# Supplementary material for: ScreenMill: A freely available software suite for growth measurement, analysis and visualization of high-throughput screen data
Source: BMC Bioinformatics. 2010 Jun 28;11:353. doi: 10.1186/1471-2105-11-353 (PMC2909220; doi:10.1186/1471-2105-11-353)
Supplement: Additional File 2 — Image formats for use with CM Engine (Dittmar et al, additional file 2.zip). This file includes 5 files: • Additional file 2 - readme.pdf: included instructions on how to process the example images with CM Engine • Additional File 2 - multiplate setup.zip: a sample multi-plate image (.tif). • Additional File 2 - rough crops setup.zip: sample "rough cropped" images (.tif). • Additional File 2 - fine crops setup.zip: sample "fine cropped" images (.tif). • Additional File 2 - colonyAreas.txt: contains the quantification of the multi-plate image in Additional File 2 - multiplate setup.zip using CM Engine - Standard mode. [file 1471-2105-11-353-S2.ZIP]

Archive with 6 entries (5 files):
- Additional File 2 - fine crops setup.zip
- Additional File 2 - multiplate setup.zip
- Additional File 2 - rough crops setup.zip
- Additional file 2 ΓÇô readme.pdf
- __MACOSX/
- __MACOSX/._Additional file 2 ΓÇô readme.pdf
