# Supplementary material for: ScreenMill: A freely available software suite for growth measurement, analysis and visualization of high-throughput screen data
Source: BMC Bioinformatics. 2010 Jun 28;11:353. doi: 10.1186/1471-2105-11-353 (PMC2909220; doi:10.1186/1471-2105-11-353)
Supplement: Additional File 3 — Optimization of the parameters used in exclusion algorithms (Dittmar et al, additional file 3.zip) This file contains 3 files: • Additional File 3 - Exclusion Algorithm Parameters.pdf: explains the analysis performed. • Additional File 3 - GlobalExclusionCartoons.zip: contains all of the cartoons generated when optimizing the global exclusion parameters • Additional File 3 - ReplicateExclusionCartoons.zip: contains all of the cartoons generated when optimizing the global exclusion parameters [file 1471-2105-11-353-S3.ZIP]

Archive with 5 entries (4 files):
- Additional File 3 - Exclusion Algorithm Parameters.pdf
- __MACOSX/
- __MACOSX/._Additional File 3 - Exclusion Algorithm Parameters.pdf
- Additional File 3 ΓÇô GlobalExclusionCartoons.zip
- Additional File 3 ΓÇô ReplicateExclusionCartoons.zip
