# Supplementary material for: ScreenMill: A freely available software suite for growth measurement, analysis and visualization of high-throughput screen data
Source: BMC Bioinformatics. 2010 Jun 28;11:353. doi: 10.1186/1471-2105-11-353 (PMC2909220; doi:10.1186/1471-2105-11-353)
Supplement: Additional File 4 — Comparison of Measurement Modes (Dittmar et al, additional file 4.zip). This file contains data comparing CM Engine's three measurement modes to HT Colony Grid Analyzer [16] and Growth Detector [17]. This file contains data in several files: • Additional File 4 - Comparison of Measurement Modes.pdf: A summary of the results and notes on how the analysis was performed. • Cartoons: Cartoon representations of raw measurements generated in DR Engine (.png file formats). • CM Engine: the original images analyzed by CM Engine (.tif). • Growth Detector Data: Original images (.tif files) and results of running Growth Detector (.png files). • HT Colony Grid Data: Original images (.jpg) and results of running HT Colony Grid Analyzer (.dat and .png files). [file 1471-2105-11-353-S4.ZIP]

Archive with 162 entries (141 files):
- Additional File 4 ΓÇô Comparison of Measurement Modes.pdf
- __MACOSX/
- __MACOSX/._Additional File 4 ΓÇô Comparison of Measurement Modes.pdf
- Cartoons/
- Cartoons/1536/
- Cartoons/1536/CM_BackgroundSubtracted-1536,1.png
- __MACOSX/Cartoons/
- __MACOSX/Cartoons/1536/
- __MACOSX/Cartoons/1536/._CM_BackgroundSubtracted-1536,1.png
- Cartoons/1536/CM_BackgroundSubtracted-1536,2.png
- __MACOSX/Cartoons/1536/._CM_BackgroundSubtracted-1536,2.png
- Cartoons/1536/CM_BackgroundSubtracted-1536,3.png
- __MACOSX/Cartoons/1536/._CM_BackgroundSubtracted-1536,3.png
- Cartoons/1536/CM_Standard-1536,1.png
- __MACOSX/Cartoons/1536/._CM_Standard-1536,1.png
- Cartoons/1536/CM_Standard-1536,2.png
- __MACOSX/Cartoons/1536/._CM_Standard-1536,2.png
- Cartoons/1536/CM_Standard-1536,3.png
- __MACOSX/Cartoons/1536/._CM_Standard-1536,3.png
- Cartoons/1536/CM_Summation-1536,1.png
- __MACOSX/Cartoons/1536/._CM_Summation-1536,1.png
- Cartoons/1536/CM_Summation-1536,2.png
- __MACOSX/Cartoons/1536/._CM_Summation-1536,2.png
- Cartoons/1536/CM_Summation-1536,3.png
- __MACOSX/Cartoons/1536/._CM_Summation-1536,3.png
- Cartoons/1536/HT_ColonyGrid-1536,1.png
- __MACOSX/Cartoons/1536/._HT_ColonyGrid-1536,1.png
- Cartoons/1536/HT_ColonyGrid-1536,2.png
- __MACOSX/Cartoons/1536/._HT_ColonyGrid-1536,2.png
- Cartoons/1536/HT_ColonyGrid-1536,3.png
- __MACOSX/Cartoons/1536/._HT_ColonyGrid-1536,3.png
- Cartoons/1536/HT_ColonyGrid-1536_auto,1.png
- __MACOSX/Cartoons/1536/._HT_ColonyGrid-1536_auto,1.png
- Cartoons/384/
- Cartoons/384/CM_BackgroundSubtracted-384,1.PNG
- __MACOSX/Cartoons/384/
- __MACOSX/Cartoons/384/._CM_BackgroundSubtracted-384,1.PNG
- Cartoons/384/CM_BackgroundSubtracted-384,2.PNG
- __MACOSX/Cartoons/384/._CM_BackgroundSubtracted-384,2.PNG
- Cartoons/384/CM_BackgroundSubtracted-384,3.PNG
- __MACOSX/Cartoons/384/._CM_BackgroundSubtracted-384,3.PNG
- Cartoons/384/CM_BackgroundSubtracted-384,4.PNG
- __MACOSX/Cartoons/384/._CM_BackgroundSubtracted-384,4.PNG
- Cartoons/384/CM_BackgroundSubtracted-384,5.PNG
- __MACOSX/Cartoons/384/._CM_BackgroundSubtracted-384,5.PNG
- Cartoons/384/CM_Standard-384,2.PNG
- __MACOSX/Cartoons/384/._CM_Standard-384,2.PNG
- Cartoons/384/CM_Standard-384,3.PNG
- __MACOSX/Cartoons/384/._CM_Standard-384,3.PNG
- Cartoons/384/CM_Standard-384,4.PNG
- __MACOSX/Cartoons/384/._CM_Standard-384,4.PNG
- Cartoons/384/CM_Summation-384,2.PNG
- __MACOSX/Cartoons/384/._CM_Summation-384,2.PNG
- Cartoons/384/CM_Summation-384,3.PNG
- __MACOSX/Cartoons/384/._CM_Summation-384,3.PNG
- Cartoons/384/CM_Summation-384,4.PNG
- __MACOSX/Cartoons/384/._CM_Summation-384,4.PNG
- Cartoons/384/CM_Summation-384,5.PNG
- __MACOSX/Cartoons/384/._CM_Summation-384,5.PNG
- Cartoons/384/GrowthDetector-384,1.PNG
- __MACOSX/Cartoons/384/._GrowthDetector-384,1.PNG
- Cartoons/384/GrowthDetector-384,3.PNG
- __MACOSX/Cartoons/384/._GrowthDetector-384,3.PNG
- Cartoons/384/GrowthDetector-384,5.PNG
- __MACOSX/Cartoons/384/._GrowthDetector-384,5.PNG
- Cartoons/384/HT_ColonyGrid-384,1.PNG
- __MACOSX/Cartoons/384/._HT_ColonyGrid-384,1.PNG
- Cartoons/384/HT_ColonyGrid-384,2.PNG
- __MACOSX/Cartoons/384/._HT_ColonyGrid-384,2.PNG
- Cartoons/384/HT_ColonyGrid-384,3.PNG
- __MACOSX/Cartoons/384/._HT_ColonyGrid-384,3.PNG
- Cartoons/384/HT_ColonyGrid-384,4.PNG
- __MACOSX/Cartoons/384/._HT_ColonyGrid-384,4.PNG
- Cartoons/384/HT_ColonyGrid-384,5.PNG
- __MACOSX/Cartoons/384/._HT_ColonyGrid-384,5.PNG
- CM Engine/
- CM Engine/.DS_Store
- __MACOSX/CM Engine/
- __MACOSX/CM Engine/._.DS_Store
- CM Engine/1536/
- CM Engine/1536/1536,1.tif
- CM Engine/1536/1536,2.tif
- CM Engine/1536/1536,3.tif
- CM Engine/384/
- CM Engine/384/384-1.tif
- CM Engine/384/384-2.tif
- CM Engine/384/384-3.tif
- CM Engine/384/384-4.tif
- CM Engine/384/384-5.tif
- Growth Detector Data/
- Growth Detector Data/.DS_Store
- __MACOSX/Growth Detector Data/
- __MACOSX/Growth Detector Data/._.DS_Store
- Growth Detector Data/384-1 GrowthDetector 'true colonies'.PNG
- __MACOSX/Growth Detector Data/._384-1 GrowthDetector 'true colonies'.PNG
- Growth Detector Data/384-1.tif
- Growth Detector Data/384-3 GrowthDetector 'true colonies'.PNG
- __MACOSX/Growth Detector Data/._384-3 GrowthDetector 'true colonies'.PNG
- Growth Detector Data/384-3.tif
- Growth Detector Data/384-5 GrowthDetector 'true colonies'.PNG
- __MACOSX/Growth Detector Data/._384-5 GrowthDetector 'true colonies'.PNG
- Growth Detector Data/384-5.tif
- HT Colony Grid Data/
- HT Colony Grid Data/.DS_Store
- __MACOSX/HT Colony Grid Data/
- __MACOSX/HT Colony Grid Data/._.DS_Store
- HT Colony Grid Data/1536-1-mask.png
- HT Colony Grid Data/1536-1.jpg
- HT Colony Grid Data/1536-1.jpg.dat
- HT Colony Grid Data/1536-1a mask.png
- HT Colony Grid Data/1536-1a.jpg
- HT Colony Grid Data/1536-1a.jpg.dat
- HT Colony Grid Data/1536-2 mask.png
- HT Colony Grid Data/1536-2.jpg
- HT Colony Grid Data/1536-2.jpg.dat
- HT Colony Grid Data/1536-3 mask.png
- HT Colony Grid Data/1536-3.jpg
- HT Colony Grid Data/1536-3.jpg.dat
- HT Colony Grid Data/1536-auto-1.jpg.dat
- HT Colony Grid Data/384-1 mask.png
- HT Colony Grid Data/384-1.jpg
- HT Colony Grid Data/384-1.jpg.dat
- __MACOSX/HT Colony Grid Data/._384-1.jpg.dat
- HT Colony Grid Data/384-2 mask.png
- HT Colony Grid Data/384-2.jpg
- HT Colony Grid Data/384-2.jpg.dat
- HT Colony Grid Data/384-3 mask.png
- HT Colony Grid Data/384-3.jpg
- HT Colony Grid Data/384-3.jpg.dat
- HT Colony Grid Data/384-4 mask.png
- HT Colony Grid Data/384-4.jpg
- HT Colony Grid Data/384-4.jpg.dat
- HT Colony Grid Data/384-5 - mask.png
- HT Colony Grid Data/384-5.jpg
- HT Colony Grid Data/384-5.jpg.dat
- Results/
- Results/1536/
- Results/1536/allModes-colonyAreas1.txt
- __MACOSX/Results/
- __MACOSX/Results/1536/
- __MACOSX/Results/1536/._allModes-colonyAreas1.txt
- Results/1536/CM_BackgroundSubtracted-colonyAreas.txt
- Results/1536/CM_Standard-colonyAreas.txt
- __MACOSX/Results/1536/._CM_Standard-colonyAreas.txt
- Results/1536/CM_Summation-colonyAreas.txt
- __MACOSX/Results/1536/._CM_Summation-colonyAreas.txt
- Results/1536/HT_ColonyGrid - colonyAreas.txt
- __MACOSX/Results/1536/._HT_ColonyGrid - colonyAreas.txt
- Results/384/
- Results/384/allModes-colonyAreas.txt
- __MACOSX/Results/384/
- __MACOSX/Results/384/._allModes-colonyAreas.txt
- Results/384/CM_BackgroundSubtracted-colonyAreas.txt
- __MACOSX/Results/384/._CM_BackgroundSubtracted-colonyAreas.txt
- Results/384/GrowthDetector - colonyAreas.txt
- __MACOSX/Results/384/._GrowthDetector - colonyAreas.txt
- Results/384/HTgrid - colonyAreas.txt
- __MACOSX/Results/384/._HTgrid - colonyAreas.txt
- Results/384/STANDARD-colonyAreas.txt
- __MACOSX/Results/384/._STANDARD-colonyAreas.txt
- Results/384/SUM-colonyAreas.txt
- __MACOSX/Results/384/._SUM-colonyAreas.txt
