# Supplementary material for: ScreenMill: A freely available software suite for growth measurement, analysis and visualization of high-throughput screen data
Source: BMC Bioinformatics. 2010 Jun 28;11:353. doi: 10.1186/1471-2105-11-353 (PMC2909220; doi:10.1186/1471-2105-11-353)
Supplement: Additional File 4 — Comparison of Measurement Modes (Dittmar et al, additional file 4.zip). This file contains data comparing CM Engine's three measurement modes to HT Colony Grid Analyzer [16] and Growth Detector [17]. This file contains data in several files: • Additional File 4 - Comparison of Measurement Modes.pdf: A summary of the results and notes on how the analysis was performed. • Cartoons: Cartoon representations of raw measurements generated in DR Engine (.png file formats). • CM Engine: the original images analyzed by CM Engine (.tif). • Growth Detector Data: Original images (.tif files) and results of running Growth Detector (.png files). • HT Colony Grid Data: Original images (.jpg) and results of running HT Colony Grid Analyzer (.dat and .png files). [file 1471-2105-11-353-S4.ZIP › HT Colony Grid Data/1536-1.jpg.dat]

row  column  size-1  circ-1
1 1 268 0.51
1 2 292 0.556
1 3 313 0.596
1 4 298 0.567
1 5 241 0.459
1 6 268 0.51
1 7 264 0.502
1 8 279 0.531
1 9 278 0.529
1 10 293 0.558
1 11 286 0.544
1 12 281 0.535
1 13 243 0.463
1 14 246 0.468
1 15 246 0.178
1 16 235 0.164
1 17 317 0.603
1 18 294 0.56
1 19 320 0.609
1 20 304 0.579
1 21 270 0.514
1 22 259 0.493
1 23 255 0.485
1 24 260 0.495
1 25 347 0.66
1 26 324 0.617
1 27 359 0.683
1 28 322 0.613
1 29 341 0.649
1 30 362 0.689
1 31 338 0.643
1 32 341 0.649
1 33 351 0.668
1 34 329 0.626
1 35 351 0.668
1 36 336 0.64
1 37 337 0.641
1 38 342 0.651
1 39 366 0.697
1 40 345 0.657
1 41 245 0.466
1 42 250 0.476
1 43 258 0.491
1 44 270 0.514
1 45 259 0.493
1 46 271 0.516
1 47 239 0.455
1 48 241 0.459
2 1 263 0.501
2 2 332 0.632
2 3 331 0.63
2 4 346 0.659
2 5 277 0.527
2 6 294 0.56
2 7 295 0.561
2 8 316 0.601
2 9 321 0.611
2 10 336 0.64
2 11 337 0.641
2 12 341 0.649
2 13 308 0.586
2 14 313 0.596
2 15 301 0.573
2 16 288 0.548
2 17 342 0.651
2 18 333 0.634
2 19 336 0.64
2 20 338 0.643
2 21 300 0.571
2 22 297 0.565
2 23 285 0.542
2 24 292 0.556
2 25 349 0.664
2 26 349 0.664
2 27 351 0.668
2 28 336 0.64
2 29 361 0.687
2 30 367 0.699
2 31 384 0.731
2 32 364 0.693
2 33 364 0.693
2 34 373 0.71
2 35 372 0.708
2 36 363 0.691
2 37 368 0.7
2 38 369 0.702
2 39 389 0.74
2 40 390 0.742
2 41 287 0.546
2 42 285 0.542
2 43 306 0.582
2 44 291 0.554
2 45 304 0.579
2 46 283 0.539
2 47 271 0.516
2 48 241 0.166
3 1 299 0.569
3 2 338 0.643
3 3 339 0.645
3 4 353 0.672
3 5 301 0.573
3 6 324 0.617
3 7 323 0.615
3 8 326 0.62
3 9 349 0.664
3 10 356 0.678
3 11 346 0.659
3 12 348 0.662
3 13 333 0.634
3 14 316 0.601
3 15 321 0.611
3 16 313 0.596
3 17 368 0.7
3 18 350 0.666
3 19 372 0.708
3 20 350 0.666
3 21 303 0.577
3 22 308 0.586
3 23 331 0.63
3 24 317 0.603
3 25 370 0.704
3 26 360 0.685
3 27 353 0.672
3 28 339 0.645
3 29 375 0.714
3 30 378 0.719
3 31 383 0.729
3 32 379 0.721
3 33 374 0.712
3 34 378 0.719
3 35 366 0.697
3 36 372 0.708
3 37 388 0.738
3 38 380 0.723
3 39 389 0.74
3 40 406 0.773
3 41 308 0.586
3 42 317 0.603
3 43 319 0.607
3 44 326 0.62
3 45 308 0.586
3 46 304 0.579
3 47 308 0.586
3 48 264 0.502
4 1 299 0.569
4 2 320 0.609
4 3 348 0.662
4 4 354 0.674
4 5 311 0.592
4 6 322 0.613
4 7 328 0.624
4 8 323 0.615
4 9 346 0.659
4 10 353 0.672
4 11 357 0.679
4 12 350 0.666
4 13 327 0.622
4 14 331 0.63
4 15 337 0.641
4 16 319 0.607
4 17 377 0.718
4 18 383 0.729
4 19 369 0.702
4 20 374 0.712
4 21 323 0.615
4 22 327 0.622
4 23 320 0.609
4 24 327 0.622
4 25 371 0.706
4 26 386 0.735
4 27 375 0.714
4 28 375 0.714
4 29 382 0.727
4 30 381 0.725
4 31 385 0.733
4 32 380 0.723
4 33 387 0.737
4 34 381 0.725
4 35 389 0.74
4 36 381 0.725
4 37 399 0.759
4 38 377 0.718
4 39 399 0.759
4 40 415 0.79
4 41 321 0.611
4 42 321 0.611
4 43 326 0.62
4 44 323 0.615
4 45 315 0.6
4 46 318 0.605
4 47 294 0.56
4 48 260 0.495
5 1 260 0.495
5 2 304 0.579
5 3 330 0.628
5 4 330 0.628
5 5 348 0.662
5 6 367 0.699
5 7 372 0.708
5 8 380 0.723
5 9 366 0.697
5 10 361 0.687
5 11 367 0.699
5 12 368 0.7
5 13 424 0.807
5 14 412 0.784
5 15 406 0.773
5 16 424 0.807
5 17 340 0.647
5 18 319 0.607
5 19 340 0.647
5 20 323 0.615
5 21 393 0.748
5 22 388 0.738
5 23 395 0.752
5 24 407 0.775
5 25 329 0.626
5 26 327 0.622
5 27 327 0.622
5 28 322 0.613
5 29 377 0.718
5 30 369 0.702
5 31 367 0.699
5 32 373 0.71
5 33 365 0.695
5 34 367 0.699
5 35 362 0.689
5 36 355 0.676
5 37 402 0.765
5 38 399 0.759
5 39 401 0.763
5 40 414 0.788
5 41 335 0.638
5 42 353 0.672
5 43 342 0.651
5 44 352 0.67
5 45 325 0.619
5 46 320 0.609
5 47 297 0.565
5 48 263 0.501
6 1 273 0.52
6 2 317 0.603
6 3 339 0.645
6 4 345 0.657
6 5 358 0.681
6 6 370 0.704
6 7 366 0.697
6 8 375 0.714
6 9 362 0.689
6 10 372 0.708
6 11 370 0.704
6 12 364 0.693
6 13 419 0.797
6 14 400 0.761
6 15 403 0.767
6 16 411 0.782
6 17 334 0.636
6 18 337 0.641
6 19 336 0.64
6 20 324 0.617
6 21 401 0.763
6 22 391 0.744
6 23 391 0.744
6 24 401 0.763
6 25 334 0.636
6 26 340 0.647
6 27 336 0.64
6 28 334 0.636
6 29 389 0.74
6 30 371 0.706
6 31 373 0.71
6 32 378 0.719
6 33 365 0.695
6 34 369 0.702
6 35 366 0.697
6 36 369 0.702
6 37 409 0.778
6 38 400 0.761
6 39 402 0.765
6 40 414 0.788
6 41 347 0.66
6 42 350 0.666
6 43 353 0.672
6 44 343 0.653
6 45 330 0.628
6 46 322 0.613
6 47 298 0.567
6 48 247 0.47
7 1 294 0.56
7 2 316 0.601
7 3 335 0.638
7 4 336 0.64
7 5 356 0.678
7 6 362 0.689
7 7 380 0.723
7 8 378 0.719
7 9 383 0.729
7 10 376 0.716
7 11 359 0.683
7 12 361 0.687
7 13 401 0.763
7 14 403 0.767
7 15 402 0.765
7 16 398 0.758
7 17 330 0.628
7 18 340 0.647
7 19 344 0.655
7 20 333 0.634
7 21 401 0.763
7 22 394 0.75
7 23 403 0.767
7 24 403 0.767
7 25 336 0.64
7 26 345 0.657
7 27 335 0.638
7 28 345 0.657
7 29 386 0.735
7 30 382 0.727
7 31 384 0.731
7 32 383 0.729
7 33 370 0.704
7 34 360 0.685
7 35 365 0.695
7 36 370 0.704
7 37 405 0.771
7 38 399 0.759
7 39 407 0.775
7 40 413 0.786
7 41 350 0.666
7 42 350 0.666
7 43 353 0.672
7 44 354 0.674
7 45 321 0.611
7 46 308 0.586
7 47 296 0.563
7 48 266 0.506
8 1 272 0.518
8 2 315 0.6
8 3 329 0.626
8 4 335 0.638
8 5 360 0.685
8 6 368 0.7
8 7 369 0.702
8 8 379 0.721
8 9 362 0.689
8 10 373 0.71
8 11 382 0.727
8 12 362 0.689
8 13 396 0.754
8 14 407 0.775
8 15 406 0.773
8 16 403 0.767
8 17 331 0.63
8 18 330 0.628
8 19 339 0.645
8 20 342 0.651
8 21 398 0.758
8 22 389 0.74
8 23 403 0.767
8 24 402 0.765
8 25 338 0.643
8 26 342 0.651
8 27 349 0.664
8 28 339 0.645
8 29 385 0.733
8 30 381 0.725
8 31 387 0.737
8 32 382 0.727
8 33 372 0.708
8 34 380 0.723
8 35 375 0.714
8 36 364 0.693
8 37 410 0.78
8 38 399 0.759
8 39 405 0.771
8 40 415 0.79
8 41 345 0.657
8 42 343 0.653
8 43 335 0.638
8 44 335 0.638
8 45 303 0.577
8 46 288 0.548
8 47 289 0.55
8 48 245 0.466
9 1 379 0.721
9 2 380 0.723
9 3 403 0.767
9 4 399 0.759
9 5 363 0.691
9 6 363 0.691
9 7 356 0.678
9 8 367 0.699
9 9 328 0.624
9 10 343 0.653
9 11 326 0.62
9 12 347 0.66
9 13 385 0.733
9 14 371 0.706
9 15 385 0.733
9 16 376 0.716
9 17 397 0.756
9 18 388 0.738
9 19 391 0.744
9 20 401 0.763
9 21 331 0.63
9 22 337 0.641
9 23 346 0.659
9 24 343 0.653
9 25 339 0.645
9 26 348 0.662
9 27 359 0.683
9 28 324 0.617
9 29 373 0.71
9 30 366 0.697
9 31 369 0.702
9 32 368 0.7
9 33 364 0.693
9 34 378 0.719
9 35 372 0.708
9 36 366 0.697
9 37 400 0.761
9 38 393 0.748
9 39 386 0.735
9 40 383 0.729
9 41 354 0.674
9 42 369 0.702
9 43 369 0.702
9 44 358 0.681
9 45 397 0.756
9 46 404 0.769
9 47 391 0.744
9 48 373 0.71
10 1 377 0.718
10 2 395 0.752
10 3 392 0.746
10 4 409 0.778
10 5 334 0.636
10 6 363 0.691
10 7 368 0.7
10 8 376 0.716
10 9 348 0.662
10 10 340 0.647
10 11 367 0.699
10 12 356 0.678
10 13 421 0.801
10 14 389 0.74
10 15 388 0.738
10 16 384 0.731
10 17 398 0.758
10 18 397 0.756
10 19 408 0.777
10 20 401 0.763
10 21 354 0.674
10 22 346 0.659
10 23 364 0.693
10 24 369 0.702
10 25 359 0.683
10 26 346 0.659
10 27 357 0.679
10 28 347 0.66
10 29 387 0.737
10 30 378 0.719
10 31 386 0.735
10 32 382 0.727
10 33 383 0.729
10 34 378 0.719
10 35 379 0.721
10 36 365 0.695
10 37 396 0.754
10 38 397 0.756
10 39 388 0.738
10 40 397 0.756
10 41 382 0.727
10 42 390 0.742
10 43 386 0.735
10 44 362 0.689
10 45 396 0.754
10 46 371 0.706
10 47 395 0.752
10 48 372 0.708
11 1 355 0.676
11 2 386 0.735
11 3 401 0.763
11 4 400 0.761
11 5 329 0.626
11 6 370 0.704
11 7 384 0.731
11 8 377 0.718
11 9 341 0.649
11 10 351 0.668
11 11 344 0.655
11 12 349 0.664
11 13 402 0.765
11 14 404 0.769
11 15 390 0.742
11 16 388 0.738
11 17 401 0.763
11 18 379 0.721
11 19 399 0.759
11 20 405 0.771
11 21 342 0.651
11 22 357 0.679
11 23 357 0.679
11 24 363 0.691
11 25 358 0.681
11 26 354 0.674
11 27 346 0.659
11 28 346 0.659
11 29 395 0.752
11 30 367 0.699
11 31 392 0.746
11 32 390 0.742
11 33 388 0.738
11 34 386 0.735
11 35 380 0.723
11 36 381 0.725
11 37 402 0.765
11 38 400 0.761
11 39 400 0.761
11 40 403 0.767
11 41 381 0.725
11 42 388 0.738
11 43 374 0.712
11 44 379 0.721
11 45 404 0.769
11 46 388 0.738
11 47 386 0.735
11 48 371 0.706
12 1 360 0.685
12 2 394 0.75
12 3 409 0.778
12 4 412 0.784
12 5 333 0.634
12 6 353 0.672
12 7 380 0.723
12 8 360 0.685
12 9 346 0.659
12 10 344 0.655
12 11 343 0.653
12 12 343 0.653
12 13 380 0.723
12 14 380 0.723
12 15 380 0.723
12 16 384 0.731
12 17 395 0.752
12 18 391 0.744
12 19 394 0.75
12 20 400 0.761
12 21 345 0.657
12 22 349 0.664
12 23 347 0.66
12 24 343 0.653
12 25 327 0.622
12 26 339 0.645
12 27 335 0.638
12 28 342 0.651
12 29 384 0.731
12 30 388 0.738
12 31 382 0.727
12 32 388 0.738
12 33 377 0.718
12 34 387 0.737
12 35 390 0.742
12 36 376 0.716
12 37 406 0.773
12 38 399 0.759
12 39 397 0.756
12 40 397 0.756
12 41 387 0.737
12 42 382 0.727
12 43 371 0.706
12 44 358 0.681
12 45 396 0.754
12 46 384 0.731
12 47 374 0.712
12 48 379 0.721
13 1 232 0.179
13 2 315 0.6
13 3 343 0.653
13 4 345 0.657
13 5 360 0.685
13 6 372 0.708
13 7 370 0.704
13 8 379 0.721
13 9 380 0.723
13 10 377 0.718
13 11 376 0.716
13 12 369 0.702
13 13 419 0.797
13 14 419 0.797
13 15 399 0.759
13 16 408 0.777
13 17 384 0.731
13 18 379 0.721
13 19 375 0.714
13 20 381 0.725
13 21 386 0.735
13 22 370 0.704
13 23 384 0.731
13 24 372 0.708
13 25 385 0.733
13 26 384 0.731
13 27 388 0.738
13 28 394 0.75
13 29 327 0.622
13 30 345 0.657
13 31 343 0.653
13 32 331 0.63
13 33 415 0.79
13 34 421 0.801
13 35 407 0.775
13 36 421 0.801
13 37 335 0.638
13 38 331 0.63
13 39 321 0.611
13 40 310 0.59
13 41 406 0.773
13 42 393 0.748
13 43 389 0.74
13 44 385 0.733
13 45 390 0.742
13 46 353 0.672
13 47 352 0.67
13 48 324 0.617
14 1 230 0.238
14 2 314 0.598
14 3 343 0.653
14 4 352 0.67
14 5 371 0.706
14 6 366 0.697
14 7 381 0.725
14 8 366 0.697
14 9 382 0.727
14 10 378 0.719
14 11 372 0.708
14 12 374 0.712
14 13 409 0.778
14 14 410 0.78
14 15 403 0.767
14 16 412 0.784
14 17 386 0.735
14 18 390 0.742
14 19 391 0.744
14 20 392 0.746
14 21 368 0.7
14 22 364 0.693
14 23 371 0.706
14 24 365 0.695
14 25 391 0.744
14 26 387 0.737
14 27 390 0.742
14 28 387 0.737
14 29 335 0.638
14 30 343 0.653
14 31 345 0.657
14 32 337 0.641
14 33 421 0.801
14 34 436 0.83
14 35 419 0.797
14 36 421 0.801
14 37 340 0.647
14 38 343 0.653
14 39 328 0.624
14 40 311 0.592
14 41 398 0.758
14 42 389 0.74
14 43 381 0.725
14 44 377 0.718
14 45 380 0.723
14 46 362 0.689
14 47 346 0.659
14 48 336 0.64
15 1 258 0.174
15 2 302 0.575
15 3 325 0.619
15 4 349 0.664
15 5 362 0.689
15 6 361 0.687
15 7 375 0.714
15 8 361 0.687
15 9 375 0.714
15 10 367 0.699
15 11 375 0.714
15 12 364 0.693
15 13 406 0.773
15 14 414 0.788
15 15 407 0.775
15 16 403 0.767
15 17 394 0.75
15 18 391 0.744
15 19 371 0.706
15 20 385 0.733
15 21 388 0.738
15 22 380 0.723
15 23 384 0.731
15 24 383 0.729
15 25 378 0.719
15 26 377 0.718
15 27 381 0.725
15 28 390 0.742
15 29 332 0.632
15 30 359 0.683
15 31 341 0.649
15 32 334 0.636
15 33 414 0.788
15 34 403 0.767
15 35 420 0.799
15 36 415 0.79
15 37 341 0.649
15 38 345 0.657
15 39 328 0.624
15 40 322 0.613
15 41 398 0.758
15 42 379 0.721
15 43 390 0.742
15 44 383 0.729
15 45 371 0.706
15 46 363 0.691
15 47 359 0.683
15 48 341 0.649
16 1 284 0.204
16 2 309 0.588
16 3 334 0.636
16 4 330 0.628
16 5 372 0.708
16 6 360 0.685
16 7 364 0.693
16 8 364 0.693
16 9 375 0.714
16 10 377 0.718
16 11 371 0.706
16 12 364 0.693
16 13 406 0.773
16 14 411 0.782
16 15 412 0.784
16 16 401 0.763
16 17 364 0.693
16 18 390 0.742
16 19 391 0.744
16 20 389 0.74
16 21 370 0.336
16 22 373 0.71
16 23 378 0.719
16 24 364 0.693
16 25 367 0.699
16 26 365 0.695
16 27 350 0.666
16 28 379 0.721
16 29 316 0.601
16 30 323 0.615
16 31 337 0.641
16 32 339 0.645
16 33 403 0.767
16 34 405 0.771
16 35 436 0.83
16 36 416 0.792
16 37 334 0.636
16 38 339 0.645
16 39 327 0.622
16 40 320 0.609
16 41 419 0.797
16 42 396 0.754
16 43 385 0.733
16 44 366 0.697
16 45 374 0.712
16 46 364 0.693
16 47 356 0.678
16 48 344 0.655
17 1 364 0.693
17 2 375 0.714
17 3 455 0.866
17 4 400 0.761
17 5 419 0.797
17 6 429 0.817
17 7 422 0.803
17 8 427 0.813
17 9 349 0.664
17 10 351 0.668
17 11 345 0.657
17 12 338 0.271
17 13 403 0.767
17 14 399 0.759
17 15 401 0.763
17 16 400 0.761
17 17 416 0.792
17 18 359 0.683
17 19 396 0.754
17 20 405 0.771
17 21 347 0.66
17 22 356 0.678
17 23 354 0.674
17 24 343 0.653
17 25 489 0.931
17 26 489 0.931
17 27 489 0.931
17 28 489 0.931
17 29 314 0.598
17 30 330 0.628
17 31 336 0.64
17 32 335 0.638
17 33 421 0.801
17 34 416 0.792
17 35 416 0.792
17 36 421 0.801
17 37 376 0.716
17 38 380 0.723
17 39 389 0.74
17 40 359 0.683
17 41 415 0.79
17 42 415 0.79
17 43 419 0.797
17 44 412 0.784
17 45 351 0.668
17 46 355 0.676
17 47 348 0.662
17 48 336 0.64
18 1 359 0.683
18 2 420 0.799
18 3 417 0.794
18 4 417 0.794
18 5 416 0.792
18 6 404 0.769
18 7 421 0.801
18 8 407 0.775
18 9 331 0.63
18 10 354 0.674
18 11 362 0.689
18 12 343 0.653
18 13 391 0.744
18 14 389 0.74
18 15 384 0.731
18 16 417 0.794
18 17 406 0.773
18 18 367 0.699
18 19 420 0.799
18 20 401 0.763
18 21 350 0.666
18 22 358 0.681
18 23 354 0.674
18 24 336 0.64
18 25 489 0.931
18 26 489 0.931
18 27 489 0.931
18 28 489 0.931
18 29 290 0.552
18 30 314 0.598
18 31 323 0.615
18 32 320 0.609
18 33 425 0.809
18 34 439 0.836
18 35 414 0.788
18 36 429 0.817
18 37 382 0.727
18 38 401 0.763
18 39 379 0.721
18 40 362 0.689
18 41 414 0.788
18 42 411 0.782
18 43 419 0.797
18 44 411 0.782
18 45 365 0.695
18 46 367 0.699
18 47 358 0.681
18 48 349 0.664
19 1 387 0.737
19 2 357 0.679
19 3 420 0.799
19 4 412 0.784
19 5 423 0.805
19 6 407 0.775
19 7 414 0.788
19 8 406 0.773
19 9 344 0.655
19 10 352 0.67
19 11 342 0.651
19 12 345 0.657
19 13 394 0.75
19 14 389 0.74
19 15 405 0.771
19 16 398 0.758
19 17 404 0.769
19 18 409 0.778
19 19 407 0.775
19 20 365 0.695
19 21 355 0.676
19 22 347 0.66
19 23 348 0.662
19 24 332 0.632
19 25 489 0.931
19 26 489 0.931
19 27 489 0.931
19 28 489 0.931
19 29 294 0.56
19 30 321 0.611
19 31 326 0.62
19 32 316 0.601
19 33 417 0.794
19 34 422 0.803
19 35 420 0.799
19 36 418 0.796
19 37 390 0.742
19 38 363 0.691
19 39 384 0.731
19 40 368 0.7
19 41 419 0.797
19 42 423 0.805
19 43 427 0.813
19 44 410 0.78
19 45 379 0.721
19 46 368 0.7
19 47 368 0.7
19 48 352 0.67
20 1 380 0.723
20 2 382 0.727
20 3 387 0.737
20 4 393 0.748
20 5 402 0.765
20 6 397 0.756
20 7 402 0.765
20 8 398 0.758
20 9 348 0.662
20 10 355 0.676
20 11 337 0.641
20 12 349 0.664
20 13 385 0.733
20 14 391 0.744
20 15 404 0.769
20 16 391 0.744
20 17 353 0.672
20 18 350 0.666
20 19 402 0.765
20 20 399 0.759
20 21 341 0.649
20 22 338 0.643
20 23 345 0.657
20 24 319 0.607
20 25 489 0.931
20 26 489 0.931
20 27 489 0.931
20 28 489 0.931
20 29 278 0.529
20 30 296 0.563
20 31 294 0.56
20 32 303 0.577
20 33 409 0.778
20 34 428 0.815
20 35 427 0.813
20 36 421 0.801
20 37 391 0.744
20 38 367 0.699
20 39 393 0.748
20 40 360 0.685
20 41 421 0.801
20 42 423 0.805
20 43 425 0.809
20 44 416 0.792
20 45 362 0.689
20 46 375 0.714
20 47 366 0.697
20 48 368 0.7
21 1 270 0.301
21 2 339 0.645
21 3 337 0.272
21 4 363 0.691
21 5 382 0.727
21 6 378 0.719
21 7 366 0.697
21 8 374 0.712
21 9 323 0.615
21 10 329 0.626
21 11 335 0.638
21 12 331 0.63
21 13 340 0.277
21 14 345 0.657
21 15 327 0.283
21 16 330 0.628
21 17 422 0.803
21 18 390 0.742
21 19 425 0.809
21 20 422 0.803
21 21 402 0.765
21 22 406 0.773
21 23 397 0.756
21 24 405 0.771
21 25 345 0.657
21 26 350 0.666
21 27 339 0.645
21 28 344 0.655
21 29 489 0.931
21 30 489 0.931
21 31 489 0.931
21 32 489 0.931
21 33 313 0.596
21 34 327 0.622
21 35 337 0.641
21 36 340 0.647
21 37 335 0.638
21 38 342 0.651
21 39 359 0.683
21 40 341 0.649
21 41 347 0.66
21 42 335 0.638
21 43 322 0.272
21 44 320 0.266
21 45 319 0.607
21 46 307 0.251
21 47 305 0.308
21 48 292 0.307
22 1 274 0.305
22 2 342 0.385
22 3 353 0.299
22 4 363 0.691
22 5 378 0.719
22 6 354 0.299
22 7 373 0.71
22 8 363 0.691
22 9 331 0.284
22 10 338 0.32
22 11 366 0.697
22 12 324 0.308
22 13 349 0.317
22 14 348 0.29
22 15 351 0.293
22 16 331 0.305
22 17 394 0.75
22 18 411 0.782
22 19 384 0.731
22 20 399 0.759
22 21 406 0.773
22 22 383 0.729
22 23 404 0.769
22 24 398 0.758
22 25 352 0.67
22 26 355 0.676
22 27 349 0.664
22 28 344 0.655
22 29 489 0.931
22 30 489 0.931
22 31 489 0.931
22 32 489 0.931
22 33 308 0.281
22 34 338 0.643
22 35 347 0.66
22 36 348 0.662
22 37 346 0.659
22 38 348 0.662
22 39 354 0.674
22 40 349 0.664
22 41 357 0.679
22 42 361 0.687
22 43 351 0.668
22 44 327 0.31
22 45 315 0.292
22 46 303 0.313
22 47 307 0.329
22 48 309 0.367
23 1 292 0.252
23 2 322 0.344
23 3 327 0.299
23 4 349 0.664
23 5 367 0.699
23 6 383 0.729
23 7 380 0.723
23 8 374 0.712
23 9 328 0.281
23 10 335 0.638
23 11 331 0.63
23 12 347 0.66
23 13 340 0.332
23 14 354 0.674
23 15 347 0.66
23 16 340 0.647
23 17 400 0.761
23 18 405 0.771
23 19 392 0.746
23 20 410 0.78
23 21 379 0.721
23 22 399 0.759
23 23 385 0.733
23 24 406 0.773
23 25 355 0.676
23 26 364 0.693
23 27 366 0.697
23 28 350 0.666
23 29 489 0.931
23 30 489 0.931
23 31 489 0.931
23 32 489 0.931
23 33 310 0.59
23 34 336 0.64
23 35 340 0.647
23 36 355 0.676
23 37 355 0.676
23 38 356 0.678
23 39 362 0.689
23 40 364 0.693
23 41 365 0.695
23 42 361 0.687
23 43 359 0.683
23 44 334 0.289
23 45 335 0.638
23 46 318 0.266
23 47 300 0.268
23 48 294 0.314
24 1 280 0.315
24 2 339 0.376
24 3 343 0.341
24 4 347 0.367
24 5 360 0.685
24 6 367 0.699
24 7 356 0.678
24 8 362 0.689
24 9 325 0.354
24 10 361 0.687
24 11 342 0.34
24 12 361 0.332
24 13 342 0.303
24 14 351 0.306
24 15 343 0.307
24 16 334 0.325
24 17 415 0.79
24 18 392 0.746
24 19 402 0.765
24 20 404 0.769
24 21 389 0.74
24 22 396 0.754
24 23 389 0.74
24 24 381 0.725
24 25 367 0.699
24 26 368 0.7
24 27 362 0.689
24 28 353 0.672
24 29 489 0.931
24 30 489 0.931
24 31 489 0.931
24 32 489 0.931
24 33 306 0.288
24 34 334 0.273
24 35 345 0.657
24 36 340 0.647
24 37 349 0.664
24 38 361 0.687
24 39 352 0.67
24 40 362 0.689
24 41 360 0.685
24 42 363 0.691
24 43 340 0.298
24 44 342 0.28
24 45 331 0.317
24 46 328 0.361
24 47 320 0.356
24 48 302 0.407
25 1 280 0.395
25 2 340 0.438
25 3 339 0.438
25 4 326 0.417
25 5 381 0.725
25 6 381 0.349
25 7 376 0.412
25 8 413 0.786
25 9 364 0.343
25 10 383 0.729
25 11 371 0.706
25 12 424 0.807
25 13 342 0.365
25 14 354 0.384
25 15 340 0.359
25 16 347 0.363
25 17 380 0.723
25 18 388 0.738
25 19 373 0.71
25 20 367 0.699
25 21 381 0.725
25 22 369 0.702
25 23 376 0.716
25 24 376 0.716
25 25 368 0.7
25 26 363 0.691
25 27 353 0.672
25 28 343 0.344
25 29 394 0.75
25 30 402 0.765
25 31 392 0.746
25 32 415 0.79
25 33 325 0.376
25 34 353 0.346
25 35 360 0.685
25 36 364 0.693
25 37 361 0.687
25 38 336 0.406
25 39 368 0.328
25 40 373 0.71
25 41 368 0.325
25 42 363 0.4
25 43 366 0.32
25 44 343 0.368
25 45 342 0.347
25 46 334 0.393
25 47 342 0.411
25 48 325 0.425
26 1 288 0.333
26 2 301 0.358
26 3 310 0.369
26 4 315 0.355
26 5 385 0.733
26 6 415 0.79
26 7 379 0.721
26 8 367 0.699
26 9 362 0.309
26 10 378 0.719
26 11 399 0.759
26 12 361 0.339
26 13 352 0.301
26 14 358 0.313
26 15 343 0.341
26 16 343 0.304
26 17 388 0.738
26 18 380 0.723
26 19 373 0.71
26 20 378 0.719
26 21 376 0.716
26 22 372 0.708
26 23 386 0.735
26 24 374 0.712
26 25 363 0.691
26 26 365 0.695
26 27 362 0.689
26 28 351 0.668
26 29 402 0.765
26 30 407 0.775
26 31 392 0.746
26 32 414 0.788
26 33 319 0.341
26 34 346 0.659
26 35 350 0.666
26 36 345 0.657
26 37 355 0.676
26 38 357 0.679
26 39 364 0.693
26 40 361 0.687
26 41 367 0.699
26 42 352 0.32
26 43 354 0.326
26 44 322 0.328
26 45 337 0.34
26 46 336 0.342
26 47 312 0.357
26 48 306 0.401
27 1 286 0.409
27 2 303 0.381
27 3 313 0.437
27 4 351 0.441
27 5 371 0.367
27 6 443 0.843
27 7 372 0.419
27 8 368 0.45
27 9 362 0.414
27 10 374 0.421
27 11 377 0.341
27 12 378 0.416
27 13 339 0.408
27 14 354 0.41
27 15 354 0.37
27 16 336 0.399
27 17 373 0.71
27 18 374 0.712
27 19 380 0.723
27 20 381 0.725
27 21 380 0.723
27 22 379 0.721
27 23 379 0.721
27 24 383 0.729
27 25 368 0.7
27 26 363 0.691
27 27 365 0.695
27 28 363 0.691
27 29 407 0.775
27 30 405 0.771
27 31 408 0.777
27 32 414 0.788
27 33 331 0.361
27 34 342 0.381
27 35 344 0.392
27 36 349 0.373
27 37 341 0.384
27 38 354 0.363
27 39 366 0.346
27 40 347 0.401
27 41 356 0.396
27 42 359 0.389
27 43 358 0.384
27 44 347 0.401
27 45 340 0.4
27 46 336 0.417
27 47 330 0.399
27 48 329 0.457
28 1 290 0.428
28 2 296 0.418
28 3 353 0.499
28 4 342 0.489
28 5 368 0.448
28 6 373 0.467
28 7 413 0.786
28 8 361 0.452
28 9 380 0.457
28 10 381 0.446
28 11 352 0.442
28 12 358 0.45
28 13 332 0.399
28 14 337 0.405
28 15 338 0.437
28 16 332 0.388
28 17 369 0.444
28 18 361 0.413
28 19 372 0.389
28 20 378 0.342
28 21 376 0.716
28 22 373 0.39
28 23 373 0.39
28 24 378 0.343
28 25 375 0.714
28 26 367 0.317
28 27 363 0.35
28 28 361 0.376
28 29 405 0.771
28 30 400 0.761
28 31 420 0.799
28 32 415 0.79
28 33 327 0.423
28 34 338 0.402
28 35 332 0.422
28 36 342 0.448
28 37 335 0.446
28 38 343 0.441
28 39 359 0.427
28 40 358 0.45
28 41 361 0.429
28 42 352 0.455
28 43 348 0.463
28 44 334 0.425
28 45 334 0.45
28 46 342 0.469
28 47 322 0.441
28 48 325 0.488
29 1 411 0.782
29 2 375 0.319
29 3 408 0.777
29 4 441 0.839
29 5 409 0.778
29 6 448 0.853
29 7 390 0.742
29 8 406 0.773
29 9 344 0.453
29 10 369 0.483
29 11 398 0.758
29 12 377 0.398
29 13 372 0.358
29 14 435 0.828
29 15 376 0.366
29 16 375 0.336
29 17 349 0.397
29 18 343 0.362
29 19 343 0.341
29 20 375 0.714
29 21 320 0.364
29 22 349 0.338
29 23 325 0.376
29 24 335 0.405
29 25 323 0.374
29 26 324 0.381
29 27 321 0.399
29 28 314 0.354
29 29 325 0.382
29 30 322 0.394
29 31 317 0.363
29 32 318 0.358
29 33 405 0.771
29 34 406 0.773
29 35 403 0.767
29 36 398 0.758
29 37 390 0.742
29 38 390 0.742
29 39 382 0.355
29 40 391 0.744
29 41 352 0.388
29 42 343 0.414
29 43 335 0.405
29 44 332 0.39
29 45 318 0.406
29 46 308 0.41
29 47 310 0.413
29 48 311 0.417
30 1 409 0.455
30 2 408 0.44
30 3 431 0.82
30 4 408 0.507
30 5 448 0.853
30 6 397 0.382
30 7 383 0.443
30 8 393 0.455
30 9 343 0.491
30 10 348 0.469
30 11 336 0.466
30 12 341 0.434
30 13 421 0.801
30 14 405 0.771
30 15 394 0.444
30 16 355 0.411
30 17 328 0.386
30 18 354 0.41
30 19 342 0.418
30 20 345 0.415
30 21 322 0.434
30 22 336 0.44
30 23 323 0.435
30 24 338 0.408
30 25 311 0.426
30 26 317 0.415
30 27 319 0.401
30 28 326 0.417
30 29 316 0.376
30 30 323 0.413
30 31 326 0.429
30 32 319 0.418
30 33 385 0.368
30 34 401 0.763
30 35 387 0.383
30 36 390 0.382
30 37 362 0.435
30 38 342 0.448
30 39 378 0.455
30 40 371 0.422
30 41 332 0.442
30 42 342 0.466
30 43 315 0.437
30 44 347 0.441
30 45 310 0.449
30 46 316 0.46
30 47 311 0.447
30 48 299 0.458
31 1 365 0.368
31 2 384 0.406
31 3 429 0.817
31 4 456 0.868
31 5 389 0.74
31 6 388 0.738
31 7 390 0.742
31 8 413 0.786
31 9 299 0.43
31 10 328 0.45
31 11 337 0.407
31 12 301 0.43
31 13 405 0.771
31 14 346 0.375
31 15 423 0.805
31 16 345 0.384
31 17 310 0.363
31 18 326 0.429
31 19 321 0.392
31 20 322 0.359
31 21 301 0.378
31 22 304 0.361
31 23 316 0.356
31 24 312 0.381
31 25 295 0.388
31 26 298 0.375
31 27 300 0.351
31 28 298 0.428
31 29 299 0.342
31 30 302 0.359
31 31 318 0.406
31 32 291 0.376
31 33 379 0.721
31 34 375 0.339
31 35 383 0.729
31 36 386 0.735
31 37 341 0.417
31 38 346 0.411
31 39 349 0.399
31 40 342 0.411
31 41 328 0.408
31 42 329 0.438
31 43 309 0.424
31 44 311 0.391
31 45 300 0.411
31 46 292 0.405
31 47 306 0.407
31 48 272 0.411
32 1 391 0.352
32 2 387 0.431
32 3 377 0.372
32 4 410 0.78
32 5 426 0.811
32 6 402 0.391
32 7 437 0.832
32 8 430 0.818
32 9 335 0.405
32 10 265 0.421
32 11 314 0.436
32 12 299 0.422
32 13 341 0.424
32 14 364 0.433
32 15 357 0.42
32 16 354 0.436
32 17 319 0.385
32 18 321 0.357
32 19 310 0.43
32 20 329 0.381
32 21 246 0.343
32 22 296 0.387
32 23 290 0.398
32 24 286 0.36
32 25 282 0.382
32 26 288 0.368
32 27 285 0.391
32 28 294 0.37
32 29 299 0.398
32 30 296 0.394
32 31 300 0.411
32 32 265 0.393
32 33 361 0.377
32 34 370 0.417
32 35 352 0.388
32 36 369 0.427
32 37 305 0.394
32 38 343 0.47
32 39 325 0.457
32 40 312 0.408
32 41 289 0.419
32 42 300 0.429
32 43 282 0.387
32 44 293 0.427
32 45 280 0.4
32 46 286 0.416
32 47 295 0.454
32 48 281 0.447
