# Supplementary material for: ScreenMill: A freely available software suite for growth measurement, analysis and visualization of high-throughput screen data
Source: BMC Bioinformatics. 2010 Jun 28;11:353. doi: 10.1186/1471-2105-11-353 (PMC2909220; doi:10.1186/1471-2105-11-353)
Supplement: Additional File 4 — Comparison of Measurement Modes (Dittmar et al, additional file 4.zip). This file contains data comparing CM Engine's three measurement modes to HT Colony Grid Analyzer [16] and Growth Detector [17]. This file contains data in several files: • Additional File 4 - Comparison of Measurement Modes.pdf: A summary of the results and notes on how the analysis was performed. • Cartoons: Cartoon representations of raw measurements generated in DR Engine (.png file formats). • CM Engine: the original images analyzed by CM Engine (.tif). • Growth Detector Data: Original images (.tif files) and results of running Growth Detector (.png files). • HT Colony Grid Data: Original images (.jpg) and results of running HT Colony Grid Analyzer (.dat and .png files). [file 1471-2105-11-353-S4.ZIP › HT Colony Grid Data/1536-1a.jpg.dat]

row  column  size-1  circ-1
1 1 220 0.93
1 2 196 0.952
1 3 176 0.926
1 4 189 0.909
1 5 248 0.955
1 6 220 0.959
1 7 220 0.93
1 8 207 0.943
1 9 211 0.949
1 10 195 0.938
1 11 204 0.938
1 12 207 0.952
1 13 241 0.91
1 14 240 0.925
1 15 241 0.936
1 16 247 0.888
1 17 172 0.936
1 18 191 0.919
1 19 168 0.937
1 20 185 0.919
1 21 218 0.921
1 22 228 0.924
1 23 228 0.916
1 24 229 0.956
1 25 137 0.912
1 26 166 0.959
1 27 129 0.954
1 28 165 0.921
1 29 146 0.946
1 30 127 0.967
1 31 152 0.924
1 32 148 0.9
1 33 137 0.947
1 34 160 0.948
1 35 139 0.95
1 36 151 0.895
1 37 152 0.949
1 38 145 0.915
1 39 123 0.899
1 40 142 0.906
1 41 240 0.944
1 42 236 0.909
1 43 228 0.943
1 44 216 0.941
1 45 229 0.928
1 46 216 0.941
1 47 244 0.932
1 48 247 0.932
2 1 225 0.951
2 2 156 0.949
2 3 158 0.937
2 4 140 0.932
2 5 210 0.944
2 6 195 0.956
2 7 192 0.903
2 8 172 0.927
2 9 168 0.906
2 10 153 0.965
2 11 150 0.946
2 12 147 0.952
2 13 182 0.926
2 14 175 0.93
2 15 188 0.934
2 16 201 0.954
2 17 147 0.952
2 18 154 0.951
2 19 151 0.942
2 20 150 0.936
2 21 188 0.934
2 22 191 0.928
2 23 202 0.95
2 24 195 0.938
2 25 141 0.964
2 26 139 0.891
2 27 138 0.894
2 28 154 0.961
2 29 128 0.936
2 30 123 0.925
2 31 105 0.953
2 32 123 0.936
2 33 123 0.899
2 34 116 0.92
2 35 116 0.936
2 36 126 0.959
2 37 120 0.941
2 38 119 0.917
2 39 101 0.959
2 40 98 0.918
2 41 203 0.904
2 42 205 0.942
2 43 184 0.968
2 44 197 0.926
2 45 185 0.973
2 46 204 0.929
2 47 218 0.921
2 48 242 0.932
3 1 190 0.953
3 2 151 0.978
3 3 148 0.924
3 4 135 0.96
3 5 188 0.934
3 6 165 0.978
3 7 166 0.926
3 8 161 0.931
3 9 141 0.938
3 10 133 0.946
3 11 142 0.92
3 12 140 0.932
3 13 156 0.939
3 14 172 0.936
3 15 168 0.961
3 16 175 0.921
3 17 119 0.933
3 18 136 0.905
3 19 115 0.969
3 20 137 0.912
3 21 186 0.924
3 22 177 0.901
3 23 158 0.937
3 24 172 0.936
3 25 118 0.925
3 26 129 0.917
3 27 134 0.927
3 28 148 0.9
3 29 107 0.971
3 30 111 0.976
3 31 107 0.901
3 32 109 0.946
3 33 115 0.94
3 34 111 0.923
3 35 120 0.903
3 36 116 0.977
3 37 100 0.896
3 38 109 0.902
3 39 98 0.961
3 40 84 0.957
3 41 181 0.921
3 42 172 0.927
3 43 169 0.967
3 44 163 0.932
3 45 181 0.952
3 46 186 0.956
3 47 181 0.943
3 48 224 0.927
4 1 191 0.949
4 2 168 0.961
4 3 141 0.938
4 4 132 0.938
4 5 175 0.912
4 6 167 0.965
4 7 160 0.963
4 8 163 0.942
4 9 142 0.93
4 10 136 0.951
4 11 132 0.938
4 12 139 0.95
4 13 159 0.919
4 14 158 0.961
4 15 153 0.965
4 16 171 0.922
4 17 111 0.964
4 18 105 0.953
4 19 119 0.906
4 20 113 0.964
4 21 166 0.95
4 22 158 0.904
4 23 168 0.928
4 24 160 0.915
4 25 116 0.909
4 26 104 0.944
4 27 112 0.943
4 28 115 0.94
4 29 106 0.962
4 30 108 0.98
4 31 103 0.965
4 32 108 0.938
4 33 102 0.955
4 34 108 0.98
4 35 100 0.937
4 36 107 0.958
4 37 89 0.873
4 38 111 0.935
4 39 89 0.965
4 40 74 0.969
4 41 167 0.955
4 42 168 0.937
4 43 164 0.938
4 44 164 0.938
4 45 172 0.96
4 46 166 0.95
4 47 193 0.937
4 48 229 0.928
5 1 228 0.924
5 2 185 0.941
5 3 155 0.943
5 4 158 0.937
5 5 138 0.908
5 6 120 0.941
5 7 116 0.948
5 8 108 0.993
5 9 123 0.936
5 10 127 0.967
5 11 119 0.933
5 12 122 0.956
5 13 65 0.973
5 14 76 0.897
5 15 80 0.911
5 16 63 0.943
5 17 149 0.906
5 18 166 0.94
5 19 148 0.9
5 20 166 0.95
5 21 96 0.973
5 22 102 0.955
5 23 95 0.932
5 24 81 0.971
5 25 158 0.961
5 26 158 0.927
5 27 161 0.954
5 28 166 0.926
5 29 113 0.952
5 30 119 0.973
5 31 122 0.929
5 32 117 0.956
5 33 122 0.903
5 34 120 0.941
5 35 126 0.921
5 36 131 0.969
5 37 88 0.935
5 38 89 0.933
5 39 87 0.957
5 40 73 0.907
5 41 153 0.931
5 42 134 0.916
5 43 146 0.946
5 44 137 0.947
5 45 163 0.932
5 46 167 0.955
5 47 192 0.954
5 48 224 0.927
6 1 210 0.861
6 2 171 0.922
6 3 148 0.924
6 4 142 0.92
6 5 130 0.951
6 6 120 0.941
6 7 121 0.948
6 8 114 0.972
6 9 124 0.944
6 10 118 0.976
6 11 117 0.956
6 12 125 0.94
6 13 70 0.991
6 14 87 0.957
6 15 86 0.914
6 16 76 0.944
6 17 154 0.961
6 18 152 0.949
6 19 152 0.949
6 20 162 0.917
6 21 89 0.979
6 22 97 0.983
6 23 98 0.93
6 24 89 0.933
6 25 155 0.909
6 26 149 0.955
6 27 153 0.921
6 28 151 0.909
6 29 101 0.946
6 30 119 -1.0
6 31 115 0.928
6 32 110 0.926
6 33 123 0.964
6 34 118 0.925
6 35 120 0.981
6 36 120 0.969
6 37 78 0.969
6 38 86 0.901
6 39 86 0.901
6 40 73 0.978
6 41 142 0.92
6 42 135 0.898
6 43 136 0.941
6 44 144 0.958
6 45 156 0.949
6 46 166 0.917
6 47 192 0.932
6 48 237 0.905
7 1 196 0.922
7 2 170 0.939
7 3 154 0.903
7 4 153 0.955
7 5 133 0.885
7 6 124 0.907
7 7 108 0.91
7 8 109 0.946
7 9 106 0.893
7 10 112 0.915
7 11 130 0.914
7 12 127 0.94
7 13 87 0.925
7 14 86 0.872
7 15 87 0.925
7 16 90 0.854
7 17 160 0.915
7 18 148 0.9
7 19 144 0.899
7 20 154 0.881
7 21 88 0.922
7 22 95 0.976
7 23 86 0.946
7 24 86 0.914
7 25 150 0.849
7 26 143 0.926
7 27 155 0.909
7 28 144 0.933
7 29 104 0.915
7 30 107 0.941
7 31 105 0.884
7 32 104 0.915
7 33 117 0.891
7 34 129 0.882
7 35 124 0.944
7 36 120 0.952
7 37 85 0.935
7 38 85 0.891
7 39 83 0.959
7 40 76 0.98
7 41 137 0.922
7 42 138 0.954
7 43 134 0.964
7 44 136 0.941
7 45 167 0.932
7 46 177 0.909
7 47 191 0.898
7 48 224 0.899
8 1 215 0.937
8 2 171 0.931
8 3 158 0.927
8 4 153 0.931
8 5 129 0.982
8 6 121 0.948
8 7 116 0.977
8 8 108 0.98
8 9 127 0.967
8 10 113 0.935
8 11 104 0.903
8 12 127 0.967
8 13 90 0.957
8 14 82 0.968
8 15 83 0.995
8 16 84 0.924
8 17 157 0.931
8 18 157 0.955
8 19 148 0.934
8 20 146 0.972
8 21 91 0.954
8 22 101 0.946
8 23 86 0.946
8 24 85 0.935
8 25 149 0.955
8 26 148 0.934
8 27 140 0.932
8 28 147 0.952
8 29 105 0.984
8 30 108 0.938
8 31 100 0.981
8 32 106 0.92
8 33 117 0.944
8 34 109 0.918
8 35 114 0.92
8 36 124 0.944
8 37 78 0.955
8 38 89 0.933
8 39 84 -1.0
8 40 73 0.956
8 41 144 0.933
8 42 145 0.929
8 43 152 0.924
8 44 153 0.965
8 45 184 0.945
8 46 198 0.962
8 47 200 0.971
8 48 240 0.925
9 1 109 0.918
9 2 107 0.901
9 3 87 -1.0
9 4 89 0.979
9 5 127 0.967
9 6 121 0.96
9 7 133 0.957
9 8 122 0.956
9 9 161 0.954
9 10 146 0.972
9 11 163 0.932
9 12 141 0.938
9 13 103 0.935
9 14 116 0.92
9 15 103 0.978
9 16 112 0.943
9 17 91 0.892
9 18 97 0.921
9 19 96 0.941
9 20 88 0.935
9 21 156 0.949
9 22 149 0.93
9 23 142 0.945
9 24 146 0.936
9 25 148 0.934
9 26 137 0.974
9 27 129 0.943
9 28 162 0.95
9 29 114 0.92
9 30 123 0.936
9 31 120 0.929
9 32 120 0.969
9 33 125 0.952
9 34 110 0.915
9 35 117 0.956
9 36 123 0.964
9 37 88 0.922
9 38 94 0.985
9 39 103 0.996
9 40 105 0.953
9 41 134 0.98
9 42 120 0.941
9 43 121 0.948
9 44 129 0.907
9 45 91 0.967
9 46 85 0.922
9 47 99 0.927
9 48 115 0.912
10 1 112 0.943
10 2 94 0.953
10 3 95 0.919
10 4 81 0.971
10 5 154 0.903
10 6 126 0.959
10 7 121 0.96
10 8 114 0.893
10 9 136 0.941
10 10 145 0.905
10 11 122 0.968
10 12 134 0.953
10 13 68 0.978
10 14 101 0.946
10 15 101 0.99
10 16 104 0.932
10 17 92 0.978
10 18 93 0.943
10 19 80 0.994
10 20 88 0.935
10 21 132 0.938
10 22 143 0.952
10 23 126 0.959
10 24 116 0.948
10 25 128 0.91
10 26 142 0.971
10 27 130 0.951
10 28 142 0.945
10 29 102 0.926
10 30 111 0.935
10 31 102 0.955
10 32 106 0.962
10 33 106 0.932
10 34 108 0.95
10 35 109 0.946
10 36 123 0.936
10 37 94 0.953
10 38 93 0.956
10 39 100 0.967
10 40 92 0.89
10 41 106 0.962
10 42 97 0.909
10 43 103 0.978
10 44 126 0.921
10 45 90 0.912
10 46 116 0.948
10 47 95 0.932
10 48 117 0.88
11 1 135 0.934
11 2 103 0.935
11 3 88 0.968
11 4 87 0.87
11 5 159 0.933
11 6 120 0.941
11 7 105 0.912
11 8 112 0.955
11 9 148 0.934
11 10 138 0.954
11 11 142 0.956
11 12 140 0.932
11 13 86 0.914
11 14 85 0.949
11 15 98 0.948
11 16 100 0.937
11 17 89 0.946
11 18 108 0.91
11 19 90 0.912
11 20 85 0.903
11 21 147 0.942
11 22 132 0.977
11 23 132 0.938
11 24 127 0.967
11 25 131 0.997
11 26 134 0.927
11 27 140 0.932
11 28 144 0.958
11 29 94 0.966
11 30 121 0.948
11 31 98 0.961
11 32 99 0.971
11 33 101 0.917
11 34 100 0.981
11 35 110 0.967
11 36 109 0.989
11 37 87 0.925
11 38 90 0.925
11 39 88 0.935
11 40 84 0.957
11 41 108 0.95
11 42 98 0.961
11 43 114 0.92
11 44 110 0.938
11 45 82 0.915
11 46 102 0.968
11 47 104 0.903
11 48 118 0.925
12 1 128 0.947
12 2 92 0.932
12 3 79 0.982
12 4 78 0.969
12 5 154 0.913
12 6 134 0.916
12 7 109 0.946
12 8 127 0.967
12 9 144 0.933
12 10 144 0.933
12 11 145 0.929
12 12 144 0.933
12 13 110 0.938
12 14 108 0.938
12 15 109 0.946
12 16 102 0.926
12 17 93 0.943
12 18 96 0.887
12 19 96 0.941
12 20 87 0.991
12 21 143 0.952
12 22 141 0.975
12 23 140 0.932
12 24 145 0.965
12 25 158 0.961
12 26 149 0.965
12 27 153 0.931
12 28 147 0.952
12 29 104 0.944
12 30 101 0.946
12 31 106 0.962
12 32 102 0.955
12 33 111 0.935
12 34 99 0.927
12 35 96 0.973
12 36 113 0.981
12 37 82 0.948
12 38 91 0.954
12 39 92 0.932
12 40 91 0.954
12 41 98 0.93
12 42 106 0.92
12 43 117 0.917
12 44 129 0.917
12 45 94 0.922
12 46 101 0.888
12 47 112 0.915
12 48 111 0.896
13 1 253 0.947
13 2 174 0.947
13 3 143 0.926
13 4 143 0.962
13 5 130 0.962
13 6 118 0.994
13 7 116 0.92
13 8 111 0.976
13 9 110 0.967
13 10 109 0.959
13 11 109 0.918
13 12 119 0.944
13 13 68 0.891
13 14 69 0.976
13 15 87 0.991
13 16 80 0.959
13 17 102 0.987
13 18 109 0.946
13 19 113 0.952
13 20 107 0.971
13 21 104 0.974
13 22 120 0.952
13 23 102 0.955
13 24 114 0.92
13 25 103 0.965
13 26 104 0.944
13 27 101 0.946
13 28 94 0.953
13 29 161 0.944
13 30 145 0.939
13 31 145 0.939
13 32 157 0.898
13 33 74 0.954
13 34 68 0.962
13 35 83 0.995
13 36 69 0.993
13 37 154 0.937
13 38 156 0.925
13 39 166 0.959
13 40 177 0.922
13 41 83 0.946
13 42 95 0.932
13 43 101 0.99
13 44 104 0.903
13 45 99 0.971
13 46 134 0.916
13 47 134 0.892
13 48 163 0.956
14 1 257 0.924
14 2 172 0.927
14 3 145 0.939
14 4 136 0.941
14 5 117 0.944
14 6 123 0.899
14 7 108 0.95
14 8 122 0.929
14 9 106 0.904
14 10 111 0.976
14 11 116 0.948
14 12 114 0.96
14 13 80 0.944
14 14 77 0.942
14 15 85 0.903
14 16 76 0.879
14 17 103 0.978
14 18 98 0.961
14 19 96 0.973
14 20 98 0.961
14 21 119 0.906
14 22 124 0.933
14 23 118 0.925
14 24 123 0.964
14 25 98 0.961
14 26 100 0.967
14 27 98 0.93
14 28 99 0.958
14 29 152 0.949
14 30 146 0.946
14 31 143 0.926
14 32 150 0.946
14 33 67 -1.0
14 34 52 -1.0
14 35 68 0.962
14 36 67 0.948
14 37 148 0.959
14 38 147 0.952
14 39 160 0.915
14 40 176 0.926
14 41 90 0.943
14 42 100 0.937
14 43 109 0.959
14 44 112 0.943
14 45 107 0.971
14 46 121 0.91
14 47 144 0.933
14 48 150 0.936
15 1 229 0.928
15 2 186 0.933
15 3 162 0.96
15 4 138 0.981
15 5 128 0.947
15 6 129 0.982
15 7 113 0.923
15 8 127 0.94
15 9 113 0.952
15 10 121 0.921
15 11 113 0.886
15 12 125 0.94
15 13 83 0.926
15 14 74 0.934
15 15 82 0.948
15 16 85 0.935
15 17 93 0.988
15 18 97 0.938
15 19 118 0.863
15 20 104 0.944
15 21 101 0.946
15 22 109 0.989
15 23 103 0.965
15 24 104 0.944
15 25 110 0.926
15 26 112 0.985
15 27 107 0.941
15 28 98 0.93
15 29 158 0.927
15 30 130 0.951
15 31 149 0.965
15 32 154 0.937
15 33 75 0.967
15 34 84 0.971
15 35 69 0.939
15 36 74 -1.0
15 37 146 0.936
15 38 141 0.975
15 39 162 0.95
15 40 166 0.974
15 41 90 0.943
15 42 110 0.955
15 43 99 -1.0
15 44 104 0.932
15 45 118 0.953
15 46 125 0.952
15 47 130 0.924
15 48 147 0.918
16 1 201 0.945
16 2 180 0.97
16 3 153 0.931
16 4 156 0.915
16 5 115 0.969
16 6 128 0.947
16 7 122 0.929
16 8 125 0.925
16 9 111 0.976
16 10 108 0.95
16 11 117 0.956
16 12 125 0.952
16 13 81 0.923
16 14 76 0.911
16 15 76 0.897
16 16 86 0.96
16 17 124 0.955
16 18 99 0.958
16 19 98 0.961
16 20 99 0.898
16 21 117 0.832
16 22 113 0.952
16 23 109 0.959
16 24 125 0.952
16 25 122 0.956
16 26 124 0.944
16 27 137 0.912
16 28 108 0.95
16 29 170 0.949
16 30 164 0.938
16 31 145 0.965
16 32 147 0.952
16 33 82 0.968
16 34 82 0.934
16 35 54 0.975
16 36 73 0.942
16 37 154 0.937
16 38 148 0.924
16 39 160 0.939
16 40 166 0.95
16 41 69 -1.0
16 42 92 0.964
16 43 104 0.974
16 44 124 0.933
16 45 115 0.969
16 46 126 0.932
16 47 129 0.917
16 48 143 0.926
17 1 124 0.944
17 2 112 0.955
17 3 34 0.962
17 4 88 0.935
17 5 68 0.941
17 6 61 -1.0
17 7 67 0.948
17 8 62 0.967
17 9 139 0.988
17 10 135 0.96
17 11 141 0.88
17 12 149 0.906
17 13 86 0.946
17 14 91 0.967
17 15 89 0.933
17 16 90 0.99
17 17 74 0.969
17 18 128 0.936
17 19 93 0.943
17 20 83 0.995
17 21 139 0.935
17 22 132 0.977
17 23 134 0.98
17 24 143 0.952
17 25 0 0.0
17 26 0 0.0
17 27 0 0.0
17 28 0 0.0
17 29 175 0.953
17 30 158 0.951
17 31 151 0.978
17 32 153 0.907
17 33 69 0.976
17 34 72 0.98
17 35 73 0.942
17 36 67 0.948
17 37 111 0.976
17 38 108 0.98
17 39 98 0.961
17 40 127 0.929
17 41 73 0.994
17 42 74 0.969
17 43 69 0.993
17 44 75 0.932
17 45 136 0.967
17 46 132 0.965
17 47 141 0.964
17 48 153 0.931
18 1 128 0.885
18 2 67 0.948
18 3 70 0.917
18 4 73 0.994
18 5 73 0.942
18 6 83 0.959
18 7 68 0.962
18 8 83 0.959
18 9 156 0.949
18 10 132 0.913
18 11 126 0.932
18 12 141 0.938
18 13 98 0.961
18 14 99 0.927
18 15 106 0.932
18 16 71 0.966
18 17 81 0.923
18 18 120 0.903
18 19 68 -1.0
18 20 88 0.935
18 21 136 0.967
18 22 131 0.969
18 23 134 0.953
18 24 149 0.93
18 25 0 0.0
18 26 0 0.0
18 27 0 0.0
18 28 0 0.0
18 29 198 0.931
18 30 173 0.932
18 31 166 0.95
18 32 169 0.943
18 33 62 0.967
18 34 49 0.988
18 35 73 0.942
18 36 59 0.936
18 37 108 0.967
18 38 89 0.979
18 39 110 0.915
18 40 127 0.967
18 41 75 0.932
18 42 76 0.98
18 43 70 0.953
18 44 77 0.993
18 45 123 0.936
18 46 121 0.921
18 47 131 0.942
18 48 138 0.944
19 1 101 0.99
19 2 131 0.947
19 3 70 0.991
19 4 78 0.935
19 5 64 0.974
19 6 80 0.911
19 7 74 -1.0
19 8 84 0.971
19 9 143 0.962
19 10 134 0.927
19 11 146 0.946
19 12 144 0.933
19 13 96 0.986
19 14 98 0.948
19 15 85 0.968
19 16 91 0.967
19 17 84 0.957
19 18 81 0.936
19 19 82 0.983
19 20 123 0.925
19 21 132 0.938
19 22 140 0.968
19 23 138 0.954
19 24 157 0.955
19 25 0 0.0
19 26 0 0.0
19 27 0 0.0
19 28 0 0.0
19 29 193 0.907
19 30 166 0.926
19 31 161 0.954
19 32 170 0.949
19 33 73 -1.0
19 34 68 0.978
19 35 69 -1.0
19 36 70 0.991
19 37 100 -1.0
19 38 125 0.952
19 39 104 0.944
19 40 120 0.941
19 41 70 0.991
19 42 65 0.885
19 43 63 0.983
19 44 79 0.997
19 45 109 0.959
19 46 120 0.941
19 47 119 0.973
19 48 134 0.953
20 1 108 0.91
20 2 103 0.906
20 3 103 0.935
20 4 96 0.96
20 5 87 0.957
20 6 92 0.964
20 7 88 0.968
20 8 92 0.978
20 9 139 0.961
20 10 133 0.973
20 11 150 0.936
20 12 139 0.925
20 13 104 0.974
20 14 96 0.941
20 15 85 0.935
20 16 97 0.938
20 17 133 0.973
20 18 138 0.944
20 19 87 0.957
20 20 89 0.979
20 21 145 0.939
20 22 150 0.961
20 23 144 0.985
20 24 168 0.937
20 25 0 0.0
20 26 0 0.0
20 27 0 0.0
20 28 0 0.0
20 29 208 0.906
20 30 191 0.928
20 31 193 0.887
20 32 186 0.924
20 33 79 0.933
20 34 61 0.913
20 35 62 0.928
20 36 67 0.964
20 37 98 0.961
20 38 123 0.964
20 39 94 0.953
20 40 127 0.967
20 41 67 0.948
20 42 66 0.988
20 43 63 0.983
20 44 73 0.956
20 45 126 0.921
20 46 114 0.96
20 47 121 0.937
20 48 119 0.921
21 1 216 0.962
21 2 149 0.94
21 3 150 0.946
21 4 125 0.952
21 5 105 0.912
21 6 110 0.938
21 7 123 0.976
21 8 113 0.952
21 9 164 0.938
21 10 159 0.943
21 11 149 0.93
21 12 155 0.919
21 13 144 0.923
21 14 142 0.91
21 15 160 0.973
21 16 158 0.927
21 17 66 0.913
21 18 99 0.971
21 19 64 0.958
21 20 68 0.926
21 21 88 0.968
21 22 82 0.948
21 23 91 0.954
21 24 84 0.957
21 25 141 0.938
21 26 134 0.942
21 27 149 0.93
21 28 143 0.952
21 29 0 0.0
21 30 0 0.0
21 31 0 0.0
21 32 0 0.0
21 33 175 0.943
21 34 159 0.967
21 35 150 0.936
21 36 146 0.972
21 37 151 0.909
21 38 144 0.958
21 39 129 0.982
21 40 147 0.942
21 41 140 0.932
21 42 152 0.949
21 43 161 0.954
21 44 165 0.954
21 45 170 0.972
21 46 182 0.958
21 47 178 0.937
21 48 196 0.943
22 1 212 0.924
22 2 142 0.956
22 3 131 0.942
22 4 126 0.932
22 5 109 0.918
22 6 134 0.953
22 7 114 0.932
22 8 122 0.929
22 9 155 0.919
22 10 147 0.918
22 11 121 0.948
22 12 162 0.96
22 13 139 0.961
22 14 138 0.944
22 15 133 0.946
22 16 155 0.909
22 17 92 0.932
22 18 77 0.957
22 19 103 0.935
22 20 89 0.933
22 21 83 0.946
22 22 104 0.974
22 23 81 0.923
22 24 90 0.943
22 25 134 0.953
22 26 130 0.924
22 27 139 0.95
22 28 145 0.965
22 29 0 0.0
22 30 0 0.0
22 31 0 0.0
22 32 0 0.0
22 33 177 0.931
22 34 148 0.948
22 35 142 0.982
22 36 140 0.957
22 37 140 0.968
22 38 140 0.957
22 39 132 0.938
22 40 137 0.947
22 41 132 0.938
22 42 127 0.893
22 43 138 0.981
22 44 160 0.915
22 45 168 0.928
22 46 183 0.909
22 47 183 0.931
22 48 183 0.963
23 1 194 0.912
23 2 156 0.915
23 3 158 0.937
23 4 140 0.942
23 5 120 0.914
23 6 105 0.953
23 7 107 0.941
23 8 115 0.969
23 9 156 0.949
23 10 152 0.924
23 11 156 0.925
23 12 137 0.937
23 13 148 0.959
23 14 132 0.977
23 15 140 0.932
23 16 144 0.958
23 17 90 0.943
23 18 83 0.946
23 19 96 0.973
23 20 76 0.93
23 21 106 0.92
23 22 89 0.946
23 23 102 0.914
23 24 82 0.934
23 25 132 0.965
23 26 124 0.972
23 27 121 0.977
23 28 136 0.93
23 29 0 0.0
23 30 0 0.0
23 31 0 0.0
23 32 0 0.0
23 33 177 0.931
23 34 151 0.942
23 35 145 0.905
23 36 134 0.927
23 37 133 0.946
23 38 132 0.913
23 39 126 0.959
23 40 122 0.956
23 41 122 0.956
23 42 126 0.896
23 43 130 0.962
23 44 153 0.931
23 45 153 0.931
23 46 170 0.949
23 47 187 0.92
23 48 193 0.928
24 1 199 0.936
24 2 147 0.952
24 3 143 0.926
24 4 141 0.975
24 5 128 0.974
24 6 121 0.921
24 7 134 0.927
24 8 127 0.967
24 9 166 0.959
24 10 128 0.91
24 11 145 0.965
24 12 125 0.899
24 13 144 0.958
24 14 135 0.923
24 15 143 0.952
24 16 149 0.906
24 17 75 0.946
24 18 95 0.932
24 19 87 0.943
24 20 85 0.983
24 21 99 0.958
24 22 90 0.943
24 23 99 0.927
24 24 106 0.932
24 25 120 0.941
24 26 121 0.932
24 27 125 0.952
24 28 135 0.96
24 29 0 0.0
24 30 0 0.0
24 31 0 0.0
24 32 0 0.0
24 33 178 0.937
24 34 153 0.965
24 35 142 0.945
24 36 148 0.959
24 37 140 0.968
24 38 126 0.959
24 39 137 0.947
24 40 125 0.952
24 41 128 0.974
24 42 126 0.959
24 43 147 0.928
24 44 145 0.939
24 45 150 0.912
24 46 161 0.921
24 47 169 0.977
24 48 198 0.952
25 1 209 0.931
25 2 149 0.906
25 3 148 0.959
25 4 170 0.949
25 5 103 0.935
25 6 106 0.962
25 7 110 0.926
25 8 74 0.934
25 9 123 0.948
25 10 106 0.962
25 11 118 0.936
25 12 65 0.935
25 13 146 0.946
25 14 134 0.953
25 15 146 0.946
25 16 139 0.925
25 17 107 0.971
25 18 99 0.887
25 19 116 0.977
25 20 119 0.933
25 21 108 0.967
25 22 118 0.925
25 23 112 0.973
25 24 111 0.964
25 25 118 0.936
25 26 121 0.948
25 27 133 0.946
25 28 144 0.958
25 29 93 0.975
25 30 84 0.911
25 31 97 0.983
25 32 74 0.969
25 33 162 0.95
25 34 133 0.973
25 35 129 0.982
25 36 123 0.936
25 37 129 0.982
25 38 149 0.94
25 39 119 0.961
25 40 115 0.901
25 41 119 0.961
25 42 121 0.921
25 43 120 0.969
25 44 145 0.939
25 45 146 0.936
25 46 157 0.955
25 47 147 0.978
25 48 171 0.944
26 1 198 0.952
26 2 189 0.909
26 3 180 0.938
26 4 170 0.916
26 5 101 0.917
26 6 74 0.969
26 7 109 0.959
26 8 122 0.929
26 9 124 0.917
26 10 108 0.95
26 11 89 0.979
26 12 123 0.936
26 13 137 0.974
26 14 131 0.997
26 15 144 0.923
26 16 144 0.933
26 17 100 0.949
26 18 107 0.941
26 19 115 0.94
26 20 109 0.946
26 21 111 -1.0
26 22 116 0.936
26 23 101 0.946
26 24 115 0.969
26 25 122 0.918
26 26 124 0.917
26 27 124 0.917
26 28 136 0.967
26 29 83 0.946
26 30 82 0.983
26 31 95 0.976
26 32 74 0.954
26 33 162 0.927
26 34 141 0.938
26 35 138 0.981
26 36 145 0.965
26 37 132 0.965
26 38 132 0.965
26 39 125 0.952
26 40 128 0.974
26 41 120 0.952
26 42 133 0.946
26 43 134 0.964
26 44 167 0.955
26 45 147 0.918
26 46 150 0.936
26 47 181 0.93
26 48 188 0.904
27 1 206 0.938
27 2 188 0.934
27 3 178 0.937
27 4 138 0.954
27 5 116 0.936
27 6 45 0.97
27 7 115 0.969
27 8 115 0.969
27 9 126 0.959
27 10 111 0.896
27 11 109 0.959
27 12 109 0.946
27 13 148 0.924
27 14 134 0.953
27 15 130 0.935
27 16 150 0.912
27 17 116 0.936
27 18 114 0.972
27 19 107 0.971
27 20 106 0.962
27 21 107 0.901
27 22 109 0.918
27 23 110 0.967
27 24 105 0.912
27 25 119 0.961
27 26 126 0.959
27 27 123 0.964
27 28 126 0.896
27 29 79 0.947
27 30 84 0.937
27 31 81 -1.0
27 32 74 0.92
27 33 154 0.961
27 34 143 0.926
27 35 140 0.932
27 36 137 0.974
27 37 145 0.939
27 38 133 0.935
27 39 121 0.91
27 40 141 0.975
27 41 130 0.951
27 42 130 0.951
27 43 128 0.936
27 44 145 0.929
27 45 149 0.906
27 46 161 0.954
27 47 162 0.936
27 48 174 0.947
28 1 215 0.929
28 2 212 0.924
28 3 146 0.982
28 4 155 0.978
28 5 118 0.964
28 6 115 0.969
28 7 74 -1.0
28 8 127 0.903
28 9 109 0.946
28 10 108 0.98
28 11 135 0.934
28 12 130 0.962
28 13 160 0.915
28 14 151 0.942
28 15 154 0.937
28 16 155 0.933
28 17 115 0.876
28 18 124 0.944
28 19 114 0.932
28 20 111 0.935
28 21 111 0.907
28 22 110 0.938
28 23 114 0.932
28 24 108 0.95
28 25 112 0.943
28 26 119 0.921
28 27 125 0.94
28 28 124 0.907
28 29 81 0.971
28 30 88 0.968
28 31 69 -1.0
28 32 73 0.956
28 33 167 0.955
28 34 151 0.953
28 35 155 0.919
28 36 145 0.939
28 37 159 0.967
28 38 143 0.893
28 39 132 0.965
28 40 130 0.935
28 41 130 0.962
28 42 138 0.954
28 43 145 0.939
28 44 161 0.921
28 45 160 0.915
28 46 158 0.937
28 47 184 0.945
28 48 184 0.968
29 1 75 0.899
29 2 112 0.843
29 3 78 0.858
29 4 47 0.947
29 5 78 0.921
29 6 41 0.997
29 7 97 0.921
29 8 81 0.891
29 9 150 0.946
29 10 112 0.853
29 11 90 0.943
29 12 107 0.971
29 13 115 0.94
29 14 53 0.916
29 15 108 0.95
29 16 111 0.935
29 17 138 0.918
29 18 145 0.965
29 19 141 0.938
29 20 112 0.943
29 21 167 0.955
29 22 136 0.905
29 23 161 0.954
29 24 152 0.959
29 25 165 0.944
29 26 164 0.972
29 27 166 0.904
29 28 170 0.916
29 29 163 0.966
29 30 165 0.921
29 31 172 0.936
29 32 172 0.918
29 33 83 0.959
29 34 81 -1.0
29 35 86 0.98
29 36 91 0.954
29 37 98 0.993
29 38 98 0.961
29 39 105 0.965
29 40 97 0.938
29 41 136 0.967
29 42 149 0.965
29 43 150 0.972
29 44 163 0.956
29 45 180 0.947
29 46 194 0.964
29 47 196 0.943
29 48 196 0.922
30 1 80 0.88
30 2 79 0.913
30 3 57 0.853
30 4 88 0.824
30 5 41 -1.0
30 6 90 0.957
30 7 104 0.915
30 8 94 0.953
30 9 159 0.943
30 10 150 0.946
30 11 161 0.944
30 12 153 0.931
30 13 66 0.884
30 14 83 0.995
30 15 94 0.953
30 16 129 0.982
30 17 162 0.95
30 18 133 0.92
30 19 147 0.978
30 20 149 0.955
30 21 176 0.949
30 22 160 0.915
30 23 175 0.842
30 24 154 0.961
30 25 183 0.963
30 26 180 0.947
30 27 177 0.954
30 28 167 0.932
30 29 181 0.9
30 30 172 0.984
30 31 169 0.943
30 32 177 0.954
30 33 102 0.943
30 34 84 0.957
30 35 99 0.958
30 36 97 0.938
30 37 126 0.959
30 38 153 0.931
30 39 111 0.964
30 40 118 0.994
30 41 168 0.937
30 42 157 0.921
30 43 192 0.932
30 44 149 0.965
30 45 193 0.928
30 46 192 0.932
30 47 201 0.954
30 48 211 0.94
31 1 122 0.853
31 2 103 0.867
31 3 58 0.96
31 4 34 -1.0
31 5 100 0.981
31 6 102 0.968
31 7 99 0.971
31 8 73 0.907
31 9 194 0.942
31 10 162 0.927
31 11 155 0.943
31 12 202 0.92
31 13 83 0.926
31 14 142 0.982
31 15 64 0.981
31 16 142 0.982
31 17 183 0.901
31 18 168 0.937
31 19 167 0.932
31 20 165 0.944
31 21 195 0.917
31 22 192 0.924
31 23 174 0.907
31 24 182 0.926
31 25 195 0.925
31 26 198 0.931
31 27 196 0.922
31 28 201 0.954
31 29 192 0.924
31 30 191 0.919
31 31 176 0.926
31 32 203 0.904
31 33 108 0.95
31 34 112 0.943
31 35 106 0.993
31 36 103 0.906
31 37 149 0.93
31 38 138 0.918
31 39 141 0.938
31 40 148 0.924
31 41 167 0.932
31 42 172 0.96
31 43 193 0.937
31 44 191 0.949
31 45 203 0.954
31 46 210 0.915
31 47 202 0.95
31 48 243 0.936
32 1 96 0.834
32 2 100 0.919
32 3 109 0.806
32 4 78 0.902
32 5 61 0.935
32 6 86 0.946
32 7 51 0.981
32 8 56 0.967
32 9 156 0.949
32 10 236 0.883
32 11 194 0.942
32 12 209 0.931
32 13 157 0.907
32 14 126 0.932
32 15 133 0.946
32 16 133 0.899
32 17 176 0.926
32 18 174 0.938
32 19 191 0.949
32 20 159 0.887
32 21 266 0.912
32 22 201 0.945
32 23 214 0.933
32 24 216 0.894
32 25 219 0.934
32 26 211 0.92
32 27 220 0.938
32 28 213 0.949
32 29 199 0.936
32 30 205 0.942
32 31 207 0.931
32 32 246 0.948
32 33 126 0.932
32 34 118 0.953
32 35 138 0.954
32 36 118 0.953
32 37 203 0.954
32 38 161 0.921
32 39 183 0.909
32 40 194 0.933
32 41 227 0.939
32 42 219 0.954
32 43 236 0.956
32 44 225 0.939
32 45 238 0.909
32 46 240 0.925
32 47 230 0.924
32 48 269 0.923
