# Supplementary material for: ScreenMill: A freely available software suite for growth measurement, analysis and visualization of high-throughput screen data
Source: BMC Bioinformatics. 2010 Jun 28;11:353. doi: 10.1186/1471-2105-11-353 (PMC2909220; doi:10.1186/1471-2105-11-353)
Supplement: Additional File 4 — Comparison of Measurement Modes (Dittmar et al, additional file 4.zip). This file contains data comparing CM Engine's three measurement modes to HT Colony Grid Analyzer [16] and Growth Detector [17]. This file contains data in several files: • Additional File 4 - Comparison of Measurement Modes.pdf: A summary of the results and notes on how the analysis was performed. • Cartoons: Cartoon representations of raw measurements generated in DR Engine (.png file formats). • CM Engine: the original images analyzed by CM Engine (.tif). • Growth Detector Data: Original images (.tif files) and results of running Growth Detector (.png files). • HT Colony Grid Data: Original images (.jpg) and results of running HT Colony Grid Analyzer (.dat and .png files). [file 1471-2105-11-353-S4.ZIP › HT Colony Grid Data/1536-2.jpg.dat]

row  column  size-1  circ-1
1 1 1675 0.887
1 2 1221 0.898
1 3 1267 0.849
1 4 1025 0.909
1 5 842 0.922
1 6 1038 0.89
1 7 1028 0.887
1 8 0 0.0
1 9 1060 0.897
1 10 790 0.894
1 11 861 0.891
1 12 807 0.903
1 13 906 0.895
1 14 618 0.916
1 15 815 0.902
1 16 777 0.913
1 17 826 0.886
1 18 822 0.91
1 19 883 0.908
1 20 0 0.0
1 21 922 0.888
1 22 838 0.889
1 23 880 0.901
1 24 716 0.931
1 25 1011 0.909
1 26 817 0.9
1 27 777 0.907
1 28 960 0.877
1 29 842 0.907
1 30 821 0.908
1 31 502 0.91
1 32 0 0.0
1 33 832 0.897
1 34 801 0.91
1 35 849 0.901
1 36 600 0.912
1 37 990 0.908
1 38 841 0.893
1 39 1049 0.832
1 40 809 0.915
1 41 768 0.897
1 42 787 0.904
1 43 1029 0.912
1 44 739 0.873
1 45 0 0.0
1 46 442 0.922
1 47 941 0.906
1 48 1109 0.891
2 1 1305 0.889
2 2 1161 0.909
2 3 1041 0.914
2 4 997 0.884
2 5 875 0.905
2 6 913 0.902
2 7 945 0.892
2 8 457 0.901
2 9 795 0.876
2 10 849 0.878
2 11 798 0.923
2 12 688 0.905
2 13 578 0.907
2 14 284 0.889
2 15 761 0.913
2 16 680 0.894
2 17 677 0.906
2 18 761 0.899
2 19 800 0.899
2 20 0 0.0
2 21 269 0.898
2 22 725 0.916
2 23 850 0.912
2 24 0 0.0
2 25 801 0.9
2 26 633 0.894
2 27 0 0.0
2 28 663 0.914
2 29 671 0.92
2 30 511 0.883
2 31 692 0.915
2 32 634 0.895
2 33 699 0.919
2 34 302 0.905
2 35 688 0.932
2 36 665 0.901
2 37 0 0.0
2 38 752 0.903
2 39 680 0.905
2 40 696 0.905
2 41 683 0.914
2 42 636 0.91
2 43 569 0.893
2 44 639 0.914
2 45 735 0.903
2 46 719 0.908
2 47 654 0.886
2 48 861 0.928
3 1 1218 0.904
3 2 1061 0.898
3 3 0 0.0
3 4 795 0.885
3 5 733 0.911
3 6 0 0.0
3 7 881 0.888
3 8 753 0.889
3 9 0 0.0
3 10 535 0.885
3 11 596 0.89
3 12 686 0.918
3 13 634 0.865
3 14 650 0.907
3 15 625 0.894
3 16 653 0.927
3 17 648 0.911
3 18 785 0.874
3 19 728 0.92
3 20 788 0.906
3 21 586 0.907
3 22 719 0.904
3 23 550 0.915
3 24 766 0.89
3 25 770 0.905
3 26 666 0.924
3 27 730 0.903
3 28 542 0.902
3 29 480 0.914
3 30 647 0.887
3 31 592 0.917
3 32 597 0.913
3 33 409 0.913
3 34 64 0.998
3 35 578 0.912
3 36 0 0.0
3 37 724 0.915
3 38 0 0.0
3 39 763 0.911
3 40 0 0.0
3 41 0 0.0
3 42 668 0.879
3 43 256 0.931
3 44 634 0.911
3 45 659 0.908
3 46 709 0.896
3 47 807 0.917
3 48 898 0.891
4 1 1164 0.894
4 2 941 0.902
4 3 847 0.895
4 4 788 0.891
4 5 719 0.887
4 6 380 0.91
4 7 456 0.881
4 8 757 0.894
4 9 772 0.883
4 10 752 0.913
4 11 708 0.89
4 12 0 0.0
4 13 0 0.0
4 14 622 0.905
4 15 655 0.898
4 16 668 0.905
4 17 630 0.901
4 18 710 0.886
4 19 786 0.879
4 20 718 0.903
4 21 763 0.863
4 22 0 0.0
4 23 693 0.901
4 24 687 0.878
4 25 716 0.915
4 26 10 0.887
4 27 344 0.908
4 28 626 0.9
4 29 0 0.0
4 30 0 0.0
4 31 692 0.899
4 32 686 0.902
4 33 607 0.884
4 34 578 0.907
4 35 644 0.91
4 36 629 0.932
4 37 590 0.926
4 38 646 0.901
4 39 662 0.923
4 40 0 0.0
4 41 0 0.0
4 42 651 0.897
4 43 653 0.884
4 44 776 0.921
4 45 627 0.913
4 46 772 0.887
4 47 714 0.891
4 48 848 0.918
5 1 1204 0.905
5 2 623 0.886
5 3 654 0.892
5 4 0 0.0
5 5 723 0.898
5 6 685 0.897
5 7 385 0.86
5 8 694 0.883
5 9 0 0.0
5 10 775 0.877
5 11 676 0.927
5 12 656 0.895
5 13 730 0.892
5 14 585 0.873
5 15 481 0.91
5 16 600 0.924
5 17 700 0.895
5 18 586 0.903
5 19 0 0.0
5 20 780 0.902
5 21 0 0.0
5 22 732 0.884
5 23 711 0.869
5 24 635 0.881
5 25 687 0.919
5 26 756 0.903
5 27 659 0.908
5 28 737 0.886
5 29 699 0.889
5 30 727 0.903
5 31 501 0.908
5 32 655 0.914
5 33 602 0.91
5 34 654 0.924
5 35 404 0.911
5 36 532 0.902
5 37 610 0.904
5 38 256 0.947
5 39 506 0.887
5 40 639 0.919
5 41 649 0.917
5 42 480 0.914
5 43 0 0.0
5 44 513 0.875
5 45 323 0.888
5 46 0 0.0
5 47 718 0.882
5 48 934 0.89
6 1 934 0.913
6 2 982 0.914
6 3 798 0.903
6 4 694 0.883
6 5 577 0.873
6 6 672 0.899
6 7 703 0.884
6 8 0 0.0
6 9 587 0.897
6 10 833 0.867
6 11 658 0.898
6 12 665 0.885
6 13 42 0.808
6 14 571 0.891
6 15 535 0.92
6 16 631 0.902
6 17 541 0.883
6 18 804 0.899
6 19 0 0.0
6 20 120 0.799
6 21 751 0.907
6 22 707 0.889
6 23 715 0.899
6 24 615 0.891
6 25 0 0.0
6 26 0 0.0
6 27 565 0.886
6 28 20 0.898
6 29 660 0.864
6 30 783 0.89
6 31 0 0.0
6 32 638 0.901
6 33 501 0.901
6 34 612 0.902
6 35 690 0.903
6 36 648 0.904
6 37 644 0.883
6 38 0 0.0
6 39 489 0.917
6 40 658 0.902
6 41 541 0.917
6 42 597 0.908
6 43 544 0.91
6 44 688 0.869
6 45 533 0.916
6 46 676 0.86
6 47 753 0.889
6 48 904 0.906
7 1 994 0.894
7 2 901 0.903
7 3 921 0.913
7 4 793 0.891
7 5 670 0.892
7 6 0 0.0
7 7 654 0.866
7 8 794 0.898
7 9 799 0.908
7 10 0 0.0
7 11 593 0.87
7 12 307 0.874
7 13 484 0.897
7 14 651 0.904
7 15 273 0.904
7 16 672 0.88
7 17 677 0.871
7 18 705 0.906
7 19 692 0.921
7 20 598 0.893
7 21 723 0.874
7 22 727 0.903
7 23 730 0.882
7 24 318 0.912
7 25 690 0.882
7 26 728 0.905
7 27 688 0.901
7 28 685 0.886
7 29 647 0.914
7 30 543 0.933
7 31 716 0.885
7 32 614 0.922
7 33 657 0.901
7 34 493 0.925
7 35 700 0.905
7 36 661 0.88
7 37 648 0.904
7 38 547 0.881
7 39 71 0.882
7 40 166 0.917
7 41 643 0.892
7 42 513 0.894
7 43 712 0.915
7 44 560 0.895
7 45 626 0.911
7 46 547 0.898
7 47 0 0.0
7 48 876 0.883
8 1 1038 0.902
8 2 890 0.892
8 3 554 0.927
8 4 235 0.898
8 5 669 0.9
8 6 698 0.912
8 7 753 0.883
8 8 697 0.91
8 9 604 0.911
8 10 671 0.887
8 11 691 0.913
8 12 631 0.907
8 13 583 0.915
8 14 339 0.879
8 15 677 0.922
8 16 85 0.822
8 17 591 0.92
8 18 627 0.901
8 19 647 0.903
8 20 575 0.902
8 21 457 0.901
8 22 689 0.9
8 23 435 0.87
8 24 666 0.907
8 25 640 0.886
8 26 656 0.899
8 27 662 0.886
8 28 644 0.926
8 29 600 0.917
8 30 662 0.901
8 31 333 0.894
8 32 698 0.912
8 33 639 0.907
8 34 655 0.914
8 35 641 0.879
8 36 466 0.905
8 37 637 0.916
8 38 632 0.92
8 39 586 0.924
8 40 456 0.886
8 41 562 0.91
8 42 607 0.911
8 43 639 0.919
8 44 648 0.904
8 45 664 0.904
8 46 687 0.915
8 47 825 0.903
8 48 914 0.906
9 1 970 0.89
9 2 789 0.873
9 3 165 0.911
9 4 735 0.897
9 5 722 0.895
9 6 627 0.886
9 7 705 0.895
9 8 622 0.894
9 9 678 0.881
9 10 678 0.901
9 11 583 0.925
9 12 660 0.903
9 13 627 0.901
9 14 632 0.871
9 15 651 0.913
9 16 589 0.917
9 17 534 0.877
9 18 571 0.889
9 19 563 0.917
9 20 632 0.902
9 21 668 0.868
9 22 563 0.912
9 23 145 0.882
9 24 394 0.894
9 25 498 0.89
9 26 594 0.901
9 27 586 0.924
9 28 624 0.913
9 29 620 0.919
9 30 584 0.877
9 31 551 0.922
9 32 0 0.0
9 33 0 0.0
9 34 588 0.911
9 35 539 0.919
9 36 627 0.87
9 37 644 0.903
9 38 548 0.905
9 39 0 0.0
9 40 679 0.904
9 41 488 0.903
9 42 492 0.905
9 43 465 0.911
9 44 645 0.904
9 45 614 0.91
9 46 366 0.891
9 47 752 0.917
9 48 819 0.906
10 1 837 0.883
10 2 669 0.911
10 3 783 0.88
10 4 0 0.0
10 5 751 0.867
10 6 643 0.865
10 7 645 0.893
10 8 661 0.884
10 9 591 0.86
10 10 679 0.887
10 11 625 0.915
10 12 371 0.889
10 13 581 0.905
10 14 95 0.815
10 15 519 0.897
10 16 541 0.923
10 17 556 0.889
10 18 288 0.902
10 19 575 0.919
10 20 593 0.923
10 21 394 0.908
10 22 589 0.912
10 23 279 0.883
10 24 585 0.894
10 25 624 0.902
10 26 526 0.885
10 27 627 0.895
10 28 627 0.906
10 29 576 0.914
10 30 591 0.908
10 31 639 0.896
10 32 613 0.886
10 33 638 0.873
10 34 16 -1.0
10 35 545 0.905
10 36 219 0.926
10 37 658 0.911
10 38 0 0.0
10 39 596 0.879
10 40 580 0.903
10 41 628 0.892
10 42 622 0.899
10 43 590 0.919
10 44 603 0.894
10 45 663 0.892
10 46 504 0.914
10 47 755 0.906
10 48 827 0.855
11 1 764 0.868
11 2 723 0.85
11 3 787 0.848
11 4 650 0.87
11 5 546 0.866
11 6 606 0.887
11 7 31 0.96
11 8 489 0.862
11 9 196 0.893
11 10 613 0.886
11 11 450 0.874
11 12 433 0.89
11 13 443 0.911
11 14 0 0.0
11 15 519 0.845
11 16 496 0.858
11 17 498 0.845
11 18 515 0.895
11 19 492 0.91
11 20 464 0.876
11 21 542 0.883
11 22 381 0.851
11 23 526 0.873
11 24 360 0.854
11 25 509 0.897
11 26 547 0.891
11 27 0 0.0
11 28 524 0.865
11 29 491 0.866
11 30 588 0.887
11 31 578 0.9
11 32 536 0.902
11 33 486 0.886
11 34 546 0.861
11 35 587 0.863
11 36 0 0.0
11 37 528 0.876
11 38 564 0.878
11 39 320 0.886
11 40 589 0.889
11 41 0 0.0
11 42 492 0.897
11 43 346 0.898
11 44 47 0.947
11 45 596 0.888
11 46 540 0.884
11 47 0 0.0
11 48 739 0.877
12 1 738 0.848
12 2 671 0.838
12 3 598 0.849
12 4 515 0.823
12 5 617 0.865
12 6 598 0.849
12 7 538 0.86
12 8 0 0.0
12 9 546 0.866
12 10 378 0.877
12 11 550 0.872
12 12 0 0.0
12 13 414 0.869
12 14 499 0.885
12 15 473 0.851
12 16 563 0.877
12 17 0 0.0
12 18 472 0.878
12 19 442 0.909
12 20 533 0.868
12 21 0 0.0
12 22 457 0.893
12 23 501 0.871
12 24 0 0.0
12 25 560 0.861
12 26 500 0.864
12 27 0 0.0
12 28 451 0.881
12 29 0 0.0
12 30 382 0.872
12 31 94 0.922
12 32 0 0.0
12 33 0 0.0
12 34 610 0.87
12 35 525 0.867
12 36 447 0.856
12 37 541 0.853
12 38 520 0.887
12 39 476 0.886
12 40 529 0.878
12 41 555 0.864
12 42 524 0.899
12 43 509 0.915
12 44 566 0.865
12 45 549 0.871
12 46 435 0.914
12 47 598 0.891
12 48 710 0.886
13 1 802 0.842
13 2 0 0.0
13 3 606 0.831
13 4 565 0.864
13 5 553 0.841
13 6 523 0.863
13 7 535 0.844
13 8 0 0.0
13 9 600 0.833
13 10 0 0.0
13 11 467 0.852
13 12 37 0.746
13 13 519 0.861
13 14 514 0.853
13 15 434 0.831
13 16 406 0.847
13 17 429 0.856
13 18 487 0.819
13 19 495 0.844
13 20 464 0.876
13 21 455 0.876
13 22 409 0.899
13 23 425 0.848
13 24 471 0.842
13 25 434 0.861
13 26 442 0.864
13 27 369 0.856
13 28 0 0.0
13 29 533 0.841
13 30 508 0.843
13 31 0 0.0
13 32 546 0.835
13 33 451 0.864
13 34 0 0.0
13 35 528 0.86
13 36 0 0.0
13 37 501 0.843
13 38 482 0.862
13 39 425 0.874
13 40 452 0.883
13 41 315 0.894
13 42 495 0.861
13 43 476 0.898
13 44 474 0.882
13 45 421 0.871
13 46 515 0.866
13 47 518 0.888
13 48 726 0.857
14 1 0 0.0
14 2 481 0.816
14 3 476 0.812
14 4 418 0.841
14 5 438 0.827
14 6 447 0.827
14 7 0 0.0
14 8 512 0.818
14 9 439 0.841
14 10 392 0.831
14 11 450 0.832
14 12 422 0.808
14 13 411 0.81
14 14 469 0.843
14 15 421 0.847
14 16 0 0.0
14 17 0 0.0
14 18 450 0.832
14 19 0 0.0
14 20 394 0.822
14 21 412 0.834
14 22 417 0.87
14 23 0 0.0
14 24 413 0.854
14 25 432 0.839
14 26 414 0.838
14 27 0 0.0
14 28 377 0.847
14 29 461 0.813
14 30 0 0.0
14 31 0 0.0
14 32 0 0.0
14 33 466 0.822
14 34 0 0.0
14 35 385 0.858
14 36 460 0.811
14 37 0 0.0
14 38 434 0.843
14 39 402 0.857
14 40 0 0.0
14 41 452 0.824
14 42 413 0.844
14 43 428 0.849
14 44 405 0.84
14 45 427 0.83
14 46 463 0.856
14 47 485 0.843
14 48 0 0.0
15 1 618 0.823
15 2 549 0.824
15 3 588 0.806
15 4 0 0.0
15 5 0 0.0
15 6 0 0.0
15 7 0 0.0
15 8 0 0.0
15 9 0 0.0
15 10 0 0.0
15 11 418 0.796
15 12 0 0.0
15 13 419 0.797
15 14 0 0.0
15 15 413 0.819
15 16 0 0.0
15 17 425 0.814
15 18 0 0.0
15 19 0 0.0
15 20 0 0.0
15 21 0 0.0
15 22 366 0.86
15 23 0 0.0
15 24 0 0.0
15 25 389 0.829
15 26 0 0.0
15 27 0 0.0
15 28 0 0.0
15 29 422 0.82
15 30 384 0.831
15 31 443 0.803
15 32 0 0.0
15 33 0 0.0
15 34 378 0.818
15 35 0 0.0
15 36 382 0.809
15 37 0 0.0
15 38 0 0.0
15 39 375 0.843
15 40 424 0.824
15 41 0 0.0
15 42 0 0.0
15 43 0 0.0
15 44 374 0.835
15 45 0 0.0
15 46 0 0.0
15 47 528 0.833
15 48 512 0.861
16 1 625 0.799
16 2 507 0.795
16 3 466 0.78
16 4 429 0.778
16 5 0 0.0
16 6 0 0.0
16 7 0 0.0
16 8 0 0.0
16 9 0 0.0
16 10 0 0.0
16 11 0 0.0
16 12 0 0.0
16 13 0 0.0
16 14 0 0.0
16 15 0 0.0
16 16 0 0.0
16 17 0 0.0
16 18 0 0.0
16 19 400 0.805
16 20 0 0.0
16 21 0 0.0
16 22 0 0.0
16 23 408 0.793
16 24 0 0.0
16 25 0 0.0
16 26 0 0.0
16 27 0 0.0
16 28 0 0.0
16 29 0 0.0
16 30 0 0.0
16 31 0 0.0
16 32 0 0.0
16 33 0 0.0
16 34 0 0.0
16 35 0 0.0
16 36 0 0.0
16 37 0 0.0
16 38 0 0.0
16 39 0 0.0
16 40 0 0.0
16 41 0 0.0
16 42 0 0.0
16 43 0 0.0
16 44 412 0.805
16 45 0 0.0
16 46 391 0.821
16 47 0 0.0
16 48 0 0.0
17 1 581 0.783
17 2 470 0.771
17 3 0 0.0
17 4 0 0.0
17 5 0 0.0
17 6 0 0.0
17 7 0 0.0
17 8 0 0.0
17 9 0 0.0
17 10 0 0.0
17 11 0 0.0
17 12 0 0.0
17 13 0 0.0
17 14 0 0.0
17 15 0 0.0
17 16 0 0.0
17 17 0 0.0
17 18 0 0.0
17 19 0 0.0
17 20 0 0.0
17 21 0 0.0
17 22 0 0.0
17 23 0 0.0
17 24 0 0.0
17 25 0 0.0
17 26 0 0.0
17 27 0 0.0
17 28 0 0.0
17 29 0 0.0
17 30 0 0.0
17 31 0 0.0
17 32 0 0.0
17 33 0 0.0
17 34 0 0.0
17 35 0 0.0
17 36 0 0.0
17 37 0 0.0
17 38 0 0.0
17 39 0 0.0
17 40 0 0.0
17 41 0 0.0
17 42 0 0.0
17 43 0 0.0
17 44 0 0.0
17 45 0 0.0
17 46 0 0.0
17 47 400 0.805
17 48 476 0.796
18 1 517 0.772
18 2 511 0.787
18 3 468 0.779
18 4 461 0.771
18 5 0 0.0
18 6 0 0.0
18 7 433 0.744
18 8 0 0.0
18 9 0 0.0
18 10 0 0.0
18 11 0 0.0
18 12 0 0.0
18 13 0 0.0
18 14 0 0.0
18 15 0 0.0
18 16 0 0.0
18 17 0 0.0
18 18 0 0.0
18 19 0 0.0
18 20 0 0.0
18 21 0 0.0
18 22 0 0.0
18 23 0 0.0
18 24 0 0.0
18 25 0 0.0
18 26 0 0.0
18 27 0 0.0
18 28 0 0.0
18 29 0 0.0
18 30 0 0.0
18 31 0 0.0
18 32 0 0.0
18 33 0 0.0
18 34 0 0.0
18 35 0 0.0
18 36 0 0.0
18 37 0 0.0
18 38 0 0.0
18 39 0 0.0
18 40 0 0.0
18 41 0 0.0
18 42 0 0.0
18 43 0 0.0
18 44 0 0.0
18 45 0 0.0
18 46 0 0.0
18 47 0 0.0
18 48 416 0.797
19 1 553 0.773
19 2 584 0.801
19 3 521 0.792
19 4 507 0.785
19 5 463 0.8
19 6 428 0.787
19 7 420 0.757
19 8 0 0.0
19 9 0 0.0
19 10 411 0.782
19 11 0 0.0
19 12 0 0.0
19 13 0 0.0
19 14 406 0.773
19 15 0 0.0
19 16 0 0.0
19 17 0 0.0
19 18 0 0.0
19 19 0 0.0
19 20 0 0.0
19 21 0 0.0
19 22 0 0.0
19 23 0 0.0
19 24 0 0.0
19 25 0 0.0
19 26 0 0.0
19 27 0 0.0
19 28 0 0.0
19 29 0 0.0
19 30 0 0.0
19 31 0 0.0
19 32 0 0.0
19 33 0 0.0
19 34 0 0.0
19 35 0 0.0
19 36 0 0.0
19 37 0 0.0
19 38 0 0.0
19 39 0 0.0
19 40 0 0.0
19 41 0 0.0
19 42 0 0.0
19 43 0 0.0
19 44 0 0.0
19 45 0 0.0
19 46 0 0.0
19 47 0 0.0
19 48 0 0.0
20 1 678 0.806
20 2 0 0.0
20 3 647 0.817
20 4 0 0.0
20 5 0 0.0
20 6 463 0.756
20 7 474 0.778
20 8 480 0.803
20 9 0 0.0
20 10 430 0.802
20 11 0 0.0
20 12 409 0.79
20 13 0 0.0
20 14 0 0.0
20 15 0 0.0
20 16 412 0.784
20 17 0 0.0
20 18 404 0.769
20 19 0 0.0
20 20 403 0.767
20 21 0 0.0
20 22 393 0.775
20 23 0 0.0
20 24 0 0.0
20 25 0 0.0
20 26 0 0.0
20 27 0 0.0
20 28 0 0.0
20 29 0 0.0
20 30 0 0.0
20 31 0 0.0
20 32 0 0.0
20 33 0 0.0
20 34 0 0.0
20 35 0 0.0
20 36 0 0.0
20 37 0 0.0
20 38 0 0.0
20 39 0 0.0
20 40 0 0.0
20 41 0 0.0
20 42 0 0.0
20 43 0 0.0
20 44 0 0.0
20 45 0 0.0
20 46 0 0.0
20 47 0 0.0
20 48 0 0.0
21 1 858 0.819
21 2 668 0.816
21 3 621 0.831
21 4 639 0.826
21 5 0 0.0
21 6 539 0.824
21 7 398 0.831
21 8 0 0.0
21 9 539 0.824
21 10 508 0.838
21 11 393 0.833
21 12 412 0.847
21 13 0 0.0
21 14 465 0.815
21 15 356 0.808
21 16 444 0.821
21 17 0 0.0
21 18 409 0.795
21 19 0 0.0
21 20 429 0.817
21 21 0 0.0
21 22 0 0.0
21 23 0 0.0
21 24 0 0.0
21 25 420 0.783
21 26 405 0.84
21 27 441 0.816
21 28 422 0.832
21 29 0 0.0
21 30 358 0.831
21 31 404 0.813
21 32 439 0.836
21 33 377 0.811
21 34 0 0.0
21 35 433 0.836
21 36 392 0.796
21 37 403 0.841
21 38 0 0.0
21 39 381 0.838
21 40 0 0.0
21 41 352 0.863
21 42 400 0.83
21 43 377 0.811
21 44 0 0.0
21 45 354 0.821
21 46 422 0.815
21 47 0 0.0
21 48 382 0.809
22 1 491 0.878
22 2 627 0.839
22 3 696 0.841
22 4 327 0.86
22 5 520 0.858
22 6 551 0.842
22 7 0 0.0
22 8 597 0.858
22 9 447 0.815
22 10 592 0.83
22 11 486 0.84
22 12 431 0.85
22 13 479 0.844
22 14 471 0.854
22 15 0 0.0
22 16 470 0.829
22 17 507 0.848
22 18 402 0.839
22 19 368 0.822
22 20 455 0.842
22 21 474 0.847
22 22 0 0.0
22 23 501 0.85
22 24 0 0.0
22 25 0 0.0
22 26 496 0.841
22 27 447 0.839
22 28 0 0.0
22 29 446 0.82
22 30 0 0.0
22 31 438 0.822
22 32 402 0.865
22 33 435 0.863
22 34 358 0.863
22 35 400 0.83
22 36 436 0.83
22 37 367 0.851
22 38 424 0.836
22 39 415 0.835
22 40 419 0.843
22 41 0 0.0
22 42 389 0.824
22 43 397 0.829
22 44 409 0.836
22 45 395 0.85
22 46 377 0.842
22 47 392 0.843
22 48 561 0.817
23 1 844 0.838
23 2 0 0.0
23 3 745 0.856
23 4 729 0.865
23 5 711 0.826
23 6 0 0.0
23 7 644 0.847
23 8 567 0.825
23 9 590 0.838
23 10 512 0.85
23 11 483 0.852
23 12 436 0.87
23 13 460 0.834
23 14 356 0.873
23 15 470 0.857
23 16 535 0.828
23 17 448 0.858
23 18 400 0.872
23 19 523 0.836
23 20 568 0.837
23 21 0 0.0
23 22 572 0.843
23 23 372 0.849
23 24 521 0.813
23 25 382 0.835
23 26 0 0.0
23 27 0 0.0
23 28 374 0.868
23 29 441 0.869
23 30 481 0.848
23 31 489 0.845
23 32 0 0.0
23 33 472 0.844
23 34 461 0.865
23 35 451 0.846
23 36 482 0.833
23 37 374 0.868
23 38 469 0.85
23 39 407 0.832
23 40 445 0.847
23 41 455 0.837
23 42 431 0.868
23 43 446 0.837
23 44 450 0.839
23 45 405 0.84
23 46 487 0.859
23 47 423 0.839
23 48 531 0.822
24 1 746 0.867
24 2 930 0.869
24 3 801 0.858
24 4 855 0.879
24 5 748 0.828
24 6 59 0.816
24 7 662 0.846
24 8 741 0.833
24 9 718 0.848
24 10 509 0.892
24 11 559 0.877
24 12 660 0.83
24 13 488 0.855
24 14 0 0.0
24 15 589 0.857
24 16 510 0.853
24 17 423 0.877
24 18 607 0.877
24 19 0 0.0
24 20 572 0.886
24 21 563 0.872
24 22 600 0.863
24 23 402 0.865
24 24 508 0.845
24 25 478 0.879
24 26 476 0.858
24 27 407 0.862
24 28 557 0.885
24 29 495 0.851
24 30 573 0.86
24 31 505 0.898
24 32 172 0.847
24 33 534 0.865
24 34 458 0.884
24 35 502 0.88
24 36 510 0.894
24 37 491 0.903
24 38 424 0.898
24 39 467 0.889
24 40 479 0.893
24 41 485 0.879
24 42 445 0.909
24 43 469 0.88
24 44 432 0.896
24 45 56 0.873
24 46 461 0.896
24 47 469 0.88
24 48 678 0.867
25 1 1021 0.872
25 2 983 0.884
25 3 905 0.858
25 4 0 0.0
25 5 0 0.0
25 6 789 0.883
25 7 669 0.855
25 8 688 0.841
25 9 749 0.875
25 10 612 0.854
25 11 656 0.848
25 12 10 -1.0
25 13 659 0.882
25 14 196 0.854
25 15 409 0.88
25 16 618 0.862
25 17 517 0.865
25 18 519 0.852
25 19 636 0.887
25 20 415 0.874
25 21 0 0.0
25 22 642 0.885
25 23 636 0.876
25 24 315 0.831
25 25 0 0.0
25 26 518 0.896
25 27 417 0.865
25 28 523 0.899
25 29 586 0.875
25 30 591 0.882
25 31 0 0.0
25 32 309 0.902
25 33 496 0.912
25 34 0 0.0
25 35 555 0.866
25 36 476 0.888
25 37 383 0.897
25 38 404 0.917
25 39 487 0.908
25 40 533 0.887
25 41 449 0.88
25 42 550 0.874
25 43 310 0.883
25 44 452 0.886
25 45 506 0.877
25 46 0 0.0
25 47 494 0.908
25 48 706 0.867
26 1 1072 0.886
26 2 951 0.888
26 3 920 0.894
26 4 607 0.862
26 5 64 0.767
26 6 745 0.843
26 7 680 0.859
26 8 476 0.858
26 9 743 0.86
26 10 718 0.844
26 11 597 0.854
26 12 747 0.872
26 13 0 0.0
26 14 555 0.866
26 15 606 0.852
26 16 603 0.878
26 17 631 0.861
26 18 569 0.854
26 19 557 0.847
26 20 548 0.878
26 21 636 0.843
26 22 0 0.0
26 23 495 0.885
26 24 649 0.849
26 25 622 0.89
26 26 382 0.837
26 27 395 0.844
26 28 608 0.88
26 29 0 0.0
26 30 0 0.0
26 31 243 0.891
26 32 515 0.89
26 33 529 0.875
26 34 555 0.866
26 35 430 0.873
26 36 524 0.896
26 37 562 0.893
26 38 486 0.906
26 39 564 0.88
26 40 0 0.0
26 41 523 0.899
26 42 521 0.862
26 43 560 0.847
26 44 547 0.898
26 45 0 0.0
26 46 576 0.904
26 47 613 0.872
26 48 604 0.895
27 1 1051 0.877
27 2 1015 0.875
27 3 1016 0.851
27 4 918 0.85
27 5 757 0.87
27 6 792 0.88
27 7 717 0.856
27 8 677 0.865
27 9 58 0.789
27 10 597 0.843
27 11 608 0.859
27 12 589 0.857
27 13 0 0.0
27 14 239 0.777
27 15 609 0.86
27 16 617 0.837
27 17 438 0.817
27 18 0 0.0
27 19 362 0.867
27 20 0 0.0
27 21 599 0.867
27 22 0 0.0
27 23 627 0.87
27 24 628 0.861
27 25 498 0.868
27 26 387 0.859
27 27 448 0.853
27 28 622 0.874
27 29 635 0.897
27 30 381 0.859
27 31 608 0.908
27 32 484 0.903
27 33 368 0.843
27 34 253 0.861
27 35 358 0.886
27 36 605 0.865
27 37 405 0.879
27 38 472 0.911
27 39 525 0.885
27 40 120 0.877
27 41 537 0.906
27 42 518 0.857
27 43 566 0.9
27 44 422 0.928
27 45 290 0.925
27 46 470 0.908
27 47 606 0.905
27 48 762 0.896
28 1 965 0.878
28 2 1015 0.879
28 3 938 0.86
28 4 821 0.885
28 5 756 0.883
28 6 636 0.861
28 7 576 0.849
28 8 614 0.832
28 9 668 0.864
28 10 667 0.848
28 11 612 0.854
28 12 639 0.855
28 13 594 0.854
28 14 587 0.854
28 15 439 0.848
28 16 370 0.853
28 17 568 0.87
28 18 587 0.854
28 19 690 0.867
28 20 673 0.87
28 21 685 0.847
28 22 672 0.869
28 23 635 0.856
28 24 0 0.0
28 25 602 0.872
28 26 482 0.886
28 27 569 0.861
28 28 623 0.875
28 29 547 0.893
28 30 59 0.92
28 31 456 0.907
28 32 539 0.88
28 33 577 0.917
28 34 506 0.87
28 35 434 0.863
28 36 540 0.898
28 37 20 0.898
28 38 507 0.867
28 39 505 0.84
28 40 493 0.907
28 41 519 0.875
28 42 0 0.0
28 43 525 0.873
28 44 248 0.928
28 45 457 0.882
28 46 501 0.89
28 47 563 0.895
28 48 402 0.912
29 1 1198 0.878
29 2 998 0.876
29 3 930 0.887
29 4 706 0.867
29 5 738 0.886
29 6 664 0.888
29 7 768 0.846
29 8 659 0.846
29 9 676 0.854
29 10 685 0.841
29 11 527 0.86
29 12 612 0.829
29 13 406 0.849
29 14 0 0.0
29 15 660 0.879
29 16 430 0.866
29 17 551 0.86
29 18 561 0.808
29 19 434 0.887
29 20 290 0.832
29 21 511 0.867
29 22 538 0.839
29 23 602 0.861
29 24 546 0.852
29 25 636 0.883
29 26 266 0.811
29 27 0 0.0
29 28 0 0.0
29 29 185 0.87
29 30 584 0.872
29 31 563 0.879
29 32 0 0.0
29 33 255 0.835
29 34 437 0.874
29 35 528 0.89
29 36 414 0.904
29 37 444 0.883
29 38 507 0.919
29 39 502 0.887
29 40 564 0.897
29 41 575 0.886
29 42 543 0.908
29 43 562 0.91
29 44 422 0.916
29 45 544 0.871
29 46 492 0.874
29 47 357 0.926
29 48 534 0.877
30 1 1129 0.884
30 2 1068 0.895
30 3 905 0.886
30 4 955 0.864
30 5 605 0.854
30 6 477 0.865
30 7 0 0.0
30 8 0 0.0
30 9 851 0.858
30 10 744 0.861
30 11 656 0.863
30 12 700 0.895
30 13 605 0.829
30 14 591 0.856
30 15 614 0.894
30 16 675 0.884
30 17 656 0.848
30 18 602 0.861
30 19 436 0.837
30 20 669 0.88
30 21 643 0.856
30 22 687 0.859
30 23 475 0.856
30 24 686 0.848
30 25 467 0.871
30 26 0 0.0
30 27 722 0.893
30 28 528 0.878
30 29 660 0.874
30 30 681 0.866
30 31 465 0.893
30 32 644 0.883
30 33 605 0.876
30 34 535 0.873
30 35 662 0.877
30 36 594 0.882
30 37 506 0.882
30 38 564 0.88
30 39 535 0.902
30 40 415 0.901
30 41 558 0.887
30 42 528 0.92
30 43 608 0.876
30 44 509 0.887
30 45 501 0.908
30 46 444 0.888
30 47 563 0.912
30 48 648 0.888
31 1 1484 0.899
31 2 0 0.0
31 3 1288 0.878
31 4 1132 0.886
31 5 578 0.879
31 6 546 0.857
31 7 747 0.868
31 8 0 0.0
31 9 830 0.858
31 10 784 0.877
31 11 678 0.873
31 12 731 0.869
31 13 870 0.886
31 14 815 0.888
31 15 933 0.895
31 16 900 0.872
31 17 693 0.875
31 18 758 0.891
31 19 888 0.882
31 20 730 0.878
31 21 900 0.854
31 22 743 0.869
31 23 736 0.879
31 24 908 0.858
31 25 522 0.88
31 26 757 0.886
31 27 906 0.895
31 28 792 0.882
31 29 792 0.886
31 30 850 0.893
31 31 816 0.881
31 32 768 0.893
31 33 510 0.867
31 34 689 0.866
31 35 756 0.903
31 36 0 0.0
31 37 551 0.904
31 38 551 0.888
31 39 851 0.903
31 40 909 0.868
31 41 600 0.896
31 42 704 0.885
31 43 623 0.875
31 44 676 0.885
31 45 787 0.904
31 46 664 0.904
31 47 244 0.913
31 48 528 0.926
32 1 290 0.348
32 2 373 0.389
32 3 384 0.38
32 4 407 0.394
32 5 407 0.397
32 6 405 0.371
32 7 385 0.358
32 8 378 0.351
32 9 366 0.331
32 10 377 0.345
32 11 457 0.416
32 12 478 0.435
32 13 436 0.414
32 14 430 0.386
32 15 420 0.367
32 16 386 0.322
32 17 433 0.41
32 18 410 0.358
32 19 399 0.369
32 20 397 0.38
32 21 384 0.35
32 22 424 0.372
32 23 408 0.363
32 24 399 0.352
32 25 408 0.36
32 26 342 0.305
32 27 374 0.348
32 28 366 0.35
32 29 388 0.338
32 30 368 0.345
32 31 324 0.315
32 32 366 0.335
32 33 379 0.35
32 34 381 0.341
32 35 376 0.351
32 36 351 0.305
32 37 397 0.337
32 38 440 0.391
32 39 454 0.4
32 40 450 0.413
32 41 414 0.384
32 42 397 0.376
32 43 423 0.387
32 44 434 0.391
32 45 456 0.394
32 46 496 0.439
32 47 510 0.434
32 48 268 0.645
