# Supplementary material for: ScreenMill: A freely available software suite for growth measurement, analysis and visualization of high-throughput screen data
Source: BMC Bioinformatics. 2010 Jun 28;11:353. doi: 10.1186/1471-2105-11-353 (PMC2909220; doi:10.1186/1471-2105-11-353)
Supplement: Additional File 4 — Comparison of Measurement Modes (Dittmar et al, additional file 4.zip). This file contains data comparing CM Engine's three measurement modes to HT Colony Grid Analyzer [16] and Growth Detector [17]. This file contains data in several files: • Additional File 4 - Comparison of Measurement Modes.pdf: A summary of the results and notes on how the analysis was performed. • Cartoons: Cartoon representations of raw measurements generated in DR Engine (.png file formats). • CM Engine: the original images analyzed by CM Engine (.tif). • Growth Detector Data: Original images (.tif files) and results of running Growth Detector (.png files). • HT Colony Grid Data: Original images (.jpg) and results of running HT Colony Grid Analyzer (.dat and .png files). [file 1471-2105-11-353-S4.ZIP › HT Colony Grid Data/1536-3.jpg.dat]

row  column  size-1  circ-1
1 1 1702 0.892
1 2 1200 0.899
1 3 1250 0.878
1 4 1031 0.901
1 5 838 0.889
1 6 1019 0.895
1 7 1002 0.892
1 8 0 0.0
1 9 1055 0.901
1 10 783 0.872
1 11 851 0.907
1 12 800 0.899
1 13 898 0.909
1 14 606 0.893
1 15 800 0.909
1 16 772 0.912
1 17 818 0.878
1 18 817 0.914
1 19 867 0.91
1 20 0 0.0
1 21 909 0.898
1 22 827 0.891
1 23 861 0.891
1 24 709 0.922
1 25 998 0.928
1 26 801 0.91
1 27 768 0.922
1 28 955 0.907
1 29 815 0.874
1 30 804 0.894
1 31 499 0.923
1 32 0 0.0
1 33 832 0.901
1 34 793 0.911
1 35 841 0.931
1 36 599 0.894
1 37 977 0.909
1 38 836 0.901
1 39 1034 0.89
1 40 798 0.893
1 41 760 0.902
1 42 771 0.868
1 43 1011 0.909
1 44 736 0.894
1 45 0 0.0
1 46 436 0.904
1 47 933 0.902
1 48 1085 0.913
2 1 1297 0.884
2 2 1152 0.914
2 3 1031 0.884
2 4 983 0.898
2 5 856 0.881
2 6 901 0.899
2 7 938 0.907
2 8 448 0.915
2 9 791 0.885
2 10 853 0.896
2 11 785 0.902
2 12 692 0.91
2 13 566 0.922
2 14 290 0.925
2 15 752 0.898
2 16 668 0.905
2 17 659 0.897
2 18 756 0.889
2 19 775 0.905
2 20 0 0.0
2 21 270 0.901
2 22 719 0.898
2 23 836 0.887
2 24 0 0.0
2 25 803 0.889
2 26 622 0.905
2 27 0 0.0
2 28 655 0.872
2 29 658 0.896
2 30 510 0.906
2 31 678 0.896
2 32 631 0.907
2 33 691 0.879
2 34 303 0.931
2 35 679 0.909
2 36 654 0.901
2 37 0 0.0
2 38 744 0.903
2 39 673 0.907
2 40 689 0.896
2 41 687 0.919
2 42 629 0.879
2 43 563 0.9
2 44 634 0.907
2 45 724 0.904
2 46 703 0.914
2 47 650 0.907
2 48 848 0.914
3 1 1210 0.876
3 2 1048 0.887
3 3 0 0.0
3 4 784 0.887
3 5 720 0.895
3 6 0 0.0
3 7 875 0.895
3 8 762 0.881
3 9 0 0.0
3 10 531 0.895
3 11 599 0.878
3 12 684 0.9
3 13 632 0.877
3 14 638 0.885
3 15 612 0.902
3 16 656 0.884
3 17 638 0.896
3 18 772 0.887
3 19 732 0.899
3 20 774 0.9
3 21 585 0.918
3 22 706 0.887
3 23 545 0.89
3 24 765 0.924
3 25 771 0.896
3 26 655 0.909
3 27 720 0.905
3 28 529 0.885
3 29 481 0.897
3 30 633 0.905
3 31 581 0.912
3 32 597 0.908
3 33 404 0.902
3 34 56 0.967
3 35 573 0.916
3 36 0 0.0
3 37 714 0.917
3 38 0 0.0
3 39 757 0.894
3 40 0 0.0
3 41 0 0.0
3 42 657 0.89
3 43 249 0.906
3 44 626 0.895
3 45 643 0.897
3 46 694 0.902
3 47 807 0.866
3 48 898 0.878
4 1 1184 0.898
4 2 927 0.889
4 3 833 0.894
4 4 770 0.871
4 5 705 0.876
4 6 370 0.907
4 7 439 0.848
4 8 747 0.882
4 9 767 0.897
4 10 751 0.912
4 11 706 0.902
4 12 0 0.0
4 13 0 0.0
4 14 616 0.897
4 15 653 0.88
4 16 665 0.912
4 17 626 0.884
4 18 698 0.877
4 19 770 0.924
4 20 711 0.913
4 21 755 0.864
4 22 0 0.0
4 23 688 0.894
4 24 676 0.9
4 25 702 0.908
4 26 10 -1.0
4 27 341 0.938
4 28 618 0.888
4 29 0 0.0
4 30 0 0.0
4 31 684 0.9
4 32 685 0.912
4 33 591 0.899
4 34 563 0.883
4 35 634 0.884
4 36 621 0.915
4 37 578 0.895
4 38 641 0.91
4 39 665 0.901
4 40 0 0.0
4 41 0 0.0
4 42 635 0.871
4 43 637 0.904
4 44 773 0.903
4 45 616 0.913
4 46 766 0.909
4 47 704 0.915
4 48 840 0.896
5 1 1253 0.913
5 2 621 0.883
5 3 649 0.875
5 4 0 0.0
5 5 700 0.88
5 6 670 0.873
5 7 390 0.871
5 8 682 0.872
5 9 0 0.0
5 10 751 0.897
5 11 671 0.904
5 12 649 0.879
5 13 725 0.911
5 14 585 0.901
5 15 472 0.911
5 16 584 0.911
5 17 687 0.919
5 18 587 0.904
5 19 0 0.0
5 20 759 0.892
5 21 0 0.0
5 22 712 0.885
5 23 710 0.903
5 24 635 0.871
5 25 687 0.874
5 26 745 0.89
5 27 647 0.887
5 28 727 0.889
5 29 689 0.896
5 30 711 0.898
5 31 495 0.916
5 32 645 0.911
5 33 589 0.907
5 34 641 0.91
5 35 396 0.913
5 36 525 0.908
5 37 603 0.91
5 38 255 0.892
5 39 491 0.921
5 40 637 0.911
5 41 639 0.903
5 42 479 0.906
5 43 0 0.0
5 44 502 0.928
5 45 325 0.887
5 46 0 0.0
5 47 712 0.915
5 48 917 0.896
6 1 935 0.91
6 2 979 0.894
6 3 788 0.912
6 4 678 0.877
6 5 567 0.873
6 6 661 0.865
6 7 685 0.901
6 8 0 0.0
6 9 581 0.852
6 10 827 0.891
6 11 648 0.884
6 12 651 0.888
6 13 41 0.789
6 14 564 0.897
6 15 525 0.915
6 16 629 0.873
6 17 536 0.887
6 18 795 0.914
6 19 0 0.0
6 20 114 0.82
6 21 745 0.886
6 22 709 0.896
6 23 712 0.885
6 24 610 0.895
6 25 10 0.925
6 26 0 0.0
6 27 563 0.879
6 28 17 0.911
6 29 664 0.884
6 30 776 0.902
6 31 0 0.0
6 32 638 0.89
6 33 499 0.87
6 34 612 0.891
6 35 681 0.86
6 36 644 0.905
6 37 634 0.9
6 38 0 0.0
6 39 476 0.919
6 40 647 0.903
6 41 531 0.9
6 42 586 0.886
6 43 545 0.883
6 44 681 0.881
6 45 523 0.93
6 46 653 0.911
6 47 737 0.909
6 48 891 0.898
7 1 1026 0.88
7 2 913 0.902
7 3 914 0.912
7 4 794 0.898
7 5 663 0.883
7 6 0 0.0
7 7 657 0.885
7 8 778 0.894
7 9 784 0.915
7 10 0 0.0
7 11 569 0.876
7 12 303 0.885
7 13 472 0.88
7 14 643 0.888
7 15 261 0.931
7 16 660 0.889
7 17 664 0.899
7 18 694 0.902
7 19 684 0.9
7 20 587 0.861
7 21 713 0.896
7 22 702 0.887
7 23 701 0.911
7 24 316 0.869
7 25 670 0.896
7 26 722 0.912
7 27 680 0.921
7 28 670 0.892
7 29 634 0.895
7 30 537 0.906
7 31 679 0.913
7 32 614 0.91
7 33 650 0.923
7 34 490 0.901
7 35 669 0.906
7 36 652 0.93
7 37 623 0.923
7 38 534 0.918
7 39 66 0.884
7 40 155 0.943
7 41 630 0.91
7 42 502 0.875
7 43 680 0.899
7 44 556 0.918
7 45 614 0.91
7 46 544 0.91
7 47 0 0.0
7 48 864 0.921
8 1 1125 0.896
8 2 938 0.907
8 3 555 0.894
8 4 219 0.914
8 5 691 0.894
8 6 712 0.899
8 7 750 0.89
8 8 721 0.915
8 9 623 0.896
8 10 674 0.902
8 11 695 0.888
8 12 638 0.896
8 13 569 0.904
8 14 322 0.898
8 15 680 0.91
8 16 84 0.88
8 17 589 0.924
8 18 625 0.898
8 19 633 0.91
8 20 570 0.906
8 21 458 0.916
8 22 694 0.907
8 23 431 0.907
8 24 658 0.885
8 25 648 0.925
8 26 651 0.897
8 27 657 0.91
8 28 632 0.893
8 29 601 0.919
8 30 648 0.897
8 31 323 0.873
8 32 677 0.91
8 33 620 0.896
8 34 637 0.916
8 35 624 0.902
8 36 459 0.924
8 37 618 0.893
8 38 619 0.901
8 39 570 0.928
8 40 446 0.892
8 41 556 0.906
8 42 583 0.92
8 43 604 0.911
8 44 608 0.906
8 45 630 0.91
8 46 654 0.917
8 47 775 0.909
8 48 877 0.905
9 1 1045 0.9
9 2 847 0.897
9 3 167 0.891
9 4 782 0.913
9 5 770 0.885
9 6 645 0.911
9 7 724 0.908
9 8 621 0.893
9 9 701 0.916
9 10 698 0.886
9 11 594 0.903
9 12 681 0.89
9 13 633 0.91
9 14 646 0.922
9 15 653 0.9
9 16 585 0.923
9 17 532 0.873
9 18 591 0.903
9 19 558 0.921
9 20 636 0.881
9 21 672 0.893
9 22 564 0.924
9 23 138 0.954
9 24 395 0.896
9 25 516 0.88
9 26 597 0.917
9 27 588 0.928
9 28 630 0.894
9 29 623 0.916
9 30 575 0.9
9 31 531 0.923
9 32 0 0.0
9 33 0 0.0
9 34 569 0.914
9 35 529 0.915
9 36 601 0.917
9 37 620 0.912
9 38 527 0.87
9 39 0 0.0
9 40 651 0.886
9 41 488 0.916
9 42 484 0.908
9 43 449 0.923
9 44 606 0.891
9 45 583 0.908
9 46 358 0.929
9 47 714 0.896
9 48 773 0.907
10 1 874 0.876
10 2 693 0.895
10 3 810 0.891
10 4 0 0.0
10 5 765 0.883
10 6 664 0.904
10 7 645 0.893
10 8 668 0.898
10 9 590 0.902
10 10 672 0.893
10 11 621 0.897
10 12 365 0.874
10 13 583 0.896
10 14 81 0.861
10 15 523 0.892
10 16 537 0.898
10 17 558 0.909
10 18 286 0.872
10 19 545 0.888
10 20 571 0.894
10 21 386 0.91
10 22 560 0.912
10 23 281 0.931
10 24 572 0.891
10 25 597 0.878
10 26 505 0.908
10 27 597 0.906
10 28 606 0.887
10 29 552 0.916
10 30 573 0.921
10 31 586 0.889
10 32 558 0.873
10 33 582 0.894
10 34 18 -1.0
10 35 507 0.887
10 36 0 0.0
10 37 605 0.89
10 38 0 0.0
10 39 553 0.889
10 40 538 0.893
10 41 588 0.876
10 42 568 0.88
10 43 520 0.904
10 44 535 0.871
10 45 591 0.892
10 46 451 0.9
10 47 668 0.887
10 48 745 0.898
11 1 826 0.881
11 2 793 0.872
11 3 845 0.878
11 4 706 0.871
11 5 584 0.881
11 6 656 0.904
11 7 31 0.96
11 8 502 0.903
11 9 191 0.862
11 10 632 0.897
11 11 455 0.897
11 12 450 0.919
11 13 449 0.923
11 14 0 0.0
11 15 541 0.893
11 16 518 0.896
11 17 521 0.877
11 18 545 0.86
11 19 489 0.91
11 20 457 0.899
11 21 549 0.899
11 22 382 0.845
11 23 522 0.866
11 24 365 0.852
11 25 501 0.883
11 26 551 0.869
11 27 0 0.0
11 28 531 0.865
11 29 493 0.869
11 30 584 0.897
11 31 557 0.867
11 32 512 0.878
11 33 462 0.89
11 34 533 0.873
11 35 560 0.845
11 36 0 0.0
11 37 499 0.873
11 38 535 0.876
11 39 306 0.907
11 40 556 0.866
11 41 0 0.0
11 42 461 0.883
11 43 324 0.913
11 44 44 0.831
11 45 550 0.872
11 46 484 0.87
11 47 0 0.0
11 48 684 0.893
12 1 812 0.866
12 2 750 0.876
12 3 657 0.883
12 4 568 0.873
12 5 681 0.875
12 6 662 0.875
12 7 560 0.872
12 8 0 0.0
12 9 567 0.883
12 10 375 0.89
12 11 581 0.881
12 12 0 0.0
12 13 428 0.913
12 14 531 0.886
12 15 493 0.899
12 16 580 0.875
12 17 0 0.0
12 18 493 0.886
12 19 452 0.883
12 20 540 0.879
12 21 0 0.0
12 22 458 0.87
12 23 503 0.863
12 24 0 0.0
12 25 554 0.874
12 26 499 0.873
12 27 0 0.0
12 28 445 0.901
12 29 0 0.0
12 30 386 0.887
12 31 0 0.0
12 32 0 0.0
12 33 0 0.0
12 34 580 0.864
12 35 499 0.863
12 36 423 0.875
12 37 505 0.866
12 38 490 0.869
12 39 450 0.867
12 40 501 0.854
12 41 530 0.852
12 42 480 0.875
12 43 457 0.88
12 44 507 0.87
12 45 497 0.864
12 46 401 0.907
12 47 547 0.868
12 48 656 0.867
13 1 850 0.848
13 2 0 0.0
13 3 638 0.854
13 4 596 0.872
13 5 577 0.844
13 6 559 0.87
13 7 524 0.853
13 8 0 0.0
13 9 600 0.837
13 10 0 0.0
13 11 470 0.869
13 12 29 0.743
13 13 509 0.873
13 14 507 0.853
13 15 427 0.801
13 16 409 0.911
13 17 436 0.852
13 18 482 0.867
13 19 458 0.859
13 20 444 0.85
13 21 427 0.818
13 22 382 0.921
13 23 403 0.846
13 24 440 0.842
13 25 405 0.851
13 26 414 0.851
13 27 0 0.0
13 28 0 0.0
13 29 506 0.851
13 30 469 0.827
13 31 0 0.0
13 32 489 0.834
13 33 401 0.837
13 34 0 0.0
13 35 475 0.837
13 36 0 0.0
13 37 444 0.85
13 38 436 0.865
13 39 377 0.88
13 40 408 0.87
13 41 0 0.0
13 42 430 0.853
13 43 398 0.849
13 44 405 0.864
13 45 0 0.0
13 46 435 0.85
13 47 438 0.844
13 48 634 0.838
14 1 0 0.0
14 2 543 0.845
14 3 533 0.841
14 4 462 0.877
14 5 489 0.862
14 6 504 0.86
14 7 0 0.0
14 8 543 0.826
14 9 459 0.854
14 10 411 0.845
14 11 478 0.855
14 12 445 0.818
14 13 440 0.842
14 14 499 0.851
14 15 447 0.839
14 16 0 0.0
14 17 0 0.0
14 18 482 0.85
14 19 0 0.0
14 20 388 0.859
14 21 411 0.863
14 22 416 0.843
14 23 0 0.0
14 24 413 0.867
14 25 426 0.863
14 26 413 0.836
14 27 0 0.0
14 28 378 0.824
14 29 463 0.816
14 30 0 0.0
14 31 0 0.0
14 32 0 0.0
14 33 433 0.824
14 34 0 0.0
14 35 0 0.0
14 36 429 0.833
14 37 0 0.0
14 38 417 0.827
14 39 0 0.0
14 40 0 0.0
14 41 432 0.827
14 42 0 0.0
14 43 0 0.0
14 44 0 0.0
14 45 0 0.0
14 46 400 0.853
14 47 435 0.821
14 48 0 0.0
15 1 697 0.819
15 2 628 0.826
15 3 654 0.836
15 4 0 0.0
15 5 0 0.0
15 6 443 0.792
15 7 0 0.0
15 8 381 0.83
15 9 403 0.841
15 10 0 0.0
15 11 448 0.812
15 12 395 0.824
15 13 442 0.818
15 14 0 0.0
15 15 447 0.827
15 16 0 0.0
15 17 462 0.842
15 18 0 0.0
15 19 0 0.0
15 20 0 0.0
15 21 0 0.0
15 22 360 0.86
15 23 0 0.0
15 24 0 0.0
15 25 394 0.822
15 26 0 0.0
15 27 0 0.0
15 28 0 0.0
15 29 425 0.809
15 30 391 0.847
15 31 408 0.821
15 32 0 0.0
15 33 0 0.0
15 34 0 0.0
15 35 0 0.0
15 36 0 0.0
15 37 0 0.0
15 38 0 0.0
15 39 0 0.0
15 40 0 0.0
15 41 0 0.0
15 42 0 0.0
15 43 0 0.0
15 44 0 0.0
15 45 0 0.0
15 46 0 0.0
15 47 468 0.809
15 48 451 0.822
16 1 714 0.83
16 2 581 0.821
16 3 524 0.787
16 4 492 0.812
16 5 0 0.0
16 6 426 0.799
16 7 438 0.783
16 8 404 0.825
16 9 407 0.819
16 10 432 0.811
16 11 0 0.0
16 12 0 0.0
16 13 0 0.0
16 14 0 0.0
16 15 0 0.0
16 16 388 0.827
16 17 0 0.0
16 18 0 0.0
16 19 0 0.0
16 20 0 0.0
16 21 0 0.0
16 22 0 0.0
16 23 412 0.812
16 24 0 0.0
16 25 0 0.0
16 26 0 0.0
16 27 0 0.0
16 28 0 0.0
16 29 0 0.0
16 30 0 0.0
16 31 0 0.0
16 32 0 0.0
16 33 0 0.0
16 34 0 0.0
16 35 0 0.0
16 36 0 0.0
16 37 0 0.0
16 38 0 0.0
16 39 0 0.0
16 40 0 0.0
16 41 0 0.0
16 42 0 0.0
16 43 0 0.0
16 44 0 0.0
16 45 0 0.0
16 46 0 0.0
16 47 0 0.0
16 48 0 0.0
17 1 625 0.786
17 2 507 0.781
17 3 430 0.769
17 4 0 0.0
17 5 418 0.784
17 6 0 0.0
17 7 0 0.0
17 8 0 0.0
17 9 0 0.0
17 10 0 0.0
17 11 0 0.0
17 12 0 0.0
17 13 0 0.0
17 14 0 0.0
17 15 0 0.0
17 16 0 0.0
17 17 0 0.0
17 18 0 0.0
17 19 0 0.0
17 20 0 0.0
17 21 0 0.0
17 22 0 0.0
17 23 0 0.0
17 24 0 0.0
17 25 0 0.0
17 26 0 0.0
17 27 0 0.0
17 28 0 0.0
17 29 0 0.0
17 30 0 0.0
17 31 0 0.0
17 32 0 0.0
17 33 0 0.0
17 34 0 0.0
17 35 0 0.0
17 36 0 0.0
17 37 0 0.0
17 38 0 0.0
17 39 0 0.0
17 40 0 0.0
17 41 0 0.0
17 42 0 0.0
17 43 0 0.0
17 44 0 0.0
17 45 0 0.0
17 46 0 0.0
17 47 0 0.0
17 48 0 0.0
18 1 599 0.771
18 2 453 0.768
18 3 0 0.0
18 4 0 0.0
18 5 0 0.0
18 6 0 0.0
18 7 0 0.0
18 8 0 0.0
18 9 0 0.0
18 10 0 0.0
18 11 0 0.0
18 12 0 0.0
18 13 0 0.0
18 14 0 0.0
18 15 0 0.0
18 16 0 0.0
18 17 0 0.0
18 18 0 0.0
18 19 0 0.0
18 20 0 0.0
18 21 0 0.0
18 22 0 0.0
18 23 0 0.0
18 24 0 0.0
18 25 0 0.0
18 26 0 0.0
18 27 0 0.0
18 28 0 0.0
18 29 0 0.0
18 30 0 0.0
18 31 0 0.0
18 32 0 0.0
18 33 0 0.0
18 34 0 0.0
18 35 0 0.0
18 36 0 0.0
18 37 0 0.0
18 38 0 0.0
18 39 0 0.0
18 40 0 0.0
18 41 0 0.0
18 42 0 0.0
18 43 0 0.0
18 44 0 0.0
18 45 0 0.0
18 46 0 0.0
18 47 0 0.0
18 48 0 0.0
19 1 489 0.74
19 2 517 0.772
19 3 452 0.766
19 4 439 0.755
19 5 0 0.0
19 6 0 0.0
19 7 0 0.0
19 8 0 0.0
19 9 0 0.0
19 10 0 0.0
19 11 0 0.0
19 12 0 0.0
19 13 0 0.0
19 14 0 0.0
19 15 0 0.0
19 16 0 0.0
19 17 0 0.0
19 18 0 0.0
19 19 0 0.0
19 20 0 0.0
19 21 0 0.0
19 22 0 0.0
19 23 0 0.0
19 24 0 0.0
19 25 0 0.0
19 26 0 0.0
19 27 0 0.0
19 28 0 0.0
19 29 0 0.0
19 30 0 0.0
19 31 0 0.0
19 32 0 0.0
19 33 0 0.0
19 34 0 0.0
19 35 0 0.0
19 36 0 0.0
19 37 0 0.0
19 38 0 0.0
19 39 0 0.0
19 40 0 0.0
19 41 0 0.0
19 42 0 0.0
19 43 0 0.0
19 44 0 0.0
19 45 0 0.0
19 46 0 0.0
19 47 0 0.0
19 48 0 0.0
20 1 642 0.803
20 2 0 0.0
20 3 599 0.811
20 4 0 0.0
20 5 0 0.0
20 6 434 0.798
20 7 463 0.812
20 8 477 0.798
20 9 0 0.0
20 10 427 0.774
20 11 0 0.0
20 12 405 0.827
20 13 0 0.0
20 14 0 0.0
20 15 0 0.0
20 16 412 0.812
20 17 0 0.0
20 18 403 0.806
20 19 0 0.0
20 20 436 0.802
20 21 0 0.0
20 22 417 0.805
20 23 0 0.0
20 24 0 0.0
20 25 0 0.0
20 26 0 0.0
20 27 0 0.0
20 28 0 0.0
20 29 400 0.835
20 30 395 0.819
20 31 408 0.851
20 32 405 0.81
20 33 399 0.858
20 34 0 0.0
20 35 410 0.838
20 36 0 0.0
20 37 0 0.0
20 38 0 0.0
20 39 0 0.0
20 40 0 0.0
20 41 406 0.829
20 42 0 0.0
20 43 402 0.839
20 44 362 0.859
20 45 385 0.834
20 46 375 0.83
20 47 404 0.838
20 48 416 0.787
21 1 776 0.808
21 2 593 0.809
21 3 542 0.785
21 4 560 0.815
21 5 0 0.0
21 6 482 0.796
21 7 370 0.808
21 8 0 0.0
21 9 501 0.811
21 10 474 0.831
21 11 368 0.822
21 12 385 0.821
21 13 0 0.0
21 14 438 0.822
21 15 0 0.0
21 16 412 0.796
21 17 0 0.0
21 18 386 0.789
21 19 0 0.0
21 20 430 0.848
21 21 0 0.0
21 22 0 0.0
21 23 0 0.0
21 24 0 0.0
21 25 428 0.815
21 26 409 0.854
21 27 442 0.818
21 28 430 0.835
21 29 0 0.0
21 30 360 0.854
21 31 443 0.848
21 32 478 0.855
21 33 398 0.856
21 34 381 0.838
21 35 469 0.85
21 36 426 0.852
21 37 436 0.865
21 38 0 0.0
21 39 411 0.876
21 40 0 0.0
21 41 388 0.84
21 42 448 0.841
21 43 434 0.831
21 44 0 0.0
21 45 411 0.858
21 46 490 0.815
21 47 427 0.847
21 48 452 0.848
22 1 433 0.819
22 2 551 0.812
22 3 621 0.827
22 4 0 0.0
22 5 464 0.802
22 6 483 0.813
22 7 0 0.0
22 8 572 0.833
22 9 415 0.79
22 10 548 0.853
22 11 457 0.817
22 12 405 0.827
22 13 448 0.829
22 14 443 0.831
22 15 0 0.0
22 16 443 0.861
22 17 475 0.821
22 18 389 0.824
22 19 362 0.808
22 20 465 0.848
22 21 465 0.855
22 22 0 0.0
22 23 500 0.864
22 24 0 0.0
22 25 0 0.0
22 26 506 0.847
22 27 452 0.848
22 28 0 0.0
22 29 452 0.831
22 30 0 0.0
22 31 473 0.846
22 32 444 0.863
22 33 468 0.848
22 34 393 0.851
22 35 437 0.861
22 36 470 0.847
22 37 385 0.879
22 38 462 0.855
22 39 446 0.872
22 40 456 0.873
22 41 0 0.0
22 42 439 0.841
22 43 459 0.892
22 44 467 0.864
22 45 458 0.877
22 46 438 0.851
22 47 448 0.858
22 48 649 0.844
23 1 809 0.833
23 2 0 0.0
23 3 678 0.856
23 4 682 0.851
23 5 678 0.846
23 6 0 0.0
23 7 632 0.835
23 8 562 0.844
23 9 590 0.874
23 10 505 0.838
23 11 478 0.826
23 12 440 0.842
23 13 465 0.843
23 14 344 0.863
23 15 473 0.846
23 16 528 0.855
23 17 449 0.86
23 18 384 0.85
23 19 547 0.852
23 20 598 0.845
23 21 294 0.865
23 22 590 0.848
23 23 378 0.883
23 24 559 0.882
23 25 409 0.867
23 26 11 0.715
23 27 0 0.0
23 28 410 0.902
23 29 455 0.884
23 30 519 0.852
23 31 559 0.882
23 32 0 0.0
23 33 518 0.867
23 34 522 0.873
23 35 511 0.843
23 36 552 0.855
23 37 414 0.896
23 38 517 0.87
23 39 465 0.872
23 40 501 0.888
23 41 514 0.877
23 42 498 0.89
23 43 517 0.899
23 44 532 0.902
23 45 472 0.904
23 46 571 0.889
23 47 502 0.89
23 48 652 0.847
24 1 681 0.86
24 2 848 0.855
24 3 727 0.863
24 4 776 0.845
24 5 685 0.818
24 6 50 0.88
24 7 629 0.827
24 8 716 0.846
24 9 683 0.857
24 10 483 0.881
24 11 532 0.878
24 12 635 0.86
24 13 460 0.822
24 14 0 0.0
24 15 556 0.877
24 16 484 0.865
24 17 405 0.891
24 18 574 0.855
24 19 0 0.0
24 20 572 0.863
24 21 565 0.875
24 22 604 0.873
24 23 392 0.843
24 24 521 0.86
24 25 485 0.879
24 26 479 0.844
24 27 411 0.858
24 28 559 0.893
24 29 496 0.904
24 30 566 0.876
24 31 535 0.895
24 32 166 0.917
24 33 549 0.901
24 34 472 0.893
24 35 527 0.899
24 36 545 0.912
24 37 506 0.917
24 38 439 0.905
24 39 489 0.917
24 40 503 0.877
24 41 523 0.904
24 42 461 0.909
24 43 507 0.884
24 44 459 0.886
24 45 61 0.863
24 46 494 0.908
24 47 521 0.889
24 48 754 0.871
25 1 941 0.872
25 2 896 0.867
25 3 817 0.862
25 4 0 0.0
25 5 0 0.0
25 6 724 0.828
25 7 651 0.856
25 8 658 0.851
25 9 723 0.872
25 10 604 0.864
25 11 633 0.857
25 12 11 -1.0
25 13 619 0.868
25 14 174 0.885
25 15 395 0.869
25 16 587 0.886
25 17 492 0.823
25 18 510 0.882
25 19 628 0.887
25 20 411 0.865
25 21 0 0.0
25 22 639 0.865
25 23 648 0.838
25 24 308 0.847
25 25 0 0.0
25 26 511 0.883
25 27 407 0.895
25 28 531 0.9
25 29 587 0.865
25 30 606 0.887
25 31 0 0.0
25 32 306 0.865
25 33 502 0.892
25 34 0 0.0
25 35 588 0.906
25 36 488 0.892
25 37 389 0.897
25 38 391 0.901
25 39 500 0.901
25 40 553 0.913
25 41 446 0.874
25 42 559 0.9
25 43 309 0.886
25 44 460 0.907
25 45 533 0.887
25 46 0 0.0
25 47 531 0.9
25 48 801 0.881
26 1 1035 0.876
26 2 910 0.88
26 3 873 0.897
26 4 594 0.892
26 5 58 0.721
26 6 732 0.855
26 7 667 0.863
26 8 464 0.871
26 9 731 0.869
26 10 709 0.885
26 11 590 0.844
26 12 740 0.86
26 13 0 0.0
26 14 527 0.87
26 15 599 0.857
26 16 585 0.862
26 17 624 0.845
26 18 568 0.864
26 19 555 0.866
26 20 546 0.879
26 21 647 0.887
26 22 0 0.0
26 23 486 0.869
26 24 655 0.868
26 25 615 0.879
26 26 374 0.843
26 27 380 0.862
26 28 599 0.857
26 29 0 0.0
26 30 0 0.0
26 31 236 0.92
26 32 507 0.901
26 33 519 0.922
26 34 552 0.906
26 35 407 0.857
26 36 504 0.891
26 37 561 0.887
26 38 486 0.888
26 39 555 0.894
26 40 0 0.0
26 41 522 0.897
26 42 518 0.885
26 43 566 0.9
26 44 541 0.912
26 45 0 0.0
26 46 584 0.916
26 47 628 0.882
26 48 649 0.89
27 1 1017 0.884
27 2 994 0.894
27 3 972 0.895
27 4 906 0.876
27 5 750 0.862
27 6 790 0.87
27 7 701 0.861
27 8 667 0.877
27 9 58 0.834
27 10 586 0.828
27 11 582 0.852
27 12 580 0.84
27 13 0 0.0
27 14 243 0.86
27 15 589 0.857
27 16 606 0.841
27 17 428 0.856
27 18 0 0.0
27 19 351 0.875
27 20 0 0.0
27 21 588 0.862
27 22 0 0.0
27 23 619 0.849
27 24 619 0.859
27 25 491 0.828
27 26 375 0.884
27 27 437 0.869
27 28 614 0.889
27 29 637 0.884
27 30 363 0.87
27 31 606 0.889
27 32 464 0.896
27 33 365 0.869
27 34 252 0.851
27 35 349 0.87
27 36 585 0.869
27 37 394 0.894
27 38 464 0.896
27 39 517 0.901
27 40 108 0.938
27 41 533 0.87
27 42 508 0.868
27 43 557 0.885
27 44 412 0.886
27 45 290 0.925
27 46 462 0.905
27 47 594 0.915
27 48 824 0.884
28 1 952 0.9
28 2 1011 0.896
28 3 926 0.883
28 4 805 0.842
28 5 756 0.879
28 6 619 0.859
28 7 569 0.854
28 8 601 0.849
28 9 642 0.865
28 10 667 0.863
28 11 618 0.868
28 12 639 0.841
28 13 582 0.847
28 14 571 0.879
28 15 431 0.862
28 16 374 0.876
28 17 560 0.807
28 18 584 0.872
28 19 668 0.868
28 20 668 0.83
28 21 667 0.853
28 22 655 0.887
28 23 641 0.853
28 24 0 0.0
28 25 597 0.876
28 26 482 0.874
28 27 561 0.848
28 28 613 0.866
28 29 544 0.905
28 30 51 0.881
28 31 444 0.902
28 32 513 0.877
28 33 561 0.904
28 34 492 0.905
28 35 424 0.838
28 36 533 0.882
28 37 18 -1.0
28 38 500 0.889
28 39 501 0.868
28 40 493 0.919
28 41 510 0.872
28 42 0 0.0
28 43 515 0.898
28 44 240 0.891
28 45 444 0.86
28 46 498 0.916
28 47 546 0.908
28 48 403 0.894
29 1 1179 0.891
29 2 992 0.888
29 3 916 0.861
29 4 696 0.865
29 5 738 0.872
29 6 657 0.864
29 7 756 0.855
29 8 655 0.887
29 9 652 0.824
29 10 674 0.833
29 11 510 0.806
29 12 595 0.851
29 13 408 0.841
29 14 0 0.0
29 15 643 0.882
29 16 432 0.896
29 17 548 0.849
29 18 547 0.893
29 19 434 0.887
29 20 279 0.851
29 21 508 0.845
29 22 531 0.888
29 23 589 0.853
29 24 529 0.864
29 25 624 0.877
29 26 259 0.851
29 27 0 0.0
29 28 0 0.0
29 29 179 0.773
29 30 570 0.867
29 31 565 0.877
29 32 0 0.0
29 33 237 0.862
29 34 432 0.877
29 35 525 0.869
29 36 408 0.9
29 37 437 0.887
29 38 509 0.87
29 39 476 0.901
29 40 549 0.889
29 41 583 0.877
29 42 531 0.895
29 43 557 0.914
29 44 424 0.906
29 45 527 0.894
29 46 487 0.883
29 47 355 0.899
29 48 523 0.87
30 1 1123 0.884
30 2 1060 0.888
30 3 887 0.881
30 4 945 0.879
30 5 593 0.859
30 6 481 0.855
30 7 0 0.0
30 8 0 0.0
30 9 849 0.852
30 10 734 0.873
30 11 659 0.863
30 12 672 0.859
30 13 588 0.826
30 14 591 0.871
30 15 595 0.866
30 16 675 0.873
30 17 649 0.825
30 18 576 0.86
30 19 442 0.879
30 20 658 0.866
30 21 648 0.863
30 22 669 0.851
30 23 469 0.845
30 24 684 0.86
30 25 468 0.873
30 26 0 0.0
30 27 710 0.874
30 28 515 0.903
30 29 659 0.893
30 30 665 0.828
30 31 459 0.899
30 32 637 0.884
30 33 600 0.88
30 34 533 0.904
30 35 647 0.872
30 36 575 0.87
30 37 505 0.885
30 38 562 0.889
30 39 528 0.878
30 40 408 0.905
30 41 547 0.876
30 42 519 0.875
30 43 597 0.908
30 44 494 0.89
30 45 493 0.919
30 46 433 0.898
30 47 547 0.886
30 48 635 0.913
31 1 1449 0.864
31 2 0 0.0
31 3 1263 0.89
31 4 1135 0.9
31 5 560 0.867
31 6 532 0.857
31 7 726 0.881
31 8 0 0.0
31 9 812 0.867
31 10 772 0.854
31 11 660 0.905
31 12 706 0.881
31 13 857 0.9
31 14 794 0.865
31 15 905 0.868
31 16 877 0.85
31 17 694 0.883
31 18 758 0.891
31 19 890 0.897
31 20 714 0.859
31 21 885 0.837
31 22 734 0.873
31 23 736 0.879
31 24 883 0.861
31 25 509 0.87
31 26 747 0.888
31 27 895 0.88
31 28 775 0.877
31 29 775 0.887
31 30 841 0.893
31 31 797 0.878
31 32 733 0.867
31 33 490 0.878
31 34 665 0.86
31 35 748 0.865
31 36 0 0.0
31 37 551 0.904
31 38 538 0.878
31 39 853 0.892
31 40 884 0.869
31 41 591 0.894
31 42 696 0.907
31 43 608 0.908
31 44 663 0.853
31 45 787 0.896
31 46 656 0.904
31 47 224 0.873
31 48 527 0.906
32 1 0 0.0
32 2 0 0.0
32 3 0 0.0
32 4 0 0.0
32 5 0 0.0
32 6 0 0.0
32 7 0 0.0
32 8 0 0.0
32 9 0 0.0
32 10 0 0.0
32 11 0 0.0
32 12 0 0.0
32 13 0 0.0
32 14 0 0.0
32 15 0 0.0
32 16 0 0.0
32 17 0 0.0
32 18 0 0.0
32 19 0 0.0
32 20 0 0.0
32 21 0 0.0
32 22 0 0.0
32 23 0 0.0
32 24 0 0.0
32 25 0 0.0
32 26 0 0.0
32 27 0 0.0
32 28 0 0.0
32 29 0 0.0
32 30 0 0.0
32 31 0 0.0
32 32 0 0.0
32 33 0 0.0
32 34 0 0.0
32 35 0 0.0
32 36 0 0.0
32 37 0 0.0
32 38 0 0.0
32 39 0 0.0
32 40 0 0.0
32 41 0 0.0
32 42 0 0.0
32 43 0 0.0
32 44 0 0.0
32 45 0 0.0
32 46 0 0.0
32 47 0 0.0
32 48 0 0.0
