# Supplementary material for: ScreenMill: A freely available software suite for growth measurement, analysis and visualization of high-throughput screen data
Source: BMC Bioinformatics. 2010 Jun 28;11:353. doi: 10.1186/1471-2105-11-353 (PMC2909220; doi:10.1186/1471-2105-11-353)
Supplement: Additional File 4 — Comparison of Measurement Modes (Dittmar et al, additional file 4.zip). This file contains data comparing CM Engine's three measurement modes to HT Colony Grid Analyzer [16] and Growth Detector [17]. This file contains data in several files: • Additional File 4 - Comparison of Measurement Modes.pdf: A summary of the results and notes on how the analysis was performed. • Cartoons: Cartoon representations of raw measurements generated in DR Engine (.png file formats). • CM Engine: the original images analyzed by CM Engine (.tif). • Growth Detector Data: Original images (.tif files) and results of running Growth Detector (.png files). • HT Colony Grid Data: Original images (.jpg) and results of running HT Colony Grid Analyzer (.dat and .png files). [file 1471-2105-11-353-S4.ZIP › HT Colony Grid Data/1536-auto-1.jpg.dat]

row  column  size-1  circ-1
1 1 196 0.952
1 2 177 0.931
1 3 190 0.914
1 4 248 0.955
1 5 221 0.963
1 6 223 0.915
1 7 209 0.952
1 8 211 0.949
1 9 196 0.943
1 10 204 0.938
1 11 208 0.956
1 12 244 0.921
1 13 243 0.917
1 14 241 0.936
1 15 248 0.91
1 16 172 0.936
1 17 195 0.917
1 18 168 0.937
1 19 186 0.924
1 20 220 0.93
1 21 230 0.905
1 22 230 0.905
1 23 229 0.956
1 24 140 0.874
1 25 166 0.959
1 26 130 0.924
1 27 167 0.87
1 28 148 0.934
1 29 128 0.947
1 30 152 0.924
1 31 149 0.906
1 32 139 0.935
1 33 160 0.948
1 34 139 0.95
1 35 153 0.931
1 36 153 0.955
1 37 147 0.904
1 38 124 0.907
1 39 143 0.912
1 40 242 0.924
1 41 239 0.921
1 42 230 0.952
1 43 219 0.954
1 44 230 0.932
1 45 217 0.946
1 46 249 0.932
1 47 248 0.936
1 48 0 0.0
2 1 157 0.955
2 2 158 0.937
2 3 141 0.938
2 4 211 0.92
2 5 195 0.956
2 6 194 0.892
2 7 174 0.938
2 8 168 0.906
2 9 154 0.937
2 10 153 0.931
2 11 147 0.952
2 12 182 0.926
2 13 175 0.93
2 14 188 0.934
2 15 201 0.954
2 16 148 0.959
2 17 156 0.963
2 18 153 0.931
2 19 151 0.942
2 20 190 0.944
2 21 193 0.937
2 22 204 0.959
2 23 198 0.952
2 24 141 0.964
2 25 140 0.897
2 26 139 0.901
2 27 154 0.961
2 28 129 0.917
2 29 123 0.925
2 30 106 0.962
2 31 124 0.944
2 32 125 0.914
2 33 116 0.92
2 34 116 0.936
2 35 127 0.967
2 36 122 0.956
2 37 120 0.925
2 38 101 0.959
2 39 98 0.918
2 40 204 0.909
2 41 205 0.942
2 42 184 0.968
2 43 199 0.936
2 44 185 0.973
2 45 205 0.934
2 46 219 0.926
2 47 246 0.902
2 48 0 0.0
3 1 151 0.978
3 2 149 0.93
3 3 137 0.937
3 4 188 0.934
3 5 165 0.978
3 6 166 0.926
3 7 161 0.931
3 8 142 0.92
3 9 135 0.96
3 10 143 0.926
3 11 142 0.92
3 12 157 0.945
3 13 172 0.936
3 14 168 0.961
3 15 176 0.926
3 16 119 0.933
3 17 138 0.918
3 18 115 0.969
3 19 138 0.918
3 20 187 0.929
3 21 179 0.89
3 22 159 0.943
3 23 173 0.942
3 24 119 0.933
3 25 130 0.924
3 26 136 0.941
3 27 149 0.906
3 28 111 0.964
3 29 111 0.976
3 30 107 0.901
3 31 109 0.946
3 32 116 0.948
3 33 112 0.932
3 34 122 0.918
3 35 116 0.977
3 36 101 0.905
3 37 110 0.91
3 38 100 0.949
3 39 84 0.957
3 40 182 0.926
3 41 172 0.927
3 42 170 0.972
3 43 164 0.938
3 44 182 0.958
3 45 186 0.956
3 46 182 0.926
3 47 226 0.915
3 48 0 0.0
4 1 169 0.967
4 2 142 0.945
4 3 133 0.92
4 4 178 0.927
4 5 167 0.965
4 6 161 0.944
4 7 165 0.921
4 8 143 0.937
4 9 137 0.958
4 10 133 0.909
4 11 140 0.932
4 12 161 0.898
4 13 159 0.967
4 14 153 0.965
4 15 171 0.922
4 16 112 0.932
4 17 105 0.953
4 18 121 0.921
4 19 114 0.943
4 20 167 0.955
4 21 161 0.921
4 22 169 0.933
4 23 162 0.927
4 24 118 0.925
4 25 104 0.944
4 26 113 0.952
4 27 115 0.94
4 28 106 0.962
4 29 108 0.98
4 30 104 0.974
4 31 110 0.955
4 32 102 0.955
4 33 108 0.98
4 34 100 0.937
4 35 108 0.938
4 36 89 0.873
4 37 113 0.952
4 38 89 0.965
4 39 75 0.946
4 40 168 0.961
4 41 168 0.937
4 42 164 0.938
4 43 166 0.95
4 44 174 0.971
4 45 168 0.961
4 46 194 0.912
4 47 230 0.932
4 48 0 0.0
5 1 186 0.946
5 2 155 0.943
5 3 159 0.943
5 4 141 0.928
5 5 122 0.956
5 6 118 0.925
5 7 108 0.993
5 8 123 0.936
5 9 128 0.974
5 10 120 0.941
5 11 122 0.956
5 12 65 0.973
5 13 77 0.909
5 14 81 0.923
5 15 63 0.943
5 16 150 0.912
5 17 170 0.916
5 18 149 0.906
5 19 167 0.955
5 20 97 0.983
5 21 102 0.955
5 22 95 0.932
5 23 81 0.971
5 24 158 0.961
5 25 159 0.933
5 26 163 0.966
5 27 167 0.932
5 28 113 0.952
5 29 120 0.941
5 30 122 0.929
5 31 117 0.956
5 32 122 0.903
5 33 123 0.899
5 34 126 0.921
5 35 132 0.977
5 36 88 0.935
5 37 90 0.912
5 38 88 0.922
5 39 75 0.885
5 40 154 0.937
5 41 136 0.93
5 42 148 0.959
5 43 138 0.954
5 44 164 0.938
5 45 167 0.955
5 46 193 0.959
5 47 225 0.931
5 48 0 0.0
6 1 172 0.927
6 2 150 0.936
6 3 144 0.933
6 4 131 0.958
6 5 120 0.941
6 6 123 0.936
6 7 114 0.972
6 8 125 0.925
6 9 118 0.976
6 10 118 0.964
6 11 125 0.94
6 12 70 0.991
6 13 88 0.922
6 14 86 0.914
6 15 78 0.969
6 16 156 0.949
6 17 153 0.955
6 18 154 0.961
6 19 164 0.928
6 20 89 0.979
6 21 98 0.993
6 22 99 0.94
6 23 89 0.933
6 24 156 0.915
6 25 150 0.961
6 26 154 0.927
6 27 153 0.921
6 28 101 0.946
6 29 119 -1.0
6 30 117 0.944
6 31 111 0.935
6 32 125 0.952
6 33 119 0.906
6 34 120 0.981
6 35 120 0.969
6 36 79 0.947
6 37 87 0.912
6 38 87 0.87
6 39 74 0.954
6 40 143 0.926
6 41 139 0.925
6 42 136 0.941
6 43 146 0.946
6 44 158 0.937
6 45 166 0.917
6 46 192 0.932
6 47 240 0.917
6 48 0 0.0
7 1 173 0.91
7 2 155 0.943
7 3 154 0.961
7 4 133 0.92
7 5 126 0.932
7 6 110 0.967
7 7 111 0.935
7 8 107 0.941
7 9 113 0.964
7 10 130 0.951
7 11 129 0.954
7 12 89 0.946
7 13 87 0.957
7 14 89 0.946
7 15 91 0.935
7 16 160 0.939
7 17 148 0.934
7 18 146 0.911
7 19 155 0.943
7 20 89 0.933
7 21 96 0.941
7 22 86 0.98
7 23 87 0.957
7 24 153 0.897
7 25 144 0.958
7 26 155 0.943
7 27 145 0.965
7 28 104 0.944
7 29 107 0.971
7 30 105 0.924
7 31 106 0.962
7 32 118 0.936
7 33 129 0.907
7 34 125 0.952
7 35 120 0.981
7 36 85 0.935
7 37 86 0.901
7 38 83 0.959
7 39 77 0.993
7 40 139 0.935
7 41 139 0.935
7 42 135 0.944
7 43 136 0.941
7 44 167 0.955
7 45 179 0.975
7 46 193 0.928
7 47 223 0.943
7 48 0 0.0
8 1 173 0.942
8 2 160 0.939
8 3 155 0.943
8 4 130 0.962
8 5 122 0.956
8 6 119 0.961
8 7 110 0.955
8 8 128 0.974
8 9 115 0.952
8 10 105 0.912
8 11 127 0.967
8 12 91 0.967
8 13 83 0.98
8 14 84 0.971
8 15 87 0.957
8 16 157 0.931
8 17 158 0.937
8 18 150 0.946
8 19 148 0.948
8 20 92 0.964
8 21 101 0.946
8 22 87 0.957
8 23 87 0.912
8 24 151 0.942
8 25 148 0.934
8 26 141 0.938
8 27 147 0.952
8 28 105 0.984
8 29 109 0.946
8 30 100 0.981
8 31 106 0.92
8 32 118 0.925
8 33 110 0.926
8 34 115 0.928
8 35 125 0.952
8 36 78 0.955
8 37 90 0.943
8 38 84 -1.0
8 39 75 0.932
8 40 144 0.933
8 41 147 0.942
8 42 154 0.937
8 43 154 0.972
8 44 185 0.95
8 45 200 0.971
8 46 200 0.971
8 47 244 0.94
8 48 0 0.0
9 1 108 0.91
9 2 87 -1.0
9 3 91 0.967
9 4 127 0.967
9 5 123 0.936
9 6 134 0.927
9 7 122 0.956
9 8 161 0.954
9 9 146 0.972
9 10 163 0.932
9 11 143 0.952
9 12 104 0.944
9 13 118 0.936
9 14 103 0.978
9 15 113 0.923
9 16 92 0.902
9 17 102 0.897
9 18 97 0.951
9 19 89 0.946
9 20 157 0.955
9 21 152 0.924
9 22 143 0.952
9 23 147 0.918
9 24 150 0.912
9 25 138 0.954
9 26 131 0.958
9 27 163 0.932
9 28 114 0.92
9 29 123 0.936
9 30 120 0.929
9 31 122 0.956
9 32 125 0.952
9 33 111 0.923
9 34 118 0.964
9 35 123 0.964
9 36 90 0.9
9 37 95 0.963
9 38 103 0.996
9 39 105 0.953
9 40 135 0.987
9 41 121 0.921
9 42 121 0.948
9 43 132 0.928
9 44 92 0.978
9 45 85 0.922
9 46 99 0.927
9 47 117 0.891
9 48 0 0.0
10 1 95 0.963
10 2 96 0.929
10 3 81 0.971
10 4 156 0.915
10 5 127 0.967
10 6 121 0.96
10 7 114 0.893
10 8 137 0.947
10 9 146 0.911
10 10 122 0.968
10 11 134 0.953
10 12 68 0.978
10 13 101 0.946
10 14 102 0.968
10 15 106 0.949
10 16 92 0.978
10 17 93 0.943
10 18 82 0.948
10 19 89 0.902
10 20 133 0.946
10 21 143 0.952
10 22 126 0.959
10 23 116 0.948
10 24 128 0.91
10 25 143 0.978
10 26 130 0.951
10 27 143 0.926
10 28 103 0.935
10 29 112 0.943
10 30 103 0.965
10 31 108 0.95
10 32 107 0.941
10 33 109 0.959
10 34 109 0.946
10 35 124 0.944
10 36 94 0.953
10 37 93 0.956
10 38 102 0.955
10 39 93 0.9
10 40 108 0.98
10 41 97 0.909
10 42 104 0.944
10 43 127 0.929
10 44 92 0.932
10 45 119 0.973
10 46 95 0.932
10 47 118 0.888
10 48 0 0.0
11 1 104 0.944
11 2 89 0.946
11 3 90 0.871
11 4 160 0.939
11 5 120 0.941
11 6 106 0.92
11 7 113 0.964
11 8 149 0.94
11 9 138 0.954
11 10 145 0.939
11 11 141 0.938
11 12 87 0.925
11 13 86 0.96
11 14 98 0.948
11 15 102 0.926
11 16 89 0.946
11 17 111 0.907
11 18 91 0.922
11 19 85 0.903
11 20 148 0.924
11 21 133 0.946
11 22 133 0.92
11 23 127 0.967
11 24 133 0.973
11 25 136 0.941
11 26 142 0.91
11 27 144 0.958
11 28 95 0.976
11 29 122 0.929
11 30 98 0.961
11 31 99 0.971
11 32 101 0.917
11 33 102 0.968
11 34 110 0.967
11 35 109 0.989
11 36 87 0.925
11 37 90 0.925
11 38 89 0.915
11 39 86 0.933
11 40 109 0.959
11 41 102 -1.0
11 42 114 0.92
11 43 110 0.938
11 44 84 0.906
11 45 102 0.968
11 46 104 0.903
11 47 118 0.925
11 48 0 0.0
12 1 94 0.909
12 2 81 0.956
12 3 78 0.969
12 4 156 0.925
12 5 136 0.93
12 6 110 0.955
12 7 130 0.924
12 8 144 0.933
12 9 145 0.939
12 10 146 0.911
12 11 145 0.915
12 12 110 0.938
12 13 110 0.955
12 14 109 0.946
12 15 104 0.944
12 16 95 0.963
12 17 97 0.869
12 18 96 0.941
12 19 87 0.991
12 20 145 0.965
12 21 141 0.975
12 22 140 0.932
12 23 145 0.965
12 24 160 0.948
12 25 149 0.965
12 26 154 0.937
12 27 147 0.952
12 28 105 0.912
12 29 101 0.946
12 30 106 0.962
12 31 102 0.955
12 32 112 0.943
12 33 101 0.946
12 34 97 0.983
12 35 113 0.981
12 36 83 0.959
12 37 91 0.954
12 38 93 0.943
12 39 91 0.954
12 40 100 0.907
12 41 107 0.929
12 42 118 0.925
12 43 130 0.924
12 44 94 0.922
12 45 104 0.915
12 46 115 0.901
12 47 111 0.896
12 48 0 0.0
13 1 174 0.947
13 2 144 0.933
13 3 144 0.933
13 4 130 0.962
13 5 118 0.994
13 6 117 0.928
13 7 111 0.976
13 8 110 0.967
13 9 110 0.967
13 10 112 0.943
13 11 120 0.952
13 12 71 0.93
13 13 71 0.966
13 14 88 0.968
13 15 81 0.936
13 16 103 0.996
13 17 110 0.955
13 18 114 0.96
13 19 108 0.98
13 20 104 0.974
13 21 120 0.952
13 22 104 0.944
13 23 114 0.92
13 24 103 0.965
13 25 105 0.953
13 26 102 0.955
13 27 96 0.973
13 28 161 0.944
13 29 145 0.939
13 30 146 0.946
13 31 159 0.91
13 32 74 0.954
13 33 68 0.962
13 34 83 0.995
13 35 69 0.993
13 36 154 0.937
13 37 157 0.931
13 38 166 0.959
13 39 178 0.927
13 40 83 0.946
13 41 95 0.932
13 42 101 0.99
13 43 105 0.912
13 44 100 0.981
13 45 136 0.93
13 46 136 0.84
13 47 163 0.956
13 48 0 0.0
14 1 174 0.916
14 2 146 0.946
14 3 137 0.947
14 4 119 0.961
14 5 123 0.899
14 6 109 0.959
14 7 124 0.917
14 8 107 0.913
14 9 112 0.985
14 10 116 0.948
14 11 116 0.948
14 12 81 0.956
14 13 79 0.933
14 14 86 0.872
14 15 77 0.937
14 16 103 0.978
14 17 100 0.981
14 18 97 0.983
14 19 98 0.961
14 20 121 0.895
14 21 125 0.94
14 22 120 0.941
14 23 124 0.972
14 24 98 0.961
14 25 103 0.965
14 26 98 0.93
14 27 101 0.977
14 28 153 0.955
14 29 146 0.946
14 30 144 0.933
14 31 151 0.953
14 32 67 -1.0
14 33 54 0.993
14 34 70 0.991
14 35 69 0.924
14 36 150 0.972
14 37 147 0.952
14 38 160 0.915
14 39 178 0.937
14 40 91 0.954
14 41 101 0.946
14 42 109 0.959
14 43 112 0.943
14 44 109 0.946
14 45 125 0.889
14 46 144 0.933
14 47 150 0.936
14 48 0 0.0
15 1 187 0.938
15 2 163 0.966
15 3 139 0.961
15 4 128 0.947
15 5 129 0.982
15 6 114 0.932
15 7 127 0.94
15 8 115 0.969
15 9 121 0.921
15 10 114 0.893
15 11 126 0.948
15 12 83 0.926
15 13 75 0.946
15 14 82 0.948
15 15 86 0.946
15 16 94 0.999
15 17 99 0.958
15 18 118 0.863
15 19 105 0.953
15 20 101 0.946
15 21 109 0.989
15 22 105 0.984
15 23 105 0.953
15 24 111 0.935
15 25 112 0.985
15 26 109 0.959
15 27 98 0.93
15 28 158 0.927
15 29 131 0.958
15 30 149 0.965
15 31 155 0.943
15 32 75 0.967
15 33 86 0.946
15 34 70 0.953
15 35 75 0.967
15 36 147 0.942
15 37 144 0.958
15 38 162 0.95
15 39 168 0.961
15 40 91 0.922
15 41 110 0.955
15 42 99 -1.0
15 43 106 0.949
15 44 119 0.933
15 45 126 0.932
15 46 130 0.924
15 47 147 0.918
15 48 0 0.0
16 1 180 0.97
16 2 155 0.909
16 3 157 0.921
16 4 115 0.969
16 5 129 0.954
16 6 123 0.936
16 7 126 0.932
16 8 114 0.932
16 9 111 0.947
16 10 119 0.973
16 11 125 0.952
16 12 82 0.902
16 13 78 0.935
16 14 77 0.877
16 15 88 0.949
16 16 125 0.963
16 17 100 0.937
16 18 99 0.927
16 19 99 0.898
16 20 119 0.846
16 21 115 0.969
16 22 110 0.967
16 23 125 0.952
16 24 122 0.956
16 25 124 0.944
16 26 140 0.932
16 27 110 0.967
16 28 172 0.927
16 29 165 0.944
16 30 149 0.93
16 31 148 0.924
16 32 85 0.935
16 33 84 0.911
16 34 55 0.993
16 35 74 0.954
16 36 155 0.943
16 37 150 0.936
16 38 161 0.944
16 39 166 0.95
16 40 70 0.991
16 41 92 0.964
16 42 104 0.974
16 43 124 0.933
16 44 115 0.969
16 45 126 0.932
16 46 131 0.931
16 47 145 0.939
16 48 0 0.0
17 1 114 0.893
17 2 35 0.917
17 3 90 0.912
17 4 70 0.917
17 5 61 -1.0
17 6 68 0.962
17 7 63 0.943
17 8 140 0.968
17 9 137 0.937
17 10 144 0.899
17 11 149 0.906
17 12 87 0.925
17 13 91 0.967
17 14 89 0.933
17 15 90 0.99
17 16 74 0.969
17 17 130 0.924
17 18 93 0.943
17 19 83 0.995
17 20 141 0.913
17 21 132 0.977
17 22 135 0.949
17 23 144 0.958
17 24 0 0.0
17 25 0 0.0
17 26 0 0.0
17 27 0 0.0
17 28 175 0.953
17 29 159 0.957
17 30 152 0.985
17 31 154 0.913
17 32 69 0.976
17 33 73 0.956
17 34 74 0.954
17 35 69 0.976
17 36 114 0.96
17 37 108 0.98
17 38 101 0.946
17 39 128 0.91
17 40 74 0.954
17 41 74 0.969
17 42 70 -1.0
17 43 77 0.957
17 44 136 0.967
17 45 132 0.965
17 46 141 0.964
17 47 153 0.931
17 48 0 0.0
18 1 69 0.939
18 2 70 0.917
18 3 73 0.994
18 4 74 0.954
18 5 83 0.959
18 6 69 0.976
18 7 83 0.959
18 8 157 0.955
18 9 133 0.92
18 10 127 0.94
18 11 144 0.958
18 12 99 0.94
18 13 100 0.907
18 14 106 0.932
18 15 72 0.98
18 16 82 0.889
18 17 122 0.918
18 18 68 -1.0
18 19 89 0.946
18 20 137 0.947
18 21 132 0.949
18 22 135 0.96
18 23 149 0.93
18 24 0 0.0
18 25 0 0.0
18 26 0 0.0
18 27 0 0.0
18 28 198 0.931
18 29 174 0.916
18 30 166 0.95
18 31 169 0.943
18 32 64 0.958
18 33 50 0.962
18 34 74 0.92
18 35 60 0.952
18 36 108 0.967
18 37 89 0.979
18 38 110 0.915
18 39 128 0.974
18 40 75 0.932
18 41 78 0.969
18 42 70 0.953
18 43 77 0.993
18 44 125 0.952
18 45 122 0.929
18 46 131 0.942
18 47 138 0.944
18 48 0 0.0
19 1 131 0.947
19 2 70 0.991
19 3 78 0.935
19 4 66 0.949
19 5 81 0.923
19 6 74 -1.0
19 7 84 0.971
19 8 145 0.976
19 9 135 0.934
19 10 147 0.918
19 11 144 0.933
19 12 96 0.986
19 13 98 0.948
19 14 85 0.968
19 15 91 0.967
19 16 85 0.968
19 17 81 0.936
19 18 83 0.995
19 19 123 0.925
19 20 133 0.92
19 21 140 0.968
19 22 140 0.968
19 23 157 0.955
19 24 0 0.0
19 25 0 0.0
19 26 0 0.0
19 27 0 0.0
19 28 194 0.912
19 29 167 0.9
19 30 162 0.927
19 31 172 0.927
19 32 73 -1.0
19 33 68 0.978
19 34 70 0.991
19 35 70 0.991
19 36 100 -1.0
19 37 125 0.952
19 38 105 0.912
19 39 121 0.948
19 40 70 0.991
19 41 66 0.898
19 42 63 0.983
19 43 79 0.997
19 44 110 0.967
19 45 121 0.948
19 46 120 0.981
19 47 136 0.967
19 48 0 0.0
20 1 105 0.924
20 2 103 0.935
20 3 96 0.96
20 4 87 0.957
20 5 93 0.975
20 6 88 0.968
20 7 92 0.978
20 8 140 0.968
20 9 134 0.98
20 10 150 0.936
20 11 140 0.932
20 12 105 0.953
20 13 99 0.927
20 14 86 0.946
20 15 98 0.948
20 16 134 0.98
20 17 139 0.95
20 18 87 0.957
20 19 89 0.979
20 20 147 0.928
20 21 151 0.942
20 22 144 0.985
20 23 169 0.92
20 24 0 0.0
20 25 0 0.0
20 26 0 0.0
20 27 0 0.0
20 28 210 0.915
20 29 192 0.932
20 30 193 0.887
20 31 186 0.924
20 32 79 0.933
20 33 62 0.928
20 34 63 0.943
20 35 68 0.978
20 36 99 0.927
20 37 123 0.964
20 38 96 0.973
20 39 128 0.974
20 40 68 0.962
20 41 66 0.988
20 42 65 0.973
20 43 74 0.969
20 44 126 0.921
20 45 114 0.96
20 46 122 0.945
20 47 120 0.929
20 48 0 0.0
21 1 151 0.918
21 2 152 0.924
21 3 126 0.959
21 4 106 0.92
21 5 110 0.938
21 6 123 0.976
21 7 115 0.969
21 8 166 0.95
21 9 160 0.925
21 10 153 0.921
21 11 158 0.937
21 12 147 0.918
21 13 143 0.916
21 14 160 0.973
21 15 158 0.927
21 16 68 0.941
21 17 100 0.949
21 18 64 0.958
21 19 68 0.926
21 20 88 0.968
21 21 83 0.959
21 22 92 0.932
21 23 85 0.968
21 24 141 0.938
21 25 138 0.944
21 26 149 0.93
21 27 145 0.939
21 28 0 0.0
21 29 0 0.0
21 30 0 0.0
21 31 0 0.0
21 32 177 0.931
21 33 162 0.96
21 34 150 0.936
21 35 149 0.955
21 36 153 0.921
21 37 145 0.929
21 38 129 0.982
21 39 148 0.948
21 40 141 0.938
21 41 153 0.955
21 42 161 0.954
21 43 166 0.936
21 44 171 0.954
21 45 182 0.958
21 46 180 0.947
21 47 198 0.922
21 48 0 0.0
22 1 143 0.962
22 2 136 0.941
22 3 126 0.932
22 4 109 0.918
22 5 135 0.934
22 6 114 0.932
22 7 125 0.952
22 8 157 0.931
22 9 148 0.924
22 10 121 0.948
22 11 163 0.932
22 12 140 0.968
22 13 140 0.932
22 14 138 0.918
22 15 156 0.915
22 16 93 0.943
22 17 77 0.957
22 18 105 0.924
22 19 90 0.943
22 20 83 0.946
22 21 105 0.984
22 22 81 0.923
22 23 90 0.943
22 24 135 0.923
22 25 133 0.909
22 26 140 0.957
22 27 146 0.946
22 28 0 0.0
22 29 0 0.0
22 30 0 0.0
22 31 0 0.0
22 32 179 0.89
22 33 148 0.948
22 34 142 0.982
22 35 141 0.964
22 36 140 0.968
22 37 140 0.957
22 38 135 0.934
22 39 139 0.961
22 40 132 0.938
22 41 127 0.893
22 42 138 0.981
22 43 160 0.915
22 44 170 0.916
22 45 183 0.909
22 46 184 0.936
22 47 184 0.968
22 48 0 0.0
23 1 160 0.915
23 2 158 0.937
23 3 140 0.942
23 4 122 0.929
23 5 105 0.953
23 6 108 0.95
23 7 115 0.969
23 8 158 0.937
23 9 154 0.913
23 10 157 0.931
23 11 140 0.957
23 12 149 0.94
23 13 132 0.977
23 14 141 0.938
23 15 147 0.942
23 16 90 0.943
23 17 84 0.957
23 18 98 0.948
23 19 78 0.921
23 20 109 0.907
23 21 89 0.946
23 22 103 0.883
23 23 83 0.946
23 24 134 0.953
23 25 124 0.972
23 26 122 0.956
23 27 138 0.918
23 28 0 0.0
23 29 0 0.0
23 30 0 0.0
23 31 0 0.0
23 32 178 0.937
23 33 152 0.915
23 34 146 0.879
23 35 134 0.927
23 36 134 0.953
23 37 133 0.92
23 38 127 0.967
23 39 123 0.964
23 40 122 0.956
23 41 127 0.903
23 42 130 0.962
23 43 153 0.931
23 44 154 0.937
23 45 170 0.949
23 46 188 0.925
23 47 195 0.938
23 48 0 0.0
24 1 150 0.936
24 2 144 0.933
24 3 141 0.975
24 4 130 0.99
24 5 122 0.929
24 6 134 0.927
24 7 127 0.967
24 8 166 0.959
24 9 128 0.91
24 10 146 0.946
24 11 126 0.906
24 12 146 0.946
24 13 138 0.944
24 14 144 0.958
24 15 152 0.924
24 16 75 0.946
24 17 96 0.941
24 18 87 0.943
24 19 86 0.946
24 20 99 0.958
24 21 92 0.932
24 22 100 0.937
24 23 108 0.95
24 24 121 0.948
24 25 121 0.932
24 26 126 0.921
24 27 135 0.96
24 28 0 0.0
24 29 0 0.0
24 30 0 0.0
24 31 0 0.0
24 32 180 0.947
24 33 154 0.972
24 34 144 0.958
24 35 149 0.94
24 36 140 0.968
24 37 127 0.967
24 38 138 0.954
24 39 126 0.959
24 40 129 0.982
24 41 126 0.959
24 42 147 0.928
24 43 145 0.939
24 44 152 0.924
24 45 161 0.921
24 46 171 0.954
24 47 199 0.957
24 48 0 0.0
25 1 151 0.895
25 2 149 0.94
25 3 171 0.954
25 4 106 0.932
25 5 107 0.971
25 6 110 0.926
25 7 76 0.959
25 8 124 0.955
25 9 106 0.962
25 10 119 0.944
25 11 65 0.935
25 12 149 0.955
25 13 135 0.96
25 14 148 0.959
25 15 140 0.932
25 16 108 0.95
25 17 101 0.905
25 18 116 0.977
25 19 122 0.956
25 20 108 0.967
25 21 118 0.925
25 22 113 0.981
25 23 111 0.964
25 24 119 0.944
25 25 121 0.948
25 26 134 0.927
25 27 144 0.958
25 28 95 0.963
25 29 86 0.933
25 30 97 0.983
25 31 75 0.983
25 32 162 0.95
25 33 134 0.953
25 34 129 0.982
25 35 123 0.936
25 36 129 0.982
25 37 149 0.94
25 38 121 0.977
25 39 117 0.917
25 40 120 0.969
25 41 123 0.936
25 42 121 0.948
25 43 145 0.939
25 44 146 0.936
25 45 157 0.955
25 46 148 0.948
25 47 173 0.932
25 48 0 0.0
26 1 191 0.898
26 2 181 0.921
26 3 170 0.916
26 4 104 0.915
26 5 74 0.969
26 6 109 0.959
26 7 122 0.929
26 8 125 0.925
26 9 109 0.959
26 10 90 0.957
26 11 126 0.959
26 12 137 0.974
26 13 131 0.997
26 14 145 0.905
26 15 146 0.921
26 16 100 0.949
26 17 108 0.91
26 18 116 0.948
26 19 110 0.915
26 20 112 0.985
26 21 116 0.936
26 22 101 0.946
26 23 115 0.969
26 24 123 0.925
26 25 124 0.917
26 26 125 0.925
26 27 137 0.974
26 28 85 0.935
26 29 83 0.946
26 30 97 0.951
26 31 75 0.967
26 32 164 0.938
26 33 143 0.952
26 34 139 0.961
26 35 145 0.965
26 36 134 0.953
26 37 132 0.965
26 38 126 0.959
26 39 128 0.974
26 40 122 0.929
26 41 135 0.934
26 42 134 0.964
26 43 168 0.961
26 44 147 0.918
26 45 152 0.949
26 46 182 0.905
26 47 192 0.903
26 48 0 0.0
27 1 195 0.947
27 2 185 0.95
27 3 138 0.954
27 4 117 0.944
27 5 45 0.97
27 6 116 0.977
27 7 117 0.956
27 8 126 0.959
27 9 113 0.912
27 10 111 0.935
27 11 109 0.946
27 12 148 0.924
27 13 134 0.953
27 14 130 0.935
27 15 150 0.912
27 16 116 0.936
27 17 115 0.94
27 18 108 0.938
27 19 107 0.971
27 20 108 0.91
27 21 109 0.918
27 22 110 0.967
27 23 106 0.92
27 24 120 0.941
27 25 126 0.959
27 26 125 0.98
27 27 126 0.896
27 28 80 0.959
27 29 84 0.937
27 30 81 -1.0
27 31 74 0.92
27 32 155 0.933
27 33 145 0.939
27 34 141 0.938
27 35 139 0.988
27 36 147 0.952
27 37 134 0.942
27 38 122 0.918
27 39 141 0.975
27 40 132 0.938
27 41 130 0.951
27 42 129 0.943
27 43 146 0.936
27 44 150 0.912
27 45 161 0.954
27 46 164 0.915
27 47 174 0.947
27 48 0 0.0
28 1 219 0.914
28 2 146 0.982
28 3 157 0.955
28 4 119 0.973
28 5 116 0.977
28 6 75 -1.0
28 7 128 0.91
28 8 109 0.946
28 9 108 0.98
28 10 135 0.934
28 11 133 0.946
28 12 160 0.939
28 13 152 0.949
28 14 154 0.937
28 15 158 0.917
28 16 115 0.876
28 17 125 0.952
28 18 115 0.94
28 19 111 0.935
28 20 112 0.915
28 21 112 0.955
28 22 114 0.932
28 23 108 0.95
28 24 114 0.96
28 25 119 0.921
28 26 126 0.948
28 27 125 0.914
28 28 82 0.934
28 29 88 0.968
28 30 69 -1.0
28 31 73 0.956
28 32 167 0.955
28 33 153 0.931
28 34 156 0.925
28 35 146 0.921
28 36 160 0.973
28 37 145 0.905
28 38 132 0.965
28 39 130 0.935
28 40 130 0.962
28 41 138 0.954
28 42 146 0.946
28 43 165 0.911
28 44 162 0.927
28 45 158 0.937
28 46 185 0.919
28 47 184 0.968
28 48 0 0.0
29 1 114 0.824
29 2 79 0.869
29 3 48 0.924
29 4 80 0.944
29 5 42 -1.0
29 6 97 0.921
29 7 82 0.902
29 8 151 0.953
29 9 115 0.851
29 10 91 0.954
29 11 110 0.926
29 12 115 0.94
29 13 54 0.933
29 14 109 0.959
29 15 112 0.943
29 16 138 0.918
29 17 147 0.918
29 18 142 0.945
29 19 112 0.943
29 20 167 0.955
29 21 138 0.918
29 22 161 0.954
29 23 152 0.959
29 24 165 0.944
29 25 165 0.978
29 26 166 0.904
29 27 174 0.916
29 28 163 0.966
29 29 166 0.926
29 30 174 0.947
29 31 173 0.901
29 32 83 0.959
29 33 82 0.983
29 34 86 0.98
29 35 91 0.954
29 36 99 0.971
29 37 100 0.981
29 38 106 0.975
29 39 98 0.948
29 40 138 0.954
29 41 149 0.965
29 42 152 0.985
29 43 164 0.938
29 44 180 0.947
29 45 195 0.969
29 46 197 0.926
29 47 199 0.906
29 48 0 0.0
30 1 80 0.925
30 2 58 0.868
30 3 89 0.808
30 4 41 -1.0
30 5 91 0.967
30 6 104 0.915
30 7 94 0.953
30 8 162 0.936
30 9 150 0.946
30 10 163 0.956
30 11 154 0.913
30 12 67 0.898
30 13 84 0.971
30 14 94 0.953
30 15 132 0.938
30 16 164 0.962
30 17 136 0.941
30 18 147 0.978
30 19 150 0.961
30 20 176 0.949
30 21 160 0.915
30 22 175 0.842
30 23 155 0.943
30 24 185 0.973
30 25 181 0.952
30 26 178 0.959
30 27 168 0.937
30 28 181 0.9
30 29 173 0.965
30 30 171 0.954
30 31 179 0.911
30 32 104 0.961
30 33 85 0.935
30 34 100 0.937
30 35 98 0.948
30 36 126 0.959
30 37 153 0.931
30 38 111 0.964
30 39 118 0.994
30 40 168 0.937
30 41 158 0.927
30 42 192 0.932
30 43 149 0.965
30 44 194 0.933
30 45 194 0.942
30 46 201 0.954
30 47 212 0.944
30 48 0 0.0
31 1 105 0.884
31 2 60 0.993
31 3 34 -1.0
31 4 101 0.99
31 5 102 0.968
31 6 100 0.981
31 7 75 0.932
31 8 208 0.935
31 9 166 0.926
31 10 156 0.949
31 11 209 0.931
31 12 83 0.926
31 13 143 0.952
31 14 65 0.957
31 15 142 0.982
31 16 183 0.901
31 17 169 0.943
31 18 169 0.943
31 19 165 0.944
31 20 196 0.922
31 21 192 0.924
31 22 176 0.917
31 23 183 0.931
31 24 198 0.89
31 25 198 0.931
31 26 198 0.902
31 27 201 0.954
31 28 193 0.907
31 29 192 0.924
31 30 177 0.931
31 31 204 0.889
31 32 109 0.959
31 33 114 0.96
31 34 106 0.993
31 35 103 0.906
31 36 151 0.942
31 37 139 0.925
31 38 143 0.952
31 39 149 0.93
31 40 169 0.943
31 41 172 0.96
31 42 193 0.937
31 43 192 0.954
31 44 206 0.947
31 45 213 0.928
31 46 204 0.938
31 47 243 0.936
31 48 0 0.0
32 1 101 0.9
32 2 113 0.813
32 3 79 0.913
32 4 62 0.951
32 5 86 0.946
32 6 52 0.956
32 7 58 0.96
32 8 156 0.949
32 9 259 0.888
32 10 202 0.929
32 11 218 0.93
32 12 159 0.943
32 13 127 0.94
32 14 134 0.953
32 15 134 0.882
32 16 178 0.915
32 17 175 0.943
32 18 191 0.949
32 19 160 0.893
32 20 268 0.902
32 21 204 0.929
32 22 216 0.913
32 23 219 0.934
32 24 221 0.942
32 25 213 0.928
32 26 221 0.942
32 27 214 0.953
32 28 202 0.929
32 29 207 0.952
32 30 210 0.944
32 31 249 0.94
32 32 127 0.94
32 33 118 0.953
32 34 138 0.954
32 35 119 0.933
32 36 203 0.954
32 37 163 0.9
32 38 183 0.909
32 39 197 0.948
32 40 229 0.92
32 41 220 0.938
32 42 237 0.96
32 43 227 0.928
32 44 248 0.91
32 45 243 0.917
32 46 239 0.94
32 47 274 0.915
32 48 0 0.0
