# Supplementary material for: ScreenMill: A freely available software suite for growth measurement, analysis and visualization of high-throughput screen data
Source: BMC Bioinformatics. 2010 Jun 28;11:353. doi: 10.1186/1471-2105-11-353 (PMC2909220; doi:10.1186/1471-2105-11-353)
Supplement: Additional File 4 — Comparison of Measurement Modes (Dittmar et al, additional file 4.zip). This file contains data comparing CM Engine's three measurement modes to HT Colony Grid Analyzer [16] and Growth Detector [17]. This file contains data in several files: • Additional File 4 - Comparison of Measurement Modes.pdf: A summary of the results and notes on how the analysis was performed. • Cartoons: Cartoon representations of raw measurements generated in DR Engine (.png file formats). • CM Engine: the original images analyzed by CM Engine (.tif). • Growth Detector Data: Original images (.tif files) and results of running Growth Detector (.png files). • HT Colony Grid Data: Original images (.jpg) and results of running HT Colony Grid Analyzer (.dat and .png files). [file 1471-2105-11-353-S4.ZIP › HT Colony Grid Data/384-1.jpg.dat]

row	column	size-1	nomalized to median	circ-1		background subtracted colony areas	normalized to median	median ==	1.31265
1	1	318	4.416666667	0.881		2.6864	2.046547061		
2	1	304	4.222222222	0.802		2.1229	1.617262789		
3	1	316	4.388888889	0.884		2.5284	1.926179865		
4	1	298	4.138888889	0.825		2.0514	1.562792824		
5	1	261	3.625	0.811		1.5105	1.150725631		
6	1	254	3.527777778	0.825		1.6426	1.251361749		
7	1	285	3.958333333	0.854		2.6125	1.990248733		
8	1	270	3.75	0.83		1.8863	1.437016722		
9	1	276	3.833333333	0.887		2.3771	1.810916848		
10	1	261	3.625	0.842		1.8315	1.395269112		
11	1	457	6.347222222	0.893		12.061	9.188283244		
12	1	442	6.138888889	0.859		11.5941	8.832590561		
13	1	576	8	0.869		19.5865	14.92134232		
14	1	548	7.611111111	0.892		20.0468	15.27200701		
15	1	205	2.847222222	0.516		1.8332	1.396564202		
16	1	224	3.111111111	0.728		3.1471	2.397516474
1	2	286	3.972222222	0.73		1.7718	1.349788596
2	2	300	4.166666667	0.805		1.9891	1.515331581
3	2	293	4.069444444	0.862		1.6192	1.233535215
4	2	279	3.875	0.867		1.4891	1.134422733
5	2	249	3.458333333	0.822		1.3544	1.031805889
6	2	242	3.361111111	0.888		1.1444	0.871824172
7	2	272	3.777777778	0.861		1.963	1.495448139
8	2	274	3.805555556	0.864		2.0147	1.534834114
9	2	270	3.75	0.809		1.8842	1.435416905
10	2	259	3.597222222	0.799		2.0019	1.525082848
11	2	464	6.444444444	0.926		11.1357	8.483373329
12	2	410	5.694444444	0.843		8.7787	6.687769017
13	2	556	7.722222222	0.911		16.9001	12.87479526
14	2	537	7.458333333	0.879		18.2085	13.87155754
15	2	81	1.125	0.313		1.3405	1.021216623
16	2	0	0	0		2.3542	1.793471222
1	3	278	3.861111111	0.792		2.1489	1.637070049
2	3	238	3.305555556	0.751		1.2828	0.977259742
3	3	258	3.583333333	0.902		1.6527	1.259056108
4	3	276	3.833333333	0.842		1.7952	1.36761513
5	3	214	2.972222222	0.763		0.7862	0.598941073
6	3	182	2.527777778	0.269		0.6486	0.494114958
7	3	189	2.625	0.363		0.8839	0.673370662
8	3	154	2.138888889	0.284		0.7063	0.538071839
9	3	256	3.555555556	0.861		2.0083	1.529958481
10	3	233	3.236111111	0.824		1.6806	1.280310822
11	3	190	2.638888889	0.255		1.5943	1.214565954
12	3	172	2.388888889	0.355		1.6614	1.265683922
13	3	197	2.736111111	0.341		1.7873	1.36159677
14	3	157	2.180555556	0.225		1.4917	1.136403459
15	3	191	2.652777778	0.259		1.8797	1.431988725
16	3	184	2.555555556	0.455		2.5311	1.928236773
1	4	249	3.458333333	0.727		1.8227	1.388565116
2	4	221	3.069444444	0.694		1.4785	1.126347465
3	4	241	3.347222222	0.749		1.3213	1.006589723
4	4	260	3.611111111	0.829		1.681	1.280615549
5	4	187	2.597222222	0.649		0.8371	0.637717594
6	4	113	1.569444444	0.316		0.7602	0.579133813
7	4	173	2.402777778	0.648		0.8198	0.624538148
8	4	143	1.986111111	0.238		0.7485	0.570220546
9	4	257	3.569444444	0.858		2.1757	1.657486763
10	4	246	3.416666667	0.874		2.3397	1.782424866
11	4	222	3.083333333	0.721		1.9125	1.456976346
12	4	169	2.347222222	0.506		1.3865	1.056260237
13	4	196	2.722222222	0.474		2.0083	1.529958481
14	4	169	2.347222222	0.307		1.7496	1.332876243
15	4	162	2.25	0.3		1.8722	1.426275092
16	4	158	2.194444444	0.385		2.5044	1.90789624
1	5	214	2.972222222	0.677		1.6466	1.25440902
2	5	201	2.791666667	0.291		1.0034	0.764407877
3	5	237	3.291666667	0.845		1.2666	0.964918295
4	5	235	3.263888889	0.791		1.4864	1.132365825
5	5	267	3.708333333	0.858		2.5124	1.913990782
6	5	271	3.763888889	0.871		2.3873	1.818687388
7	5	234	3.25	0.812		1.7119	1.304155716
8	5	249	3.458333333	0.838		2.0373	1.552051194
9	5	163	2.263888889	0.617		1.0633	0.810040757
10	5	130	1.805555556	0.143		1.0041	0.76494115
11	5	266	3.694444444	0.888		3.2504	2.476212242
12	5	249	3.458333333	0.803		2.94	2.239744029
13	5	236	3.277777778	0.842		2.4355	1.855407001
14	5	208	2.888888889	0.779		2.2994	1.751723613
15	5	246	3.416666667	0.507		3.5234	2.684188474
16	5	223	3.097222222	0.663		3.5615	2.713213728
1	6	141	1.958333333	0.207		1.3191	1.004913724
2	6	189	2.625	0.577		1.0822	0.824439112
3	6	208	2.888888889	0.708		1.3431	1.023197349
4	6	202	2.805555556	0.596		1.086	0.827334019
5	6	252	3.5	0.889		2.4544	1.869805356
6	6	243	3.375	0.818		2.0011	1.524473394
7	6	246	3.416666667	0.86		1.9597	1.492934141
8	6	251	3.486111111	0.822		2.3284	1.773816326
9	6	91	1.263888889	0.208		0.9762	0.743686436
10	6	97	1.347222222	0.221		0.9253	0.704909915
11	6	250	3.472222222	0.858		2.5728	1.960004571
12	6	207	2.875	0.691		1.9981	1.52218794
13	6	194	2.694444444	0.477		2.2968	1.749742887
14	6	174	2.416666667	0.578		1.8933	1.442349446
15	6	222	3.083333333	0.374		2.9744	2.265950558
16	6	208	2.888888889	0.634		3.0684	2.337561422
1	7	212	2.944444444	0.52		1.8657	1.421323277
2	7	240	3.333333333	0.817		1.6686	1.271169009
3	7	251	3.486111111	0.838		1.9947	1.51959776
4	7	245	3.402777778	0.787		1.8409	1.402430198
5	7	244	3.388888889	0.87		1.9894	1.515560126
6	7	196	2.722222222	0.637		1.3658	1.040490611
7	7	214	2.972222222	0.636		1.5343	1.168856893
8	7	100	1.388888889	0.521		1.4038	1.069439683
9	7	139	1.930555556	0.164		1.0109	0.77012151
10	7	18	0.25	0.544		0.7557	0.575705634
11	7	398	5.527777778	0.895		10.1101	7.702053099
12	7	386	5.361111111	0.916		9.5479	7.273759189
13	7	138	1.916666667	0.274		1.5377	1.171447073
14	7	14	0.194444444	0.587		1.1882	0.905191788
15	7	0	0	0		0.7594	0.578524359
16	7	0	0	0		0.6642	0.505999314
1	8	182	2.527777778	0.227		1.8757	1.428941454
2	8	196	2.722222222	0.531		1.4766	1.124900011
3	8	234	3.25	0.775		1.7413	1.326553156
4	8	232	3.222222222	0.851		1.8748	1.428255818
5	8	201	2.791666667	0.746		1.4491	1.103950025
6	8	166	2.305555556	0.461		1.2741	0.970631928
7	8	220	3.055555556	0.8		1.8277	1.392374205
8	8	188	2.611111111	0.417		1.5954	1.215403954
9	8	15	0.208333333	0.723		0.6716	0.511636765
10	8	56	0.777777778	0.253		0.7775	0.592313259
11	8	391	5.430555556	0.899		9.6523	7.353292957
12	8	355	4.930555556	0.921		8.5901	6.544090199
13	8	50	0.694444444	0.309		1.4578	1.110577839
14	8	19	0.263888889	0.944		1.2119	0.923246867
15	8	11	0.152777778	0.853		0.6391	0.48687769
16	8	0	0	0		0.8531	0.649906677
1	9	79	1.097222222	0.488		1.1631	0.886070163
2	9	157	2.180555556	0.2		1.2934	0.985335009
3	9	211	2.930555556	0.796		1.5584	1.187216699
4	9	207	2.875	0.583		1.4913	1.136098732
5	9	93	1.291666667	0.319		1.394	1.06197387
6	9	124	1.722222222	0.18		1.0381	0.790842951
7	9	171	2.375	0.36		1.2692	0.966899021
8	9	181	2.513888889	0.327		1.8748	1.428255818
9	9	212	2.944444444	0.771		2.2334	1.701443645
10	9	205	2.847222222	0.797		1.9299	1.470231973
11	9	105	1.458333333	0.209		1.1897	0.906334514
12	9	94	1.305555556	0.294		1.388	1.057402963
13	9	84	1.166666667	0.419		1.4253	1.085818764
14	9	50	0.694444444	0.381		1.529	1.164819259
15	9	79	1.097222222	0.244		1.8748	1.428255818
16	9	110	1.527777778	0.25		2.0213	1.539862111
1	10	83	1.152777778	0.235		1.4397	1.096788938
2	10	49	0.680555556	0.364		0.9072	0.691121015
3	10	188	2.611111111	0.66		1.3062	0.995086276
4	10	176	2.444444444	0.314		1.4747	1.123452558
5	10	65	0.902777778	0.278		0.885	0.674208662
6	10	61	0.847222222	0.441		1.1086	0.844551099
7	10	196	2.722222222	0.637		1.7217	1.311621529
8	10	188	2.611111111	0.348		1.6459	1.253875748
9	10	217	3.013888889	0.768		2.3552	1.79423304
10	10	210	2.916666667	0.568		2.1931	1.670742391
11	10	41	0.569444444	0.379		1.0222	0.77873005
12	10	23	0.319444444	0.455		1.0445	0.795718585
13	10	126	1.75	0.174		1.5449	1.17693216
14	10	24	0.333333333	0.649		1.2775	0.973222108
15	10	152	2.111111111	0.408		2.2741	1.732449625
16	10	129	1.791666667	0.253		2.2282	1.697482193
1	11	135	1.875	0.189		1.685	1.283662819
2	11	78	1.083333333	0.254		0.8669	0.660419762
3	11	46	0.638888889	0.475		0.9928	0.75633261
4	11	121	1.680555556	0.39		1.0799	0.822686931
5	11	364	5.055555556	0.878		7.1124	5.418352188
6	11	314	4.361111111	0.87		5.7477	4.378699577
7	11	164	2.277777778	0.284		1.6339	1.244733935
8	11	110	1.527777778	0.225		1.2896	0.982440102
9	11	94	1.305555556	0.478		1.2519	0.953719575
10	11	107	1.486111111	0.196		1.2466	0.949681941
11	11	144	2	0.135		1.5381	1.1717518
12	11	79	1.097222222	0.239		1.4593	1.111720565
13	11	483	6.708333333	0.906		14.2779	10.8771569
14	11	454	6.305555556	0.895		14.0743	10.72205081
15	11	33	0.458333333	0.57		1.7134	1.305298442
16	11	48	0.666666667	0.361		1.6421	1.25098084
1	12	37	0.513888889	0.699		1.6475	1.255094656
2	12	101	1.402777778	0.338		1.2666	0.964918295
3	12	22	0.305555556	0.643		0.8322	0.633984687
4	12	34	0.472222222	0.587		0.8062	0.614177427
5	12	358	4.972222222	0.872		7.1161	5.421170914
6	12	315	4.375	0.927		5.7534	4.383041938
7	12	168	2.333333333	0.478		1.572	1.19757742
8	12	153	2.125	0.22		1.6493	1.256465928
9	12	135	1.875	0.228		1.2949	0.986477736
10	12	15	0.208333333	0.493		0.8186	0.623623967
11	12	57	0.791666667	0.544		1.2097	0.921570868
12	12	73	1.013888889	0.293		1.6693	1.271702282
13	12	470	6.527777778	0.882		13.8635	10.56145964
14	12	451	6.263888889	0.871		13.3179	10.14581191
15	12	14	0.194444444	0.502		1.1908	0.907172514
16	12	0	0	0		1.2745	0.970936655
1	13	157	2.180555556	0.346		1.9804	1.508703767
2	13	153	2.125	0.205		1.6501	1.257075382
3	13	121	1.680555556	0.211		1.3714	1.04475679
4	13	124	1.722222222	0.208		1.2798	0.974974289
5	13	58	0.805555556	0.214		1.0667	0.812630937
6	13	53	0.736111111	0.404		1.1663	0.88850798
7	13	59	0.819444444	0.355		1.1531	0.878451986
8	13	71	0.986111111	0.573		1.3009	0.991048642
9	13	28	0.388888889	0.592		1.0641	0.810650211
10	13	0	0	0		0.7647	0.582561993
11	13	53	0.736111111	0.332		1.6437	1.252199749
12	13	102	1.416666667	0.329		1.9491	1.484858873
13	13	330	4.583333333	0.877		8.3133	6.333219061
14	13	324	4.5	0.907		7.5588	5.758427608
15	13	19	0.263888889	0.745		1.8597	1.416752371
16	13	15	0.208333333	0.898		1.4798	1.127337828
1	14	98	1.361111111	0.467		2.0471	1.559517008
2	14	84	1.166666667	0.334		1.4174	1.079800404
3	14	50	0.694444444	0.228		0.8397	0.63969832
4	14	22	0.305555556	0.535		0.6124	0.466537158
5	14	46	0.638888889	0.361		1.0339	0.787643317
6	14	20	0.277777778	0.764		0.7907	0.602369253
7	14	53	0.736111111	0.201		1.0671	0.812935664
8	14	58	0.805555556	0.236		1.1482	0.87471908
9	14	22	0.305555556	0.38		0.8254	0.628804327
10	14	22	0.305555556	0.524		0.914	0.696301375
11	14	134	1.861111111	0.252		1.7628	1.342932236
12	14	118	1.638888889	0.353		1.8495	1.408981831
13	14	337	4.680555556	0.911		8.4676	6.450767531
14	14	323	4.486111111	0.852		8.1742	6.227250219
15	14	27	0.375	0.967		1.5366	1.170609073
16	14	0	0	0		1.4852	1.131451644
1	15	27	0.375	0.73		1.7509	1.333866606
2	15	26	0.361111111	0.577		1.2149	0.92553232
3	15	11	0.152777778	0.976		0.5615	0.427760637
4	15	10	0.138888889	0.553		0.7345	0.559555098
5	15	32	0.444444444	0.32		0.8616	0.656382128
6	15	11	0.152777778	0.887		0.5845	0.445282444
7	15	30	0.416666667	0.679		1.0173	0.774997143
8	15	13	0.180555556	-1		0.776	0.591170533
9	15	87	1.208333333	0.21		1.3277	1.011465356
10	15	44	0.611111111	0.715		1.529	1.164819259
11	15	81	1.125	0.482		1.8748	1.428255818
12	15	37	0.513888889	0.437		1.4913	1.136098732
13	15	0	0	0		0.046	0.035043614
14	15	0	0	0		0.0992	0.075572316
15	15	17	0.236111111	0.763		1.6075	1.224621948
16	15	32	0.444444444	0.778		1.2299	0.936959586
1	16	43	0.597222222	0.457		1.4664	1.117129471
2	16	37	0.513888889	0.415		1.072	0.816668571
3	16	10	0.138888889	0.887		1.1022	0.839675466
4	16	21	0.291666667	0.568		0.7251	0.552394012
5	16	10	0.138888889	-1		0.5332	0.406201196
6	16	38	0.527777778	0.393		0.9106	0.693711195
7	16	19	0.263888889	0.796		0.9634	0.733935169
8	16	15	0.208333333	0.629		0.8371	0.637717594
9	16	37	0.513888889	0.353		0.9793	0.746048071
10	16	26	0.361111111	0.876		1.2873	0.980687921
11	16	89	1.236111111	0.26		1.6995	1.294709176
12	16	91	1.263888889	0.335		2.1565	1.642859864
13	16	0	0	0		0.1538	0.117167562
14	16	0	0	0		0.0411	0.031310707
15	16	10	0.138888889	-1		1.2251	0.933302861
16	16	0	0	0		1.1731	0.89368834
1	17	30	0.416666667	0.679		1.7088	1.301794081
2	17	58	0.805555556	0.551		1.2489	0.951434122
3	17	12	0.166666667	0.851		0.7885	0.600693254
4	17	20	0.277777778	0.619		0.7696	0.5862949
5	17	52	0.722222222	0.352		1.1267	0.858339999
6	17	35	0.486111111	0.673		0.9989	0.760979698
7	17	251	3.486111111	0.854		3.8394	2.924922866
8	17	206	2.861111111	0.591		3.0977	2.35988268
9	17	64	0.888888889	0.319		1.6301	1.241839028
10	17	14	0.194444444	0.696		1.0799	0.822686931
11	17	25	0.347222222	0.539		1.3805	1.051689331
12	17	15	0.208333333	0.83		1.1689	0.890488706
13	17	15	0.208333333	0.869		1.5879	1.209690321
14	17	0	0	0		1.1425	0.870376719
15	17	89	1.236111111	0.284		2.2085	1.682474384
16	17	14	0.194444444	0.993		1.3851	1.055193692
1	18	30	0.416666667	0.496		1.5974	1.216927589
2	18	11	0.152777778	0.589		0.9284	0.70727155
3	18	10	0.138888889	0.419		0.5053	0.384946482
4	18	0	0	0		0.6904	0.525958938
5	18	43	0.597222222	0.526		1.267	0.965223022
6	18	26	0.361111111	0.619		0.8556	0.651811222
7	18	224	3.111111111	0.415		3.2919	2.507827677
8	18	207	2.875	0.403		2.7719	2.111682474
9	18	20	0.277777778	0.476		0.9057	0.689978288
10	18	21	0.291666667	0.538		1.1836	0.901687426
11	18	15	0.208333333	0.694		0.977	0.74429589
12	18	37	0.513888889	0.342		1.1422	0.870148174
13	18	83	1.152777778	0.352		2.026	1.543442654
14	18	0	0	0		0.9468	0.721288996
15	18	26	0.361111111	0.876		1.4118	1.075534225
16	18	0	0	0		1.5945	1.214718318
1	19	0	0	0		0.0859	0.06544014
2	19	0	0	0		0.0026	0.001980726
3	19	24	0.333333333	0.453		0.8733	0.665295395
4	19	22	0.305555556	0.595		1.1052	0.841960919
5	19	43	0.597222222	0.655		1.1912	0.907477241
6	19	25	0.347222222	0.655		0.8507	0.648078315
7	19	17	0.236111111	0.763		0.8846	0.673903935
8	19	0	0	0		0.7504	0.571668
9	19	123	1.708333333	0.238		1.9416	1.479145241
10	19	35	0.486111111	0.834		1.4834	1.130080372
11	19	0	0	0		7.54E-04	0.000574523
12	19	0	0	0		0.0121	0.009217994
13	19	26	0.361111111	0.43		1.7428	1.327695882
14	19	12	0.166666667	0.967		1.4389	1.096179484
15	19	43	0.597222222	0.508		1.641	1.250142841
16	19	101	1.402777778	0.265		2.1727	1.65520131
1	20	0	0	0		0.1352	0.102997753
2	20	0	0	0		0.0679	0.051727422
3	20	20	0.277777778	0.965		1.0958	0.834799832
4	20	11	0.152777778	0.715		0.7496	0.571058546
5	20	19	0.263888889	0.681		0.7903	0.602064526
6	20	77	1.069444444	0.488		1.3544	1.031805889
7	20	10	0.138888889	0.806		0.9906	0.754656611
8	20	11	0.152777778	-1		0.747	0.56907782
9	20	18	0.25	0.487		1.3967	1.064030777
10	20	26	0.361111111	0.469		1.2523	0.954024302
11	20	0	0	0		0.0343	0.026130347
12	20	0	0	0		0.0034	0.00259018
13	20	13	0.180555556	0.779		1.4544	1.107987659
14	20	0	0	0		1.1927	0.908619967
15	20	0	0	0		2.1618	1.646897497
16	20	59	0.819444444	0.199		1.6099	1.22645031
1	21	148	2.055555556	0.148		2.4276	1.849388641
2	21	38	0.527777778	0.607		1.4713	1.120862378
3	21	0	0	0		0	0
4	21	0	0	0		0	0
5	21	0	0	0		0	0
6	21	0	0	0		0	0
7	21	0	0	0		0.0155	0.011808174
8	21	0	0	0		0.0121	0.009217994
9	21	0	0	0		0	0
10	21	0	0	0		0	0
11	21	0	0	0		0.009	0.006856359
12	21	0	0	0		0	0
13	21	0	0	0		3.77E-04	0.000287262
14	21	0	0	0		0.023	0.017521807
15	21	0	0	0		0	0
16	21	0	0	0		0	0
1	22	46	0.638888889	0.277		1.9654	1.497276502
2	22	110	1.527777778	0.266		1.8009	1.371957491
3	22	0	0	0		0	0
4	22	0	0	0		0	0
5	22	0	0	0		3.77E-04	0.000287262
6	22	0	0	0		0	0
7	22	0	0	0		0	0
8	22	0	0	0		0.063	0.047994515
9	22	0	0	0		0	0
10	22	0	0	0		0	0
11	22	0	0	0		0	0
12	22	0	0	0		0.0185	0.014093627
13	22	0	0	0		0	0
14	22	0	0	0		0.0072	0.005485087
15	22	0	0	0		0	0
16	22	0	0	0		0	0
1	23	0	0	0		0.0033	0.002513998
2	23	0	0	0		0.0162	0.012341447
3	23	0	0	0		0	0
4	23	0	0	0		0	0
5	23	0	0	0		0	0
6	23	0	0	0		3.77E-04	0.000287262
7	23	0	0	0		0.0011	0.000837999
8	23	0	0	0		0.0336	0.025597075
9	23	0	0	0		0.1376	0.104826115
10	23	0	0	0		0.1048	0.079838495
11	23	0	0	0		0.0475	0.036186341
12	23	0	0	0		0	0
13	23	0	0	0		0	0
14	23	0	0	0		0.0113	0.00860854
15	23	0	0	0		0.0517	0.039385975
16	23	0	0	0		8.34E-04	0.000635643
1	24	0	0	0		0	0
2	24	0	0	0		0	0
3	24	0	0	0		0	0
4	24	0	0	0		0	0
5	24	0	0	0		0	0
6	24	0	0	0		0.0033	0.002513998
7	24	0	0	0		0	0
8	24	0	0	0		0	0
9	24	0	0	0		0.0786	0.059878871
10	24	0	0	0		0	0
11	24	0	0	0		0.0953	0.072601227
12	24	0	0	0		0	0
13	24	0	0	0		0.0033	0.002513998
14	24	0	0	0		0	0
15	24	0	0	0		0.0372	0.028339618
16	24	0	0	0		0.0458	0.034891251
		median = 	72				
