# Supplementary material for: ScreenMill: A freely available software suite for growth measurement, analysis and visualization of high-throughput screen data
Source: BMC Bioinformatics. 2010 Jun 28;11:353. doi: 10.1186/1471-2105-11-353 (PMC2909220; doi:10.1186/1471-2105-11-353)
Supplement: Additional File 4 — Comparison of Measurement Modes (Dittmar et al, additional file 4.zip). This file contains data comparing CM Engine's three measurement modes to HT Colony Grid Analyzer [16] and Growth Detector [17]. This file contains data in several files: • Additional File 4 - Comparison of Measurement Modes.pdf: A summary of the results and notes on how the analysis was performed. • Cartoons: Cartoon representations of raw measurements generated in DR Engine (.png file formats). • CM Engine: the original images analyzed by CM Engine (.tif). • Growth Detector Data: Original images (.tif files) and results of running Growth Detector (.png files). • HT Colony Grid Data: Original images (.jpg) and results of running HT Colony Grid Analyzer (.dat and .png files). [file 1471-2105-11-353-S4.ZIP › HT Colony Grid Data/384-2.jpg.dat]

row  column  size-1  circ-1
1 1 1762 0.815
1 2 1781 0.824
1 3 1731 0.8
1 4 1777 0.822
1 5 1693 0.783
1 6 1715 0.793
1 7 1777 0.822
1 8 1870 0.865
1 9 1804 0.834
1 10 1832 0.847
1 11 1763 0.815
1 12 1761 0.814
1 13 1752 0.81
1 14 1780 0.823
1 15 1918 0.887
1 16 1897 0.877
1 17 1702 0.787
1 18 1708 0.79
1 19 1976 0.914
1 20 1976 0.914
1 21 1935 0.895
1 22 1959 0.906
1 23 1976 0.914
1 24 1976 0.914
2 1 1629 0.706
2 2 1681 0.777
2 3 1697 0.785
2 4 1700 0.786
2 5 1686 0.78
2 6 1725 0.798
2 7 1849 0.855
2 8 1911 0.884
2 9 1892 0.875
2 10 1878 0.868
2 11 1812 0.838
2 12 1807 0.836
2 13 1822 0.842
2 14 1835 0.849
2 15 1951 0.902
2 16 1864 0.862
2 17 1653 0.764
2 18 1706 0.789
2 19 1976 0.914
2 20 1976 0.914
2 21 1957 0.905
2 22 1931 0.893
2 23 1976 0.914
2 24 1976 0.914
3 1 1577 0.729
3 2 1655 0.765
3 3 1696 0.784
3 4 1714 0.793
3 5 1720 0.795
3 6 1744 0.806
3 7 1745 0.807
3 8 1739 0.804
3 9 1748 0.808
3 10 1742 0.805
3 11 1808 0.836
3 12 1831 0.847
3 13 1780 0.823
3 14 1753 0.811
3 15 1863 0.861
3 16 1797 0.831
3 17 1842 0.852
3 18 1898 0.878
3 19 1941 0.898
3 20 1933 0.894
3 21 1976 0.914
3 22 1976 0.914
3 23 1976 0.914
3 24 1976 0.914
4 1 1618 0.748
4 2 1686 0.78
4 3 1679 0.776
4 4 1697 0.785
4 5 1720 0.795
4 6 1720 0.795
4 7 1729 0.799
4 8 1749 0.809
4 9 1729 0.799
4 10 1727 0.78
4 11 1822 0.842
4 12 1863 0.861
4 13 1734 0.802
4 14 1749 0.809
4 15 1772 0.819
4 16 1825 0.844
4 17 1910 0.883
4 18 1883 0.871
4 19 1925 0.89
4 20 1898 0.878
4 21 1976 0.914
4 22 1976 0.914
4 23 1976 0.914
4 24 1976 0.914
5 1 1597 0.738
5 2 1621 0.75
5 3 1694 0.783
5 4 1709 0.79
5 5 1683 0.778
5 6 1688 0.781
5 7 1741 0.805
5 8 1756 0.812
5 9 1749 0.809
5 10 1776 0.821
5 11 1663 0.769
5 12 1654 0.765
5 13 1801 0.833
5 14 1812 0.838
5 15 1791 0.828
5 16 1791 0.828
5 17 1919 0.887
5 18 1923 0.889
5 19 1964 0.908
5 20 1953 0.903
5 21 1976 0.914
5 22 1976 0.914
5 23 1976 0.914
5 24 1976 0.914
6 1 1627 0.752
6 2 1652 0.764
6 3 1687 0.78
6 4 1727 0.799
6 5 1693 0.783
6 6 1705 0.788
6 7 1749 0.809
6 8 1761 0.814
6 9 1772 0.819
6 10 1754 0.811
6 11 1662 0.769
6 12 1652 0.764
6 13 1828 0.845
6 14 1878 0.868
6 15 1803 0.834
6 16 1815 0.839
6 17 1889 0.873
6 18 1915 0.885
6 19 1973 0.912
6 20 1973 0.912
6 21 1976 0.914
6 22 1976 0.914
6 23 1976 0.914
6 24 1976 0.914
7 1 1550 0.717
7 2 1633 0.755
7 3 1680 0.777
7 4 1708 0.79
7 5 1683 0.778
7 6 1685 0.779
7 7 1799 0.832
7 8 1791 0.828
7 9 1689 0.781
7 10 1748 0.808
7 11 1772 0.819
7 12 1742 0.805
7 13 1867 0.863
7 14 1879 0.869
7 15 1832 0.847
7 16 1873 0.866
7 17 1911 0.884
7 18 1854 0.857
7 19 1825 0.844
7 20 1803 0.834
7 21 1976 0.914
7 22 1976 0.914
7 23 1976 0.914
7 24 1976 0.914
8 1 1601 0.74
8 2 1628 0.753
8 3 1687 0.78
8 4 1731 0.8
8 5 1678 0.776
8 6 1700 0.786
8 7 1788 0.827
8 8 1899 0.878
8 9 1748 0.808
8 10 1730 0.8
8 11 1739 0.804
8 12 1796 0.83
8 13 1849 0.855
8 14 1790 0.828
8 15 1866 0.863
8 16 1879 0.869
8 17 1883 0.871
8 18 1903 0.88
8 19 1909 0.883
8 20 1917 0.886
8 21 1976 0.914
8 22 1976 0.914
8 23 1976 0.914
8 24 1976 0.914
9 1 1675 0.767
9 2 1701 0.787
9 3 1747 0.808
9 4 1773 0.82
9 5 1685 0.779
9 6 1698 0.785
9 7 1725 0.798
9 8 1731 0.8
9 9 1685 0.779
9 10 1710 0.791
9 11 1823 0.843
9 12 1772 0.819
9 13 1836 0.849
9 14 1880 0.869
9 15 1844 0.853
9 16 1824 0.843
9 17 1833 0.848
9 18 1870 0.865
9 19 1699 0.786
9 20 1683 0.778
9 21 1976 0.914
9 22 1976 0.914
9 23 1976 0.914
9 24 1976 0.914
10 1 1669 0.772
10 2 1698 0.785
10 3 1748 0.808
10 4 1771 0.819
10 5 1683 0.778
10 6 1691 0.782
10 7 1721 0.796
10 8 1747 0.808
10 9 1708 0.79
10 10 1708 0.79
10 11 1785 0.825
10 12 1829 0.846
10 13 1784 0.825
10 14 1789 0.827
10 15 1803 0.834
10 16 1844 0.853
10 17 1848 0.855
10 18 1834 0.848
10 19 1687 0.78
10 20 1671 0.773
10 21 1976 0.914
10 22 1976 0.914
10 23 1976 0.914
10 24 1976 0.914
11 1 1328 0.259
11 2 1358 0.305
11 3 1675 0.775
11 4 1705 0.788
11 5 1749 0.809
11 6 1738 0.804
11 7 1396 0.646
11 8 1412 0.294
11 9 1828 0.845
11 10 1844 0.853
11 11 1764 0.816
11 12 1716 0.793
11 13 1761 0.814
11 14 1756 0.812
11 15 1968 0.91
11 16 1949 0.901
11 17 1832 0.847
11 18 1854 0.857
11 19 1976 0.914
11 20 1976 0.914
11 21 1976 0.914
11 22 1976 0.914
11 23 1976 0.914
11 24 1976 0.914
12 1 1370 0.304
12 2 1410 0.336
12 3 1691 0.782
12 4 1699 0.786
12 5 1731 0.8
12 6 1742 0.805
12 7 1424 0.336
12 8 1401 0.343
12 9 1854 0.857
12 10 1893 0.875
12 11 1787 0.826
12 12 1870 0.865
12 13 1780 0.823
12 14 1793 0.829
12 15 1975 0.913
12 16 1975 0.913
12 17 1883 0.871
12 18 1825 0.844
12 19 1976 0.914
12 20 1976 0.914
12 21 1976 0.914
12 22 1976 0.914
12 23 1976 0.914
12 24 1976 0.914
13 1 1283 0.388
13 2 1300 0.386
13 3 1712 0.792
13 4 1719 0.795
13 5 1735 0.802
13 6 1710 0.791
13 7 1749 0.809
13 8 1754 0.811
13 9 1739 0.804
13 10 1839 0.85
13 11 1469 0.387
13 12 1444 0.417
13 13 1911 0.884
13 14 1905 0.699
13 15 1976 0.914
13 16 1976 0.914
13 17 1944 0.899
13 18 1901 0.879
13 19 1934 0.894
13 20 1952 0.903
13 21 1976 0.914
13 22 1976 0.914
13 23 1976 0.914
13 24 1976 0.914
14 1 1284 0.415
14 2 1324 0.415
14 3 1702 0.787
14 4 1717 0.794
14 5 1717 0.794
14 6 1768 0.818
14 7 1754 0.811
14 8 1765 0.816
14 9 1778 0.822
14 10 1857 0.859
14 11 1476 0.401
14 12 1486 0.428
14 13 1953 0.903
14 14 1940 0.897
14 15 1976 0.914
14 16 1976 0.914
14 17 1949 0.901
14 18 1935 0.895
14 19 1966 0.909
14 20 1959 0.906
14 21 1976 0.914
14 22 1976 0.914
14 23 1976 0.914
14 24 1976 0.914
15 1 1670 0.772
15 2 1711 0.791
15 3 1661 0.768
15 4 1668 0.771
15 5 1728 0.799
15 6 1769 0.818
15 7 1892 0.875
15 8 1848 0.834
15 9 1757 0.812
15 10 1748 0.808
15 11 1821 0.842
15 12 1915 0.885
15 13 1852 0.856
15 14 1827 0.845
15 15 1915 0.885
15 16 1901 0.879
15 17 1968 0.91
15 18 1952 0.903
15 19 1912 0.884
15 20 1958 0.905
15 21 1976 0.914
15 22 1976 0.914
15 23 1976 0.914
15 24 1976 0.914
16 1 1624 0.513
16 2 1700 0.519
16 3 1652 0.476
16 4 1679 0.497
16 5 1734 0.447
16 6 1731 0.5
16 7 1889 0.798
16 8 1926 0.806
16 9 1759 0.475
16 10 1771 0.819
16 11 1810 0.837
16 12 1895 0.876
16 13 1828 0.598
16 14 1916 0.886
16 15 1912 0.884
16 16 1859 0.86
16 17 1944 0.707
16 18 1969 0.91
16 19 1924 0.89
16 20 1945 0.899
16 21 1976 0.914
16 22 1976 0.914
16 23 1976 0.914
16 24 1972 0.912
