# Supplementary material for: ScreenMill: A freely available software suite for growth measurement, analysis and visualization of high-throughput screen data
Source: BMC Bioinformatics. 2010 Jun 28;11:353. doi: 10.1186/1471-2105-11-353 (PMC2909220; doi:10.1186/1471-2105-11-353)
Supplement: Additional File 4 — Comparison of Measurement Modes (Dittmar et al, additional file 4.zip). This file contains data comparing CM Engine's three measurement modes to HT Colony Grid Analyzer [16] and Growth Detector [17]. This file contains data in several files: • Additional File 4 - Comparison of Measurement Modes.pdf: A summary of the results and notes on how the analysis was performed. • Cartoons: Cartoon representations of raw measurements generated in DR Engine (.png file formats). • CM Engine: the original images analyzed by CM Engine (.tif). • Growth Detector Data: Original images (.tif files) and results of running Growth Detector (.png files). • HT Colony Grid Data: Original images (.jpg) and results of running HT Colony Grid Analyzer (.dat and .png files). [file 1471-2105-11-353-S4.ZIP › HT Colony Grid Data/384-3.jpg.dat]

row  column  size-1  circ-1
1 1 0 0.0
1 2 0 0.0
1 3 826 0.9
1 4 719 0.883
1 5 741 0.906
1 6 725 0.901
1 7 667 0.919
1 8 645 0.916
1 9 698 0.907
1 10 697 0.917
1 11 682 0.886
1 12 666 0.918
1 13 678 0.903
1 14 690 0.897
1 15 642 0.896
1 16 646 0.89
1 17 693 0.896
1 18 688 0.916
1 19 701 0.922
1 20 691 0.879
1 21 673 0.87
1 22 681 0.896
1 23 722 0.882
1 24 761 0.899
2 1 0 0.0
2 2 0 0.0
2 3 778 0.898
2 4 703 0.884
2 5 664 0.931
2 6 672 0.926
2 7 590 0.926
2 8 593 0.906
2 9 646 0.906
2 10 659 0.903
2 11 633 0.915
2 12 629 0.888
2 13 653 0.911
2 14 651 0.908
2 15 603 0.917
2 16 590 0.926
2 17 639 0.93
2 18 615 0.923
2 19 594 0.903
2 20 592 0.889
2 21 581 0.883
2 22 585 0.918
2 23 630 0.917
2 24 753 0.919
3 1 987 0.905
3 2 838 0.907
3 3 723 0.898
3 4 660 0.932
3 5 631 0.909
3 6 636 0.926
3 7 587 0.916
3 8 570 0.899
3 9 616 0.913
3 10 591 0.915
3 11 601 0.919
3 12 630 0.929
3 13 597 0.896
3 14 589 0.9
3 15 571 0.93
3 16 583 0.92
3 17 617 0.919
3 18 592 0.934
3 19 586 0.924
3 20 568 0.908
3 21 572 0.897
3 22 594 0.908
3 23 625 0.921
3 24 806 0.92
4 1 910 0.895
4 2 778 0.919
4 3 702 0.902
4 4 650 0.9
4 5 634 0.911
4 6 629 0.92
4 7 584 0.893
4 8 594 0.896
4 9 640 0.888
4 10 635 0.906
4 11 652 0.926
4 12 619 0.885
4 13 610 0.921
4 14 596 0.923
4 15 589 0.912
4 16 591 0.927
4 17 610 0.932
4 18 618 0.933
4 19 600 0.929
4 20 594 0.908
4 21 594 0.903
4 22 631 0.919
4 23 684 0.915
4 24 799 0.912
5 1 871 0.915
5 2 737 0.925
5 3 678 0.912
5 4 652 0.872
5 5 680 0.932
5 6 666 0.922
5 7 654 0.912
5 8 654 0.901
5 9 665 0.901
5 10 668 0.92
5 11 639 0.93
5 12 624 0.897
5 13 609 0.903
5 14 637 0.932
5 15 608 0.917
5 16 615 0.916
5 17 604 0.9
5 18 610 0.916
5 19 601 0.914
5 20 593 0.906
5 21 641 0.879
5 22 645 0.904
5 23 679 0.92
5 24 792 0.91
6 1 842 0.907
6 2 719 0.919
6 3 659 0.924
6 4 640 0.893
6 5 658 0.902
6 6 657 0.933
6 7 636 0.914
6 8 624 0.913
6 9 634 0.923
6 10 622 0.934
6 11 622 0.922
6 12 626 0.923
6 13 616 0.901
6 14 611 0.917
6 15 606 0.921
6 16 601 0.902
6 17 605 0.903
6 18 572 0.897
6 19 595 0.921
6 20 590 0.909
6 21 618 0.916
6 22 652 0.883
6 23 678 0.912
6 24 771 0.896
7 1 872 0.92
7 2 754 0.905
7 3 706 0.918
7 4 668 0.894
7 5 664 0.904
7 6 645 0.916
7 7 649 0.917
7 8 638 0.906
7 9 655 0.898
7 10 642 0.928
7 11 624 0.925
7 12 622 0.901
7 13 631 0.923
7 14 625 0.926
7 15 609 0.919
7 16 609 0.914
7 17 607 0.9
7 18 609 0.898
7 19 623 0.907
7 20 626 0.911
7 21 602 0.915
7 22 611 0.889
7 23 696 0.905
7 24 816 0.917
8 1 874 0.908
8 2 757 0.919
8 3 682 0.928
8 4 655 0.903
8 5 636 0.91
8 6 651 0.888
8 7 646 0.917
8 8 655 0.909
8 9 688 0.905
8 10 689 0.906
8 11 635 0.924
8 12 632 0.909
8 13 649 0.905
8 14 630 0.906
8 15 614 0.91
8 16 619 0.901
8 17 612 0.896
8 18 604 0.89
8 19 618 0.904
8 20 613 0.932
8 21 593 0.879
8 22 611 0.917
8 23 684 0.911
8 24 820 0.87
9 1 892 0.903
9 2 745 0.904
9 3 686 0.918
9 4 663 0.898
9 5 659 0.897
9 6 648 0.92
9 7 666 0.907
9 8 699 0.904
9 9 93 0.912
9 10 0 0.0
9 11 687 0.904
9 12 643 0.908
9 13 635 0.918
9 14 634 0.9
9 15 628 0.903
9 16 607 0.928
9 17 619 0.917
9 18 612 0.914
9 19 593 0.923
9 20 596 0.906
9 21 644 0.887
9 22 651 0.908
9 23 671 0.913
9 24 802 0.911
10 1 875 0.909
10 2 748 0.912
10 3 668 0.905
10 4 655 0.909
10 5 652 0.91
10 6 643 0.913
10 7 635 0.918
10 8 684 0.9
10 9 0 0.0
10 10 0 0.0
10 11 682 0.902
10 12 638 0.912
10 13 609 0.914
10 14 618 0.916
10 15 631 0.919
10 16 629 0.898
10 17 611 0.934
10 18 612 0.924
10 19 613 0.904
10 20 591 0.915
10 21 646 0.89
10 22 651 0.919
10 23 677 0.917
10 24 789 0.917
11 1 858 0.905
11 2 728 0.92
11 3 667 0.892
11 4 638 0.901
11 5 640 0.904
11 6 650 0.907
11 7 649 0.917
11 8 646 0.929
11 9 667 0.93
11 10 660 0.921
11 11 635 0.913
11 12 623 0.896
11 13 621 0.904
11 14 610 0.945
11 15 606 0.905
11 16 597 0.924
11 17 608 0.934
11 18 611 0.889
11 19 593 0.918
11 20 601 0.902
11 21 638 0.917
11 22 650 0.93
11 23 658 0.907
11 24 767 0.906
12 1 879 0.913
12 2 744 0.903
12 3 684 0.904
12 4 647 0.914
12 5 656 0.915
12 6 661 0.922
12 7 644 0.914
12 8 642 0.907
12 9 606 0.898
12 10 619 0.906
12 11 642 0.935
12 12 617 0.892
12 13 611 0.906
12 14 637 0.916
12 15 624 0.908
12 16 612 0.924
12 17 614 0.917
12 18 590 0.909
12 19 605 0.908
12 20 601 0.902
12 21 635 0.901
12 22 654 0.912
12 23 654 0.908
12 24 775 0.92
13 1 886 0.93
13 2 742 0.922
13 3 678 0.907
13 4 638 0.917
13 5 619 0.917
13 6 625 0.931
13 7 661 0.906
13 8 651 0.936
13 9 633 0.905
13 10 641 0.933
13 11 613 0.92
13 12 619 0.913
13 13 651 0.919
13 14 647 0.907
13 15 644 0.91
13 16 625 0.938
13 17 602 0.932
13 18 614 0.91
13 19 639 0.891
13 20 628 0.926
13 21 638 0.917
13 22 649 0.917
13 23 676 0.9
13 24 786 0.903
14 1 856 0.913
14 2 701 0.907
14 3 643 0.908
14 4 621 0.882
14 5 598 0.909
14 6 593 0.906
14 7 654 0.901
14 8 640 0.909
14 9 640 0.925
14 10 625 0.926
14 11 592 0.9
14 12 600 0.896
14 13 621 0.915
14 14 620 0.919
14 15 603 0.922
14 16 621 0.92
14 17 612 0.931
14 18 614 0.91
14 19 630 0.906
14 20 635 0.913
14 21 638 0.922
14 22 651 0.897
14 23 673 0.916
14 24 768 0.911
15 1 895 0.906
15 2 737 0.916
15 3 712 0.797
15 4 633 0.915
15 5 663 0.914
15 6 665 0.928
15 7 653 0.906
15 8 644 0.926
15 9 644 0.883
15 10 638 0.917
15 11 656 0.904
15 12 641 0.905
15 13 640 0.92
15 14 653 0.895
15 15 635 0.913
15 16 636 0.914
15 17 651 0.908
15 18 658 0.923
15 19 679 0.909
15 20 654 0.892
15 21 662 0.935
15 22 643 0.897
15 23 709 0.896
15 24 793 0.891
16 1 875 0.919
16 2 772 0.912
16 3 708 0.92
16 4 711 0.888
16 5 719 0.898
16 6 700 0.914
16 7 705 0.916
16 8 696 0.931
16 9 689 0.896
16 10 673 0.907
16 11 697 0.917
16 12 683 0.918
16 13 694 0.913
16 14 681 0.911
16 15 673 0.911
16 16 671 0.913
16 17 685 0.921
16 18 684 0.904
16 19 679 0.924
16 20 688 0.914
16 21 695 0.923
16 22 672 0.915
16 23 707 0.897
16 24 761 0.918
