# Supplementary material for: ScreenMill: A freely available software suite for growth measurement, analysis and visualization of high-throughput screen data
Source: BMC Bioinformatics. 2010 Jun 28;11:353. doi: 10.1186/1471-2105-11-353 (PMC2909220; doi:10.1186/1471-2105-11-353)
Supplement: Additional File 4 — Comparison of Measurement Modes (Dittmar et al, additional file 4.zip). This file contains data comparing CM Engine's three measurement modes to HT Colony Grid Analyzer [16] and Growth Detector [17]. This file contains data in several files: • Additional File 4 - Comparison of Measurement Modes.pdf: A summary of the results and notes on how the analysis was performed. • Cartoons: Cartoon representations of raw measurements generated in DR Engine (.png file formats). • CM Engine: the original images analyzed by CM Engine (.tif). • Growth Detector Data: Original images (.tif files) and results of running Growth Detector (.png files). • HT Colony Grid Data: Original images (.jpg) and results of running HT Colony Grid Analyzer (.dat and .png files). [file 1471-2105-11-353-S4.ZIP › HT Colony Grid Data/384-4.jpg.dat]

row  column  size-1  circ-1
1 1 1976 0.914
1 2 1976 0.914
1 3 1144 0.529
1 4 1254 0.58
1 5 1233 0.57
1 6 1247 0.577
1 7 1305 0.603
1 8 1330 0.615
1 9 1271 0.588
1 10 1276 0.59
1 11 1286 0.595
1 12 1309 0.605
1 13 1295 0.599
1 14 1283 0.593
1 15 1335 0.617
1 16 1331 0.615
1 17 1286 0.595
1 18 1287 0.595
1 19 1275 0.59
1 20 1285 0.594
1 21 1301 0.602
1 22 1289 0.596
1 23 1253 0.579
1 24 1217 0.563
2 1 1976 0.914
2 2 1976 0.914
2 3 1200 0.555
2 4 1269 0.587
2 5 1306 0.604
2 6 1303 0.603
2 7 1383 0.639
2 8 1385 0.64
2 9 1329 0.615
2 10 1318 0.609
2 11 1336 0.618
2 12 1347 0.623
2 13 1324 0.612
2 14 1325 0.613
2 15 1367 0.632
2 16 1384 0.64
2 17 1335 0.617
2 18 1360 0.629
2 19 1382 0.639
2 20 1382 0.639
2 21 1388 0.642
2 22 1383 0.639
2 23 1349 0.624
2 24 1219 0.564
3 1 987 0.456
3 2 1135 0.525
3 3 1250 0.578
3 4 1315 0.608
3 5 1348 0.623
3 6 1338 0.619
3 7 1390 0.643
3 8 1400 0.647
3 9 1360 0.629
3 10 1381 0.639
3 11 1374 0.635
3 12 1342 0.621
3 13 1379 0.638
3 14 1387 0.641
3 15 1400 0.647
3 16 1390 0.643
3 17 1356 0.627
3 18 1386 0.641
3 19 1388 0.642
3 20 1404 0.649
3 21 1400 0.647
3 22 1378 0.637
3 23 1347 0.623
3 24 1173 0.542
4 1 1056 0.488
4 2 1195 0.553
4 3 1272 0.588
4 4 1322 0.611
4 5 1335 0.617
4 6 1347 0.623
4 7 1392 0.644
4 8 1379 0.638
4 9 1338 0.619
4 10 1337 0.618
4 11 1324 0.612
4 12 1358 0.628
4 13 1364 0.631
4 14 1375 0.636
4 15 1382 0.639
4 16 1384 0.64
4 17 1365 0.631
4 18 1360 0.629
4 19 1377 0.637
4 20 1378 0.637
4 21 1379 0.638
4 22 1341 0.62
4 23 1287 0.595
4 24 1168 0.54
5 1 1103 0.51
5 2 1236 0.572
5 3 1297 0.6
5 4 1323 0.612
5 5 1300 0.601
5 6 1304 0.603
5 7 1324 0.612
5 8 1320 0.61
5 9 1308 0.605
5 10 1305 0.603
5 11 1333 0.616
5 12 1350 0.624
5 13 1363 0.63
5 14 1339 0.619
5 15 1360 0.629
5 16 1364 0.631
5 17 1372 0.634
5 18 1366 0.632
5 19 1373 0.635
5 20 1383 0.639
5 21 1335 0.617
5 22 1328 0.614
5 23 1300 0.601
5 24 1180 0.546
6 1 1135 0.525
6 2 1254 0.58
6 3 1322 0.611
6 4 1333 0.616
6 5 1318 0.609
6 6 1313 0.607
6 7 1339 0.619
6 8 1348 0.623
6 9 1340 0.62
6 10 1352 0.625
6 11 1355 0.627
6 12 1345 0.622
6 13 1360 0.629
6 14 1362 0.63
6 15 1363 0.63
6 16 1374 0.635
6 17 1367 0.632
6 18 1403 0.649
6 19 1386 0.641
6 20 1392 0.644
6 21 1355 0.627
6 22 1320 0.61
6 23 1298 0.6
6 24 1203 0.556
7 1 1101 0.509
7 2 1220 0.564
7 3 1267 0.586
7 4 1309 0.605
7 5 1312 0.607
7 6 1329 0.615
7 7 1327 0.614
7 8 1335 0.617
7 9 1319 0.61
7 10 1332 0.616
7 11 1347 0.623
7 12 1355 0.627
7 13 1337 0.618
7 14 1349 0.624
7 15 1365 0.631
7 16 1363 0.63
7 17 1368 0.633
7 18 1363 0.63
7 19 1356 0.627
7 20 1346 0.622
7 21 1370 0.633
7 22 1364 0.631
7 23 1278 0.591
7 24 1160 0.536
8 1 1100 0.208
8 2 1216 0.562
8 3 1294 0.598
8 4 1324 0.612
8 5 1338 0.619
8 6 1316 0.609
8 7 1333 0.616
8 8 1316 0.609
8 9 1288 0.596
8 10 1291 0.597
8 11 1335 0.617
8 12 1344 0.621
8 13 1328 0.614
8 14 1346 0.622
8 15 1363 0.63
8 16 1357 0.627
8 17 1364 0.631
8 18 1368 0.633
8 19 1354 0.626
8 20 1366 0.632
8 21 1383 0.639
8 22 1365 0.631
8 23 1297 0.6
8 24 1150 0.532
9 1 1091 0.246
9 2 1231 0.569
9 3 1285 0.594
9 4 1310 0.606
9 5 1320 0.61
9 6 1328 0.614
9 7 1304 0.603
9 8 1270 0.587
9 9 1880 0.869
9 10 1976 0.914
9 11 1288 0.596
9 12 1331 0.615
9 13 1338 0.619
9 14 1341 0.62
9 15 1348 0.623
9 16 1366 0.632
9 17 1353 0.626
9 18 1359 0.628
9 19 1377 0.637
9 20 1377 0.637
9 21 1327 0.614
9 22 1324 0.612
9 23 1302 0.602
9 24 1174 0.543
10 1 1130 0.306
10 2 1226 0.3
10 3 1302 0.29
10 4 1322 0.292
10 5 1318 0.269
10 6 1326 0.287
10 7 1336 0.618
10 8 1289 0.596
10 9 1976 0.914
10 10 1976 0.914
10 11 1289 0.239
10 12 1328 0.614
10 13 1362 0.63
10 14 1359 0.628
10 15 1346 0.622
10 16 1344 0.621
10 17 1363 0.63
10 18 1361 0.629
10 19 1361 0.629
10 20 1385 0.64
10 21 1326 0.613
10 22 1325 0.613
10 23 1297 0.6
10 24 1182 0.547
11 1 1170 0.342
11 2 1269 0.317
11 3 1313 0.348
11 4 1345 0.337
11 5 1337 0.354
11 6 1336 0.354
11 7 1319 0.286
11 8 1322 0.283
11 9 1307 0.291
11 10 1309 0.311
11 11 1332 0.309
11 12 1344 0.32
11 13 1353 0.26
11 14 1369 0.633
11 15 1362 0.329
11 16 1377 0.269
11 17 1364 0.27
11 18 1362 0.29
11 19 1381 0.639
11 20 1375 0.636
11 21 1335 0.617
11 22 1325 0.29
11 23 1314 0.263
11 24 1206 0.262
12 1 1162 0.346
12 2 1257 0.338
12 3 1302 0.337
12 4 1337 0.323
12 5 1330 0.353
12 6 1326 0.352
12 7 1323 0.303
12 8 1330 0.289
12 9 1369 0.266
12 10 1352 0.302
12 11 1333 0.316
12 12 1355 0.272
12 13 1360 0.629
12 14 1335 0.306
12 15 1347 0.295
12 16 1361 0.297
12 17 1358 0.305
12 18 1388 0.287
12 19 1367 0.632
12 20 1379 0.638
12 21 1337 0.618
12 22 1315 0.289
12 23 1318 0.609
12 24 1202 0.263
13 1 1195 0.389
13 2 1291 0.389
13 3 1347 0.411
13 4 1381 0.425
13 5 1384 0.4
13 6 1381 0.416
13 7 1337 0.388
13 8 1346 0.366
13 9 1364 0.353
13 10 1356 0.376
13 11 1370 0.366
13 12 1370 0.356
13 13 1348 0.382
13 14 1351 0.386
13 15 1348 0.379
13 16 1363 0.364
13 17 1382 0.372
13 18 1374 0.376
13 19 1341 0.326
13 20 1356 0.338
13 21 1341 0.323
13 22 1329 0.339
13 23 1302 0.334
13 24 1197 0.326
14 1 1215 0.404
14 2 1332 0.415
14 3 1378 0.426
14 4 1396 0.424
14 5 1407 0.443
14 6 1412 0.45
14 7 1351 0.376
14 8 1366 0.406
14 9 1361 0.39
14 10 1380 0.407
14 11 1392 0.388
14 12 1392 0.388
14 13 1381 0.404
14 14 1378 0.401
14 15 1394 0.39
14 16 1387 0.406
14 17 1387 0.392
14 18 1378 0.398
14 19 1349 0.345
14 20 1345 0.369
14 21 1345 0.355
14 22 1328 0.338
14 23 1305 0.336
14 24 1214 0.352
15 1 1211 0.431
15 2 1320 0.442
15 3 1378 0.506
15 4 1418 0.457
15 5 1386 0.457
15 6 1392 0.447
15 7 1386 0.435
15 8 1393 0.434
15 9 1392 0.432
15 10 1400 0.446
15 11 1388 0.437
15 12 1397 0.435
15 13 1388 0.436
15 14 1386 0.416
15 15 1396 0.441
15 16 1399 0.455
15 17 1388 0.436
15 18 1380 0.446
15 19 1345 0.406
15 20 1355 0.381
15 21 1342 0.383
15 22 1345 0.364
15 23 1291 0.394
15 24 1218 0.375
16 1 1238 0.441
16 2 1327 0.445
16 3 1382 0.472
16 4 1381 0.449
16 5 1378 0.478
16 6 1389 0.483
16 7 1365 0.447
16 8 1381 0.472
16 9 1383 0.456
16 10 1380 0.453
16 11 1366 0.43
16 12 1367 0.44
16 13 1364 0.446
16 14 1367 0.438
16 15 1378 0.441
16 16 1368 0.434
16 17 1348 0.428
16 18 1360 0.436
16 19 1339 0.426
16 20 1329 0.421
16 21 1315 0.435
16 22 1309 0.396
16 23 1282 0.388
16 24 1215 0.377
