# Supplementary material for: ScreenMill: A freely available software suite for growth measurement, analysis and visualization of high-throughput screen data
Source: BMC Bioinformatics. 2010 Jun 28;11:353. doi: 10.1186/1471-2105-11-353 (PMC2909220; doi:10.1186/1471-2105-11-353)
Supplement: Additional File 4 — Comparison of Measurement Modes (Dittmar et al, additional file 4.zip). This file contains data comparing CM Engine's three measurement modes to HT Colony Grid Analyzer [16] and Growth Detector [17]. This file contains data in several files: • Additional File 4 - Comparison of Measurement Modes.pdf: A summary of the results and notes on how the analysis was performed. • Cartoons: Cartoon representations of raw measurements generated in DR Engine (.png file formats). • CM Engine: the original images analyzed by CM Engine (.tif). • Growth Detector Data: Original images (.tif files) and results of running Growth Detector (.png files). • HT Colony Grid Data: Original images (.jpg) and results of running HT Colony Grid Analyzer (.dat and .png files). [file 1471-2105-11-353-S4.ZIP › HT Colony Grid Data/384-5.jpg.dat]

row  column  size-1  circ-1
1 1 0 0.0
1 2 0 0.0
1 3 263 0.848
1 4 270 0.839
1 5 240 0.839
1 6 235 0.838
1 7 77 0.475
1 8 71 0.256
1 9 160 0.248
1 10 178 0.478
1 11 12 0.967
1 12 0 0.0
1 13 121 0.185
1 14 93 0.256
1 15 21 0.943
1 16 0 0.0
1 17 181 0.224
1 18 29 0.691
1 19 0 0.0
1 20 0 0.0
1 21 49 0.298
1 22 12 0.781
1 23 21 0.943
1 24 23 0.878
2 1 0 0.0
2 2 0 0.0
2 3 253 0.795
2 4 232 0.811
2 5 223 0.849
2 6 223 0.795
2 7 162 0.585
2 8 38 0.656
2 9 108 0.272
2 10 164 0.543
2 11 0 0.0
2 12 0 0.0
2 13 33 0.404
2 14 31 0.348
2 15 15 0.406
2 16 0 0.0
2 17 45 0.37
2 18 116 0.256
2 19 0 0.0
2 20 0 0.0
2 21 12 -1.0
2 22 11 0.887
2 23 21 0.629
2 24 36 0.876
3 1 238 0.873
3 2 174 0.597
3 3 318 0.86
3 4 300 0.876
3 5 198 0.505
3 6 187 0.686
3 7 0 0.0
3 8 0 0.0
3 9 17 0.539
3 10 24 0.916
3 11 34 0.501
3 12 14 0.629
3 13 23 0.673
3 14 26 0.524
3 15 240 0.492
3 16 222 0.783
3 17 0 0.0
3 18 0 0.0
3 19 11 0.509
3 20 67 0.557
3 21 12 0.931
3 22 0 0.0
3 23 11 -1.0
3 24 0 0.0
4 1 224 0.701
4 2 223 0.811
4 3 279 0.836
4 4 277 0.914
4 5 206 0.794
4 6 161 0.66
4 7 0 0.0
4 8 0 0.0
4 9 81 0.312
4 10 68 0.255
4 11 29 0.898
4 12 24 0.555
4 13 21 0.856
4 14 49 0.539
4 15 254 0.755
4 16 229 0.485
4 17 31 0.702
4 18 12 0.967
4 19 33 0.803
4 20 0 0.0
4 21 0 0.0
4 22 16 0.857
4 23 11 0.589
4 24 0 0.0
5 1 269 0.814
5 2 248 0.851
5 3 248 0.86
5 4 232 0.825
5 5 235 0.699
5 6 232 0.811
5 7 267 0.858
5 8 259 0.832
5 9 169 0.481
5 10 173 0.414
5 11 168 0.239
5 12 141 0.199
5 13 184 0.745
5 14 158 0.239
5 15 133 0.631
5 16 133 0.226
5 17 377 0.924
5 18 381 0.864
5 19 35 0.435
5 20 36 0.65
5 21 0 0.0
5 22 0 0.0
5 23 20 0.898
5 24 0 0.0
6 1 274 0.897
6 2 258 0.829
6 3 249 0.864
6 4 225 0.856
6 5 255 0.935
6 6 241 0.884
6 7 249 0.895
6 8 255 0.851
6 9 188 0.778
6 10 167 0.568
6 11 182 0.716
6 12 110 0.355
6 13 179 0.588
6 14 104 0.459
6 15 114 0.251
6 16 80 0.303
6 17 379 0.893
6 18 376 0.937
6 19 84 0.22
6 20 89 0.378
6 21 15 0.746
6 22 23 0.964
6 23 22 -1.0
6 24 0 0.0
7 1 266 0.888
7 2 278 0.833
7 3 269 0.881
7 4 248 0.828
7 5 218 0.784
7 6 192 0.404
7 7 204 0.459
7 8 221 0.844
7 9 323 0.873
7 10 329 0.905
7 11 0 0.0
7 12 0 0.0
7 13 54 0.177
7 14 10 -1.0
7 15 0 0.0
7 16 0 0.0
7 17 26 0.619
7 18 36 0.552
7 19 338 0.862
7 20 324 0.913
7 21 29 0.427
7 22 32 -1.0
7 23 67 0.232
7 24 59 0.419
8 1 276 0.904
8 2 272 0.868
8 3 270 0.908
8 4 232 0.876
8 5 189 0.313
8 6 124 0.228
8 7 190 0.428
8 8 218 0.806
8 9 335 0.884
8 10 324 0.913
8 11 0 0.0
8 12 0 0.0
8 13 30 0.468
8 14 11 0.78
8 15 0 0.0
8 16 0 0.0
8 17 22 0.576
8 18 28 0.429
8 19 313 0.867
8 20 317 0.916
8 21 16 -1.0
8 22 13 -1.0
8 23 41 0.629
8 24 86 0.342
9 1 252 0.741
9 2 218 0.762
9 3 179 0.651
9 4 135 0.164
9 5 248 0.812
9 6 231 0.792
9 7 130 0.145
9 8 95 0.226
9 9 0 0.0
9 10 0 0.0
9 11 338 0.848
9 12 347 0.929
9 13 118 0.368
9 14 43 0.49
9 15 182 0.591
9 16 142 0.339
9 17 116 0.197
9 18 40 0.566
9 19 61 0.315
9 20 31 0.536
9 21 57 0.441
9 22 51 0.844
9 23 0 0.0
9 24 0 0.0
10 1 244 0.853
10 2 224 0.799
10 3 174 0.221
10 4 104 0.185
10 5 251 0.72
10 6 271 0.812
10 7 128 0.195
10 8 70 0.267
10 9 0 0.0
10 10 0 0.0
10 11 352 0.822
10 12 345 0.846
10 13 28 0.381
10 14 41 0.502
10 15 130 0.556
10 16 143 0.29
10 17 15 -1.0
10 18 56 0.351
10 19 30 0.769
10 20 21 0.466
10 21 45 0.304
10 22 20 0.657
10 23 29 0.67
10 24 19 -1.0
11 1 371 0.889
11 2 354 0.918
11 3 212 0.778
11 4 210 0.819
11 5 212 0.784
11 6 230 0.879
11 7 246 0.86
11 8 226 0.784
11 9 360 0.889
11 10 362 0.893
11 11 26 0.854
11 12 38 0.483
11 13 133 0.195
11 14 40 0.44
11 15 162 0.277
11 16 201 0.468
11 17 244 0.772
11 18 192 0.486
11 19 43 0.555
11 20 156 0.621
11 21 30 0.617
11 22 0 0.0
11 23 384 0.891
11 24 378 0.891
12 1 379 0.893
12 2 375 0.89
12 3 219 0.76
12 4 172 0.227
12 5 213 0.788
12 6 234 0.883
12 7 219 0.596
12 8 220 0.696
12 9 367 0.921
12 10 342 0.909
12 11 19 -1.0
12 12 40 0.806
12 13 91 0.381
12 14 18 0.755
12 15 132 0.224
12 16 165 0.287
12 17 177 0.655
12 18 137 0.324
12 19 25 0.981
12 20 15 0.804
12 21 14 0.696
12 22 0 0.0
12 23 377 0.946
12 24 367 0.885
13 1 256 0.855
13 2 216 0.792
13 3 263 0.902
13 4 308 0.853
13 5 0 0.0
13 6 0 0.0
13 7 198 0.661
13 8 171 0.227
13 9 156 0.228
13 10 46 0.306
13 11 31 0.754
13 12 60 0.261
13 13 245 0.84
13 14 245 0.847
13 15 0 0.0
13 16 0 0.0
13 17 50 0.57
13 18 11 0.976
13 19 36 0.246
13 20 19 0.526
13 21 19 0.725
13 22 11 0.547
13 23 0 0.0
13 24 0 0.0
14 1 231 0.786
14 2 207 0.392
14 3 242 0.895
14 4 258 0.852
14 5 0 0.0
14 6 0 0.0
14 7 154 0.219
14 8 183 0.422
14 9 66 0.271
14 10 50 0.387
14 11 31 0.526
14 12 21 0.707
14 13 236 0.883
14 14 245 0.899
14 15 0 0.0
14 16 0 0.0
14 17 10 0.925
14 18 0 0.0
14 19 12 -1.0
14 20 0 0.0
14 21 12 0.781
14 22 0 0.0
14 23 0 0.0
14 24 0 0.0
15 1 233 0.784
15 2 168 0.223
15 3 21 0.538
15 4 93 0.314
15 5 0 0.0
15 6 13 -1.0
15 7 10 -1.0
15 8 0 0.0
15 9 0 0.0
15 10 0 0.0
15 11 14 0.696
15 12 16 0.857
15 13 25 0.237
15 14 38 0.412
15 15 0 0.0
15 16 0 0.0
15 17 0 0.0
15 18 0 0.0
15 19 0 0.0
15 20 0 0.0
15 21 22 0.443
15 22 0 0.0
15 23 19 0.944
15 24 19 0.725
16 1 262 0.875
16 2 156 0.242
16 3 81 0.245
16 4 44 0.501
16 5 0 0.0
16 6 0 0.0
16 7 11 0.42
16 8 0 0.0
16 9 0 0.0
16 10 0 0.0
16 11 43 0.576
16 12 16 0.573
16 13 48 0.347
16 14 26 0.76
16 15 0 0.0
16 16 0 0.0
16 17 16 -1.0
16 18 0 0.0
16 19 0 0.0
16 20 0 0.0
16 21 0 0.0
16 22 0 0.0
16 23 0 0.0
16 24 80 0.222
