# Supplementary material for: ScreenMill: A freely available software suite for growth measurement, analysis and visualization of high-throughput screen data
Source: BMC Bioinformatics. 2010 Jun 28;11:353. doi: 10.1186/1471-2105-11-353 (PMC2909220; doi:10.1186/1471-2105-11-353)
Supplement: Additional File 4 — Comparison of Measurement Modes (Dittmar et al, additional file 4.zip). This file contains data comparing CM Engine's three measurement modes to HT Colony Grid Analyzer [16] and Growth Detector [17]. This file contains data in several files: • Additional File 4 - Comparison of Measurement Modes.pdf: A summary of the results and notes on how the analysis was performed. • Cartoons: Cartoon representations of raw measurements generated in DR Engine (.png file formats). • CM Engine: the original images analyzed by CM Engine (.tif). • Growth Detector Data: Original images (.tif files) and results of running Growth Detector (.png files). • HT Colony Grid Data: Original images (.jpg) and results of running HT Colony Grid Analyzer (.dat and .png files). [file 1471-2105-11-353-S4.ZIP › Results/1536/allModes-colonyAreas1.txt]

SuM-1536,1.tif
225
224
186
191
230
210
199
217
111
107
139
130
250
255
227
202
125
123
99
113
218
217
191
204
219
198
221
226
75
82
126
95
198
155
150
168
185
168
171
169
106
89
100
90
172
172
187
180
110
70
123
103
152
140
157
149
148
187
198
219
114
80
103
104
174
153
149
140
155
146
151
152
87
95
91
79
144
144
158
154
37
70
66
98
150
132
159
140
150
177
182
147
78
59
56
110
184
137
132
133
156
142
148
144
86
82
88
73
142
135
140
160
85
73
79
97
125
122
143
142
168
169
140
159
46
91
36
77
247
208
182
175
133
134
130
133
124
146
158
151
130
118
125
111
64
71
65
86
101
110
121
126
105
102
115
116
76
38
105
60
218
196
169
172
116
111
122
115
120
124
118
134
111
119
128
127
59
81
80
86
107
131
104
123
105
67
44
116
41
86
103
85
221
192
163
159
118
118
109
117
135
119
106
106
113
105
111
121
67
72
74
85
124
117
111
135
109
109
113
76
97
100
99
52
206
168
157
165
111
115
108
110
117
112
111
121
110
121
125
124
62
81
82
90
109
117
113
122
77
120
116
131
82
90
72
59
212
164
140
141
119
124
101
123
159
140
146
140
110
105
112
112
142
156
147
146
163
159
155
164
124
127
118
110
154
161
208
153
191
154
130
137
127
115
108
113
147
145
136
142
110
112
116
109
137
131
134
133
161
145
148
127
103
105
110
108
110
148
154
258
207
151
144
132
121
115
127
106
158
117
142
145
112
116
116
117
144
126
149
149
149
119
154
139
116
90
109
134
88
163
154
195
203
147
141
138
118
123
126
122
137
133
136
141
120
116
123
123
149
141
145
136
150
160
139
123
66
119
108
126
106
153
203
220
239
178
155
160
66
71
87
89
102
71
90
109
70
80
84
82
82
96
94
105
151
139
149
143
145
140
147
162
117
63
83
161
241
176
171
157
76
84
80
79
116
101
82
108
70
74
73
75
88
101
94
101
142
140
131
133
138
129
135
150
57
81
146
123
240
181
163
156
82
83
87
79
101
102
98
108
86
83
81
74
88
103
81
82
160
135
137
141
147
140
135
152
111
91
63
135
247
202
174
170
66
77
88
86
115
103
101
102
82
79
84
86
88
74
87
100
154
153
145
150
139
145
150
157
111
134
142
134
167
148
117
114
145
151
159
159
90
89
88
90
106
103
94
124
73
81
82
134
69
93
90
75
108
102
112
116
136
169
184
179
188
156
135
103
161
151
147
160
99
89
105
97
111
98
97
97
127
123
78
137
99
75
81
94
98
106
112
121
144
137
167
174
166
151
114
117
145
144
145
147
98
79
90
94
110
97
119
96
96
69
82
92
65
103
98
85
118
112
108
112
137
152
166
193
184
149
137
111
161
159
153
150
90
88
86
86
106
97
101
97
84
88
121
90
65
88
77
84
119
110
100
114
112
151
164
160
214
184
181
164
92
87
86
88
158
132
146
141
103
117
102
118
138
138
132
145
89
78
106
97
105
109
110
111
170
178
193
266
224
188
176
160
97
96
96
98
149
139
130
137
119
125
108
111
131
129
138
149
82
102
88
90
115
114
105
109
131
159
190
206
231
199
155
170
91
97
86
86
142
123
132
139
102
117
104
109
133
136
138
143
93
80
102
95
113
102
108
112
162
176
170
213
224
197
172
163
81
85
86
85
145
117
126
144
113
122
105
125
144
150
156
167
80
84
79
108
110
112
109
108
150
158
188
216
140
133
121
116
160
150
147
145
149
128
130
157
102
98
112
122
0
0
0
0
141
133
132
120
118
120
118
113
166
189
199
215
166
134
129
104
153
147
140
146
137
140
134
149
104
100
112
122
0
0
0
0
137
133
124
118
122
125
128
118
164
177
194
215
130
137
135
109
160
148
153
138
130
129
139
151
100
96
106
137
0
0
0
0
149
137
121
124
129
123
123
124
167
182
197
215
170
153
145
114
165
153
141
146
163
139
140
146
93
100
98
107
0
0
0
0
144
144
135
137
143
136
127
121
171
167
203
214
148
126
110
105
111
102
98
101
113
101
94
104
160
153
151
169
173
197
193
207
0
0
0
0
92
79
79
84
162
179
189
195
125
118
111
105
116
119
107
105
121
108
118
102
143
145
131
163
155
172
162
189
0
0
0
0
81
80
84
85
162
179
193
199
150
104
106
101
119
115
105
101
118
102
98
104
148
140
146
151
153
166
157
189
0
0
0
0
90
93
82
70
173
166
168
205
146
121
103
107
114
109
100
105
119
106
99
101
155
151
150
146
151
168
166
180
0
0
0
0
72
70
75
71
173
176
204
248
135
124
111
102
119
124
117
115
126
107
99
109
70
68
74
82
69
65
71
73
173
176
177
179
160
160
154
160
81
100
110
124
161
118
109
107
120
122
123
106
109
110
103
98
69
55
86
82
73
50
66
64
162
148
151
152
134
142
141
154
85
83
111
118
139
112
117
99
120
123
126
112
116
110
110
97
81
69
68
54
70
69
68
65
154
144
144
146
128
137
139
154
85
98
110
137
150
127
115
106
130
121
125
121
121
119
108
114
67
67
78
72
67
57
67
69
150
139
133
149
124
144
139
145
90
95
102
117
142
115
97
88
85
80
81
80
87
91
86
85
151
145
146
151
115
104
94
98
148
135
134
137
131
130
143
160
97
123
150
195
140
115
111
112
89
87
83
88
93
96
90
90
152
150
141
144
110
87
122
123
144
141
132
126
145
129
130
146
98
150
137
160
117
102
96
89
87
85
79
83
103
100
89
90
162
162
156
161
97
109
105
93
131
129
121
130
117
121
120
129
104
105
145
181
138
102
83
74
74
74
76
71
103
90
86
88
170
175
163
164
126
129
122
124
145
135
122
123
115
126
136
130
94
114
145
191
240
197
174
166
149
139
145
144
132
102
105
101
78
86
91
70
74
72
66
66
141
130
122
126
118
120
129
132
132
167
167
229
236
199
171
163
133
137
142
145
121
93
95
108
97
95
109
93
70
75
59
66
153
125
123
126
121
132
125
137
142
155
170
214
225
183
166
157
143
138
136
152
121
102
110
113
98
112
98
101
69
73
61
63
159
133
133
146
124
133
127
145
154
192
195
233
215
196
165
166
133
139
138
156
124
123
112
127
103
113
102
124
77
79
80
70
166
161
151
140
139
168
148
159
165
150
187
233
226
183
178
175
156
153
165
177
89
92
86
88
97
110
113
116
133
126
109
124
167
170
149
153
146
145
150
161
174
193
201
241
208
200
183
167
166
161
183
203
85
116
97
105
133
123
125
121
127
121
119
116
185
179
168
156
157
144
163
156
192
186
211
239
246
215
178
189
187
189
188
199
98
94
101
113
135
138
130
126
137
133
119
119
189
179
187
167
155
185
163
187
193
201
196
229
244
247
221
229
225
235
222
236
111
114
117
111
154
146
141
142
149
135
131
118
192
185
191
193
171
185
172
184
193
211
242
276
SUm-1536,2.tif
1727
1290
1208
1182
1255
941
1062
1266
1204
1052
1046
1086
1317
0
1206
1338
1362
1418
1027
1175
1299
1515
658
1217
881
1217
1194
1093
949
1168
1101
1445
1201
1135
1039
919
614
976
931
984
891
739
1003
947
0
804
1074
1082
1114
1085
1072
1178
0
1031
857
0
1100
1086
980
996
985
965
1032
0
1246
1023
11
828
639
783
917
556
165
955
1085
802
924
816
1200
951
921
918
991
1005
1139
907
976
921
855
959
905
993
903
892
871
1239
1012
972
778
774
0
681
795
231
829
0
855
723
823
591
0
929
893
967
947
941
0
967
368
896
998
0
581
889
788
671
910
1081
835
864
716
700
700
565
663
692
804
903
684
862
824
737
0
539
916
888
13
861
426
17
621
910
826
0
68
737
737
719
568
542
1021
909
0
381
677
672
0
724
650
734
744
852
754
749
739
772
376
688
740
744
753
748
711
0
63
829
744
783
615
639
460
514
1004
937
873
454
379
684
652
794
761
722
31
735
813
556
632
837
792
725
880
748
803
530
0
756
700
663
659
696
559
749
0
692
0
458
746
741
688
0
810
747
645
742
584
0
0
881
626
764
813
816
0
174
792
66
787
650
814
691
460
660
596
648
0
0
1048
790
0
771
0
580
802
614
734
658
197
717
858
667
656
748
637
635
629
0
95
757
589
698
775
776
728
66
646
653
827
785
783
844
537
754
763
842
0
689
744
767
756
413
0
608
0
768
670
0
739
736
734
717
754
576
508
609
699
591
643
668
718
753
854
799
593
702
673
651
578
717
612
682
469
723
657
721
736
638
508
668
667
44
500
538
609
575
568
656
593
597
603
505
637
643
800
690
685
0
653
660
302
642
709
369
512
207
36
684
675
565
740
634
681
509
655
571
544
500
721
14
747
579
633
597
681
705
893
566
630
0
739
49
480
592
646
620
482
495
701
655
703
529
725
556
438
531
0
148
623
565
516
678
0
0
574
401
577
831
611
292
640
613
583
566
653
331
672
105
0
649
680
731
0
641
673
19
587
776
569
671
621
401
0
202
544
237
568
0
574
782
800
757
624
653
480
523
273
692
669
556
624
590
598
658
740
678
680
670
691
0
579
512
1
571
593
412
591
595
427
644
596
889
763
673
651
657
596
622
669
84
598
565
585
703
490
572
0
636
621
0
669
420
721
634
610
600
522
615
585
610
363
426
657
858
817
668
636
622
694
532
668
601
540
572
575
0
581
0
690
551
328
701
0
745
0
404
669
525
433
512
622
431
553
539
627
668
815
754
777
703
587
791
698
636
607
286
615
609
668
713
0
327
674
735
757
593
724
660
534
478
675
531
568
0
582
545
578
729
877
789
725
775
0
0
691
650
575
584
545
540
658
600
0
747
635
627
611
688
567
474
517
661
0
652
553
355
674
432
418
859
0
0
776
711
766
123
588
570
687
613
537
667
601
577
555
122
654
497
716
0
722
637
595
693
624
413
542
0
663
278
648
700
915
272
584
758
2
748
712
459
722
392
632
0
614
597
652
656
0
703
529
559
0
509
567
319
618
0
636
584
669
498
621
868
831
723
725
0
729
699
725
722
594
619
462
560
479
614
557
695
420
632
575
0
717
332
0
716
664
677
0
0
656
532
670
711
867
842
544
689
697
706
730
432
145
277
619
615
602
0
13
752
732
667
93
740
552
0
686
426
421
671
491
627
631
589
454
718
712
0
765
671
631
612
317
697
394
661
477
157
610
620
40
3
716
24
559
577
657
466
0
674
555
313
649
619
0
539
675
874
1008
794
771
713
683
12
693
674
542
688
600
711
584
586
652
0
664
629
609
522
0
689
0
465
518
0
608
489
594
626
467
499
801
624
658
15
747
0
730
668
644
564
642
635
558
637
501
605
631
480
551
681
541
585
715
21
568
536
378
380
475
268
0
726
778
0
726
339
653
567
676
683
594
715
0
356
522
510
546
432
596
553
613
670
592
649
599
281
446
412
384
442
558
6
704
867
944
661
535
619
731
23
681
645
664
680
646
524
0
564
615
369
624
645
582
43
546
629
460
456
623
543
604
616
610
0
512
755
822
662
481
0
697
659
647
611
643
614
609
0
758
709
700
649
615
0
556
599
565
481
625
516
533
621
0
628
546
183
653
763
819
513
641
6
717
776
542
682
624
642
697
440
679
0
639
232
604
525
496
649
626
430
324
641
636
626
0
370
58
575
663
819
502
675
593
687
494
0
706
324
541
709
704
99
309
0
757
0
629
549
628
52
529
617
607
617
526
0
235
599
447
555
447
784
0
637
597
684
641
633
614
711
13
673
640
0
747
0
360
540
630
616
663
587
610
668
530
0
171
310
512
472
520
0
622
738
824
697
411
605
597
508
663
649
0
724
522
0
598
693
667
637
653
0
78
462
562
542
622
561
585
505
520
364
556
249
587
472
800
312
68
572
658
612
488
659
596
26
655
810
0
0
599
0
665
689
579
657
494
524
470
569
471
0
554
252
504
421
523
657
840
688
581
638
401
679
685
653
541
597
705
678
695
506
554
644
591
537
313
0
579
654
551
550
563
587
416
351
420
516
627
732
603
665
0
631
534
648
664
466
648
230
0
534
208
711
623
629
674
473
515
703
508
548
598
615
558
486
515
591
529
402
577
0
996
0
722
596
609
632
638
642
682
711
614
659
675
0
644
609
534
672
642
627
385
565
489
433
517
386
562
403
21
429
492
530
840
748
0
644
265
0
540
629
571
0
672
622
628
662
0
621
674
0
627
552
482
348
586
582
443
395
486
470
502
499
554
528
1039
675
761
657
503
490
73
597
0
650
324
545
563
577
563
217
566
630
589
624
287
507
558
513
501
507
565
514
491
490
526
819
799
693
0
0
640
650
160
459
711
620
680
653
566
0
674
674
591
607
557
571
522
0
563
548
512
569
0
118
490
556
396
872
765
688
0
0
646
535
638
568
497
685
0
685
366
700
0
672
60
644
580
555
634
519
0
572
541
444
524
547
508
572
543
570
772
633
675
644
486
591
510
609
492
669
553
622
648
594
520
0
0
582
508
627
532
635
515
535
477
581
525
507
0
534
515
683
1026
559
255
647
0
545
706
654
463
619
346
591
596
602
478
480
614
548
581
576
563
563
529
556
505
310
563
552
514
555
582
600
731
634
625
780
511
689
561
659
657
627
47
698
585
568
568
725
609
656
0
2
496
379
548
568
453
458
537
415
238
419
495
640
0
725
656
635
322
533
627
665
631
702
682
655
542
614
487
632
500
580
490
552
561
534
540
497
62
547
0
288
444
533
489
760
450
717
696
770
0
664
547
687
370
508
600
478
635
639
0
632
326
601
526
544
582
668
530
620
504
0
584
461
494
488
432
639
924
655
806
707
716
741
0
859
783
830
0
705
628
679
884
0
730
745
692
295
643
608
570
562
536
529
627
606
550
349
545
224
1092
850
893
839
925
900
870
920
827
868
835
853
943
568
757
0
827
835
875
803
738
696
927
818
897
878
641
820
389
527
633
507
sum-1536,3.tif
1678
1308
1216
1183
1253
938
1072
1264
1210
1057
1041
1084
1316
0
1207
1338
1361
1419
1022
1183
1307
1519
656
1225
880
1217
1190
1097
946
1164
1108
1432
1194
1142
1040
926
618
966
932
971
900
741
1011
951
0
799
1077
1089
1114
1088
1080
1181
0
1036
859
0
1097
1082
966
999
984
975
1042
0
1233
1021
10
822
639
789
917
556
167
950
1081
803
929
814
1204
947
920
919
999
1000
1145
912
972
919
859
961
904
997
909
898
860
1231
1026
976
774
773
0
673
799
226
822
0
851
724
822
584
0
929
894
978
953
953
0
963
370
899
1001
0
573
892
797
679
916
1098
846
858
715
700
704
564
662
702
799
890
684
868
821
733
0
550
922
890
11
865
426
15
630
918
844
0
56
741
737
722
570
542
1029
905
0
382
674
672
0
726
650
730
753
861
775
751
749
782
371
693
749
746
748
769
711
0
62
824
746
781
619
640
459
509
1007
944
887
445
388
686
648
796
761
727
36
737
799
557
643
849
788
721
892
741
799
527
0
751
698
668
661
701
555
737
0
696
0
458
755
748
684
0
811
750
642
746
579
0
0
878
630
761
807
822
0
178
786
65
780
655
816
696
462
663
594
652
0
0
1048
794
0
766
0
584
807
623
738
669
201
712
863
662
655
754
630
631
626
0
96
769
588
701
779
788
737
62
637
641
832
791
784
845
534
756
754
847
0
687
743
766
756
408
0
617
0
762
668
0
744
735
738
721
751
574
506
610
709
594
651
657
725
749
851
801
593
712
671
647
581
716
605
691
470
729
658
730
735
639
513
671
673
45
490
539
618
580
568
654
595
597
607
510
645
633
793
692
699
0
650
653
303
642
707
377
512
211
37
675
671
566
742
632
688
504
649
572
540
498
721
15
744
583
641
594
665
692
896
563
637
0
728
51
482
581
649
624
484
495
710
657
702
528
729
552
437
529
0
151
620
564
517
684
0
0
584
401
577
843
617
295
638
617
578
562
651
335
668
102
0
662
673
731
0
648
677
18
592
780
576
672
622
400
0
194
539
247
570
0
575
783
802
750
619
655
475
528
266
686
675
557
620
585
599
660
739
684
680
666
686
0
590
509
1
569
591
404
595
595
428
644
590
892
763
675
660
660
589
625
670
91
602
561
592
705
495
568
0
638
622
0
669
423
721
639
608
610
528
614
583
609
360
422
657
865
813
667
635
622
694
539
667
603
542
571
583
0
584
0
694
551
319
696
0
749
0
413
669
523
433
511
613
429
547
537
633
669
815
763
778
696
576
799
694
639
611
286
619
605
672
714
0
334
681
739
758
592
730
654
539
475
673
521
569
0
583
541
573
731
881
781
727
774
0
0
695
647
578
588
548
543
662
604
0
751
629
629
607
700
565
478
521
666
0
646
556
347
671
428
427
870
0
0
775
705
767
126
591
571
689
616
543
670
594
577
556
118
652
505
724
0
724
640
598
703
624
414
548
0
663
281
641
691
911
280
593
758
0
752
721
458
726
394
636
0
619
598
660
656
0
700
539
566
0
505
566
318
620
0
637
582
677
498
628
877
834
725
723
0
724
709
728
727
602
629
463
558
475
615
548
698
425
636
577
0
713
328
0
712
668
682
0
0
658
534
662
714
865
845
553
696
705
717
732
437
148
288
629
617
607
0
17
759
729
668
95
745
549
0
683
423
419
672
492
620
627
589
455
716
709
0
773
679
630
618
317
685
397
662
475
157
604
607
43
6
719
24
560
572
663
471
0
678
559
310
647
619
0
536
666
883
1010
800
766
709
690
12
690
683
549
681
598
717
575
586
648
0
664
628
607
523
0
683
0
462
515
0
609
493
590
632
463
512
802
628
661
16
752
0
739
663
649
558
653
636
558
632
504
612
630
487
543
680
542
584
722
20
563
538
377
383
475
265
0
729
773
0
726
342
652
571
690
683
606
707
0
360
521
511
554
429
599
550
611
660
594
649
601
281
439
416
387
443
561
6
705
878
954
662
546
623
727
23
686
642
668
676
648
528
0
559
616
375
627
654
592
45
554
629
462
459
624
545
607
617
611
0
503
763
819
664
487
0
689
658
646
616
643
607
610
0
754
713
703
647
621
0
558
597
566
486
619
510
537
602
0
634
540
180
648
761
815
511
635
6
718
782
540
679
618
636
696
451
678
0
635
233
600
525
501
650
626
438
331
640
635
634
0
369
58
572
659
819
500
685
591
688
501
0
713
327
541
717
709
95
317
0
756
0
633
547
621
52
527
617
607
623
534
0
242
605
439
552
456
783
0
631
595
691
641
631
615
713
11
670
638
0
753
0
366
541
631
610
662
588
613
677
530
0
176
306
502
470
511
0
626
723
821
690
406
603
599
505
662
646
0
714
528
0
603
692
669
642
654
0
75
470
560
542
619
561
582
509
524
369
554
239
589
470
799
308
66
575
650
616
489
666
602
28
657
806
0
0
604
0
666
693
574
657
498
527
467
574
463
0
555
252
497
424
521
658
841
690
582
638
397
685
691
660
544
599
703
683
705
505
560
635
594
537
312
0
594
662
559
553
566
591
417
351
417
524
636
733
604
664
0
628
540
646
667
475
648
228
0
530
212
705
621
627
683
478
501
700
512
547
587
609
561
485
515
593
528
410
576
0
991
0
726
589
607
639
638
647
676
709
620
664
673
0
649
606
536
677
634
628
391
565
491
437
527
385
565
403
18
434
495
533
834
749
0
641
265
0
541
630
560
0
669
617
629
663
0
620
664
0
630
550
487
352
588
571
431
397
488
471
501
504
552
526
1042
674
759
665
504
482
76
593
0
647
322
538
562
577
563
223
572
639
586
630
284
501
554
510
495
501
567
519
496
487
525
829
792
696
0
0
643
655
165
453
716
623
688
650
573
0
670
682
596
622
567
579
526
0
567
550
508
561
0
114
493
553
405
872
763
691
0
0
641
536
638
568
501
687
0
690
365
707
0
672
60
650
576
553
638
518
0
574
545
450
516
545
510
575
544
579
781
632
668
639
487
593
512
609
495
666
558
616
645
595
520
0
0
582
508
634
529
634
516
543
478
573
524
513
0
537
508
688
1020
570
255
649
0
548
710
657
459
620
342
594
595
606
477
480
610
545
583
585
561
561
536
549
508
310
564
549
509
548
590
593
735
641
624
785
509
690
557
669
655
622
52
695
589
573
572
716
606
657
0
3
485
380
554
568
462
461
538
418
240
420
489
643
0
724
647
628
320
530
626
664
629
700
684
650
542
605
487
631
497
580
495
551
553
534
536
496
67
538
0
286
443
537
482
770
440
716
696
777
0
657
556
677
361
510
599
472
634
635
0
630
320
600
535
541
582
672
527
625
501
0
593
466
498
479
424
639
928
654
806
705
716
745
0
854
791
822
0
705
619
680
883
0
728
740
696
296
640
607
578
563
538
526
628
593
548
349
546
220
1090
856
897
836
931
899
876
922
841
864
830
858
945
575
745
0
829
844
878
804
746
692
926
820
896
883
648
829
388
522
635
511
STANdaRD-1536,1.tif
225	0.9510
224	0.9674
186	0.9787
191	0.9492
230	0.9516
210	0.9654
199	0.9356
217	0.9667
111	0.9348
107	0.9710
139	0.9250
130	0.9618
250	0.9358
255	0.9545
227	0.9475
202	0.9497
125	0.9404
123	0.9758
99	0.9707
113	0.9398
218	0.9711
217	0.9667
191	0.9492
204	0.9591
219	0.9544
198	0.9746
221	0.9845
226	0.9849
75	0.9826
82	0.9341
126	0.8714
95	0.8249
198	0.9524
155	0.9674
150	0.9612
168	0.9610
185	0.9412
168	0.9610
171	0.9542
169	0.9568
106	0.9495
89	0.9790
100	0.9074
90	0.9900
172	0.9598
172	0.9598
187	0.9514
180	0.9158
110	0.9552
70	0.9029
123	0.9525
103	0.9648
152	0.9487
140	0.9070
157	0.9548
149	0.9300
148	0.9849
187	0.9839
198	0.9524
219	0.9544
114	0.8828
80	0.9444
103	0.8944
104	0.9315
174	0.9709
153	0.9550
149	0.9915
140	0.9316
155	0.9674
146	0.9459
151	0.9676
152	1
87	0.9911
95	0.9762
91	0.9868
79	1
144	0.9846
144	0.9846
158	0.9862
154	0.9612
37	1
70	0.9747
66	0.8983
98	0.9932
150	0.9362
132	1
159	0.9327
140	0.9316
150	0.9362
177	0.9877
182	0.9260
147	0.9420
78	0.8886
59	0.9362
56	0.9851
110	0.8621
184	0.9361
137	0.9740
132	1
133	0.9456
156	0.9737
142	0.9449
148	0.9238
144	1
86	0.9326
82	0.9825
88	0.9223
73	0.9416
142	0.9449
135	0.9598
140	0.9682
160	0.9386
85	0.9350
73	0.9779
79	0.9818
97	0.9511
125	0.9517
122	0.9970
143	0.9778
142	0.9449
168	0.9279
169	0.9334
140	0.9316
159	0.9568
46	0.9918
91	0.8524
36	0.9028
77	0.9226
247	0.9516
208	0.9562
182	0.9576
175	0.9765
133	0.9725
134	0.9798
130	0.9618
133	0.9725
124	0.9719
146	0.9355
158	0.9366
151	0.9676
130	0.9780
118	0.9525
125	0.9797
111	0.9763
64	1
71	1
65	1
86	0.9797
101	0.9771
110	0.9264
121	0.9767
126	0.9593
105	1
102	0.9867
115	0.9808
116	1
76	0.9957
38	0.9740
105	0.9835
60	1
218	0.9711
196	0.9215
169	0.9667
172	0.9839
116	0.9770
111	0.9348
122	0.9970
115	1
120	0.9405
124	0.9602
118	0.9137
134	0.9798
111	0.9763
119	0.9606
128	0.9359
127	0.9669
59	1
81	0.9705
80	0.9113
86	0.9598
107	1
131	0.9692
104	0.9742
123	0.9640
105	0.9835
67	1
44	1
116	0.9770
41	0.9974
86	0.9326
103	0.9347
85	1
221	0.9845
192	0.9542
163	0.9562
159	0.9670
118	0.9938
118	0.9643
109	0.9465
117	0.9854
135	0.9598
119	0.9725
106	0.9495
106	0.9204
113	1
105	0.9835
111	1
121	0.9767
67	0.9638
72	0.9800
74	1
85	0.9683
124	1
117	0.9854
111	1
135	0.9757
109	0.9891
109	0.9891
113	0.9398
76	1
97	0.9696
100	0.9492
99	0.9707
52	0.9387
206	0.9685
168	0.9610
157	0.9799
165	0.9438
111	0.9763
115	0.9685
108	0.9674
110	0.9552
117	0.9854
112	0.9725
111	1
121	0.9484
110	0.9853
121	0.9484
125	0.9797
124	0.9440
62	1
81	0.9852
82	0.9680
90	0.9900
109	0.9763
117	0.9444
113	0.9812
122	0.9288
77	0.9569
120	0.9687
116	1
131	0.9314
82	0.9479
90	0.9702
72	0.9959
59	1
212	0.9656
164	0.9620
140	0.9573
141	0.9751
119	0.9898
124	0.9174
101	0.9587
123	0.9640
159	0.9670
140	0.9682
146	0.9608
140	0.9682
110	0.9982
105	0.9528
112	0.9552
112	0.9725
142	0.9709
156	0.9488
147	0.9782
146	0.9459
163	0.9562
159	0.9670
155	0.9674
164	0.9620
124	0.9719
127	0.9954
118	0.9643
110	0.9552
154	0.9267
161	0.9544
208	0.9351
153	0.9804
191	0.9492
154	0.9868
130	0.9618
137	0.9474
127	0.9669
115	0.9808
108	0.9378
113	0.9517
147	0.9782
145	0.9649
136	0.9944
142	0.9200
110	0.9675
112	0.9433
116	0.9203
109	0.9891
137	0.9367
131	0.9468
134	0.9798
133	0.9725
161	0.9792
145	0.9914
148	0.9588
127	0.9554
103	0.9648
105	0.9405
110	0.9552
108	0.9674
110	0.8043
148	0.9849
154	0.9717
258	0.9465
207	0.9428
151	0.9937
144	0.9582
132	0.9766
121	0.9484
115	0.9685
127	0.9954
106	1
158	0.9507
117	0.9854
142	0.9820
145	0.9542
112	0.9725
116	0.9364
116	0.9770
117	0.9444
144	0.9476
126	0.9593
149	0.9548
149	0.9548
149	0.9401
119	0.9606
154	0.9267
139	0.9504
116	0.9770
90	0.9900
109	0.9763
134	0.9798
88	1
163	0.9808
154	0.9366
195	0.9168
203	0.9544
147	0.9524
141	0.9641
138	0.9699
118	0.9938
123	0.9640
126	0.9875
122	0.9400
137	0.9474
133	0.9456
136	0.9669
141	0.9641
120	1
116	1
123	0.9640
123	0.9640
149	0.9548
141	0.9488
145	0.9291
136	0.9829
150	0.9982
160	0.9731
139	0.9882
123	0.9364
66	0.9882
119	0.9327
108	0.9800
126	0.9875
106	0.9619
153	0.9804
203	0.9544
220	0.9800
239	0.9681
178	0.9594
155	0.9674
160	0.9386
66	0.9718
71	1
87	0.9911
89	0.9790
102	0.9554
71	0.9664
90	0.9900
109	0.9465
70	0.9528
80	0.9586
84	0.9374
82	0.9341
82	0.9341
96	1
94	0.9991
105	0.9528
151	0.9676
139	0.9882
149	0.9653
143	0.9778
145	0.9542
140	0.9573
147	0.9674
162	0.9267
117	0.9854
63	0.9996
83	0.9130
161	0.9444
241	0.9478
176	0.9487
171	0.9310
157	0.9114
76	0.9803
84	0.9240
80	0.9942
79	0.9466
116	0.9770
101	0.9461
82	0.9825
108	0.9674
70	0.9528
74	0.9196
73	0.9936
75	0.9674
88	1
101	0.9461
94	0.9526
101	0.9771
142	0.9449
140	0.9573
131	0.9579
133	0.9348
138	0.9811
129	0.9821
135	0.9231
150	0.9718
57	1
81	1
146	0.9608
123	0.9640
240	0.9439
181	0.9524
163	0.9913
156	0.9387
82	0.9825
83	0.9595
87	0.9911
79	0.9969
101	0.9771
102	1
98	0.9796
108	0.9674
86	0.9326
83	0.9130
81	1
74	0.9695
88	0.9543
103	0.9777
81	1
82	0.9680
160	0.9731
135	0.9757
137	0.9474
141	0.9641
147	0.9674
140	0.9573
135	0.9598
152	0.9487
111	0.9942
91	0.9537
63	0.9660
135	0.9598
247	0.9516
202	0.9497
174	0.9379
170	0.9390
66	0.9340
77	0.9569
88	1
86	0.9942
115	0.9685
103	0.9964
101	0.9461
102	0.9554
82	0.9341
79	0.9132
84	1
86	0.9598
88	0.9680
74	0.9545
87	0.9570
100	0.9674
154	0.9267
153	0.9550
145	0.9291
150	0.9982
139	0.9613
145	0.9649
150	0.9612
157	0.9210
111	0.9763
134	0.9798
142	0.9709
134	0.9798
167	0.9796
148	0.9484
117	0.9562
114	0.9774
145	0.9394
151	0.9425
159	0.9327
159	0.9426
90	0.9121
89	1
88	0.9680
90	0.9900
106	0.9619
103	0.9777
94	0.9991
124	0.9719
73	0.9564
81	1
82	1
134	1
69	0.9392
93	0.9296
90	0.9432
75	0.9321
108	1
102	0.9554
112	1
116	0.9648
136	0.9829
169	0.9667
184	0.9586
179	0.9418
188	0.9565
156	0.9632
135	0.9871
103	0.9347
161	1
151	0.9676
147	0.9782
160	0.9485
99	0.9707
89	0.9790
105	0.9118
97	0.9696
111	0.9639
98	0.9609
97	0.9696
97	0.9696
127	0.9554
123	0.9364
78	0.9693
137	0.9629
99	1
75	0.9826
81	0.9562
94	1
98	0.9302
106	0.9323
112	0.9725
121	0.9767
144	0.9582
137	0.9740
167	0.9553
174	0.9285
166	0.9169
151	0.9086
114	0.9482
117	0.9444
145	0.9394
144	0.9846
145	0.9291
147	1
98	0.9932
79	0.9818
90	0.9432
94	0.9526
110	0.9853
97	0.9830
117	0.9060
96	0.9413
96	0.9729
69	0.9765
82	1
92	0.9778
65	0.9732
103	0.9964
98	0.9480
85	0.9683
118	0.9938
112	0.9851
108	0.9499
112	0.9552
137	0.9367
152	0.9487
166	0.9496
193	0.9592
184	0.9361
149	0.9401
137	0.9740
111	0.9639
161	0.9688
159	0.9568
153	0.9550
150	0.9871
90	0.9900
88	0.9223
86	0.9460
86	0.9797
106	0.9799
97	0.9830
101	0.9771
97	0.9511
84	1
88	1
121	0.9767
90	0.9900
65	0.9571
88	0.9543
77	0.9425
84	0.9109
119	0.9606
110	0.9675
100	1
114	0.9601
112	0.9725
151	0.9324
164	0.9722
160	0.9987
214	0.9446
184	0.9453
181	0.9209
164	0.9620
92	0.9508
87	0.9570
86	0.9460
88	1
158	0.9609
132	0.9540
146	0.9608
141	0.9910
103	0.9964
117	0.9170
102	0.9867
118	0.8389
138	0.9544
138	0.9544
132	0.9652
145	0.9649
89	0.9790
78	0.9843
106	0.8816
97	0.9696
105	0.9706
109	0.9891
110	0.9552
111	1
170	0.9625
178	0.9832
193	0.9819
266	0.9566
224	0.9762
188	0.9565
176	0.9392
160	0.9628
97	0.9384
96	0.9596
96	0.9729
98	0.9796
149	0.9548
139	0.9504
130	0.9897
137	0.9740
119	0.9606
125	0.9679
108	0.9499
111	0.9639
131	0.9692
129	0.9821
138	0.9811
149	0.9805
82	1
102	0.9867
88	0.9353
90	0.9760
115	0.9986
114	0.9601
105	0.9835
109	0.9587
131	0.9973
159	0.9327
190	0.9667
206	0.9382
231	0.9276
199	0.9795
155	0.9674
170	0.9625
91	0.9537
97	0.9830
86	0.9797
86	0.9797
142	0.9980
123	0.9364
132	0.9652
139	0.9769
102	0.9867
117	0.9444
104	1
109	0.9891
133	1
136	0.9669
138	0.9811
143	1
93	1
80	0.9942
102	0.9554
95	0.9956
113	0.9812
102	0.9867
108	0.9800
112	1
162	0.9748
176	0.8466
170	0.9390
213	0.9283
224	0.9552
197	0.9476
172	0.9500
163	0.9562
81	0.9705
85	1
86	0.9797
85	0.9683
145	0.9542
117	0.9854
126	0.9593
144	0.9582
113	0.9812
122	0.9848
105	0.9835
125	0.9797
144	0.9846
150	0.9362
156	0.9737
167	0.9653
80	0.9942
84	0.9710
79	0.9818
108	1
110	0.9982
112	0.9433
109	0.9763
108	0.9800
150	0.9982
158	0.9507
188	0.9565
216	0.9622
140	0.9573
133	0.9725
121	0.9484
116	0.9648
160	0.9386
150	0.9262
147	0.9175
145	0.9649
149	0.9548
128	0.9470
130	0.9897
157	0.9548
102	0.9867
98	0.9932
112	0.9433
122	0.9848
0	0
0	0
0	0
0	0
141	0.9910
133	0.9612
132	0.9652
120	0.9405
118	0.9643
120	0.9028
118	0.9525
113	0.9121
166	0.9496
189	0.9303
199	0.9572
215	0.9286
166	0.9496
134	0.9798
129	0.9433
104	0.9437
153	0.9912
147	0.9420
140	0.9840
146	0.9983
137	0.9740
140	0.9840
134	0.9527
149	0.9915
104	0.9742
100	0.9674
112	1
122	0.9848
0	0
0	0
0	0
0	0
137	0.9629
133	0.9612
124	1
118	0.9643
122	0.9848
125	0.9797
128	0.9745
118	0.9248
164	0.9620
177	0.9541
194	0.9870
215	0.9370
130	0.9897
137	0.9367
135	0.9710
109	1
160	0.9987
148	0.9381
153	0.9550
138	0.9811
130	0.9780
129	0.9705
139	0.9147
151	0.9676
100	0.9674
96	0.9865
106	0.9619
137	0.9367
0	0
0	0
0	0
0	0
149	0.9548
137	0.9629
121	0.9767
124	0.9719
129	1
123	0.9364
123	0.9929
124	0.9602
167	0.9553
182	0.9810
197	0.9476
215	0.9577
170	0.9390
153	0.9305
145	0.9649
114	0.9202
165	0.9679
153	0.9447
141	0.9641
146	0.9355
163	0.9562
139	1
140	0.9682
146	0.9716
93	0.9425
100	0.9674
98	0.9302
107	0.9411
0	0
0	0
0	0
0	0
144	0.9582
144	0.9846
135	0.9598
137	0.9740
143	0.9516
136	0.9944
127	0.9286
121	0.9767
171	0.9782
167	0.9796
203	0.9764
214	0.9533
148	0.9849
126	0.9213
110	0.9853
105	0.9835
111	0.9639
102	0.9867
98	0.9609
101	0.9904
113	0.9398
101	0.9771
94	0.9659
104	0.9315
160	0.9628
153	0.9305
151	0.9676
169	0.9667
173	0.9653
197	0.9476
193	0.9592
207	0.9428
0	0
0	0
0	0
0	0
92	0.9642
79	0.9325
79	0.9818
84	0.9109
162	0.9503
179	0.9418
189	0.9616
195	0.9380
125	0.9797
118	0.9938
111	1
105	0.9528
116	0.9770
119	1
107	0.9710
105	0.9405
121	0.9484
108	0.9674
118	0.9525
102	1
143	0.9516
145	0.9649
131	0.9579
163	0.9808
155	0.9674
172	0.9500
162	0.9503
189	0.9393
0	0
0	0
0	0
0	0
81	1
80	0.9942
84	1
85	0.9683
162	0.9748
179	0.9648
193	0.9592
199	0.9664
150	0.9871
104	1
106	0.9929
101	0.9461
119	0.9606
115	0.9986
105	0.9835
101	0.9771
118	0.9525
102	0.9867
98	0.9932
104	0.9437
148	0.9849
140	0.9421
146	0.9716
151	0.9676
153	0.9654
166	0.9738
157	0.9906
189	0.9393
0	0
0	0
0	0
0	0
90	0.9432
93	1
82	1
70	0.9906
173	0.9653
166	0.9496
168	0.9511
205	0.9638
146	0.9716
121	0.9370
103	0.9777
107	1
114	0.9316
109	0.9891
100	0.9674
105	0.9528
119	0.9898
106	0.9619
99	0.9707
101	0.9771
155	0.9674
151	0.9676
150	0.9982
146	0.9608
151	1
168	0.9855
166	0.9738
180	0.9605
0	0
0	0
0	0
0	0
72	0.9800
70	1
75	0.9674
71	1
173	0.9325
176	0.9821
204	0.9813
248	0.9753
135	0.9336
124	0.9719
111	0.9639
102	0.9554
119	0.9725
124	0.9602
117	0.9854
115	0.9565
126	0.9593
107	0.9411
99	0.9577
109	0.9345
70	0.9906
68	1
74	0.9545
82	0.9341
69	1
65	0.9967
71	1
73	0.9779
173	0.9896
176	0.9487
177	0.9637
179	0.9648
160	0.9386
160	0.9628
154	0.9868
160	0.9987
81	0.9364
100	0.9996
110	0.9675
124	0.9838
161	0.9688
118	0.9814
109	0.9066
107	0.9710
120	0.9687
122	0.9447
123	0.9929
106	0.9619
109	0.9763
110	0.9675
103	0.9964
98	0.9480
69	0.9765
55	1
86	0.9797
82	0.9341
73	0.9936
50	0.9620
66	1
64	0.9582
162	0.9852
148	1
151	0.9676
152	0.9591
134	0.9798
142	0.9449
141	1
154	0.9267
85	1
83	0.9455
111	0.9639
118	0.9525
139	0.9504
112	1
117	0.9444
99	0.9577
120	0.9807
123	0.9929
126	0.9593
112	0.9315
116	0.9770
110	0.9853
110	0.9982
97	0.9511
81	0.9705
69	0.9765
68	1
54	0.9748
70	0.9378
69	0.9392
68	0.9256
65	1
154	0.9267
144	0.9582
144	0.9846
146	0.9716
128	0.9745
137	0.9740
139	0.9504
154	0.9509
85	0.9683
98	1
110	0.9853
137	0.9740
150	0.9718
127	0.9286
115	0.9283
106	0.9619
130	0.9395
121	1
125	0.9404
121	0.9889
121	1
119	0.9060
108	0.9674
114	0.9899
66	1
67	1
78	0.9693
72	0.9800
67	0.9482
57	1
67	1
69	0.9926
150	0.9612
139	0.9769
133	0.9725
149	0.9915
124	0.9440
144	0.9582
139	0.9882
145	0.9291
90	0.9760
95	0.9496
102	0.9554
117	0.9444
142	0.9449
115	0.9283
97	0.9830
88	0.9223
85	0.9826
80	0.9942
81	0.9914
80	0.9113
87	0.9911
91	0.9537
86	0.9460
85	1
151	0.9676
145	0.9291
146	0.9716
151	0.9425
115	0.9685
104	0.9742
94	0.9851
98	0.9932
148	0.9381
135	0.9598
134	0.9798
137	0.9740
131	0.9855
130	0.9897
143	0.9889
160	0.9731
97	0.9830
123	0.9640
150	0.9982
195	0.9380
140	0.9273
115	0.9516
111	0.9071
112	0.9433
89	0.9790
87	0.9434
83	0.9595
88	0.9543
93	0.9885
96	1
90	0.9900
90	1
152	0.9848
150	0.9362
141	1
144	0.9582
110	0.9853
87	0.9911
122	0.9970
123	0.9525
144	0.9582
141	0.9641
132	0.9652
126	0.9875
145	0.9649
129	1
130	0.9780
146	0.9983
98	0.9609
150	0.9362
137	0.9367
160	0.9987
117	0.9854
102	0.9867
96	0.9413
89	0.9651
87	0.9570
85	0.9683
79	0.9609
83	0.9945
103	0.9831
100	0.9674
89	0.9790
90	0.9900
162	0.9364
162	0.9503
156	0.9737
161	0.9444
97	1
109	0.9587
105	0.9835
93	0.9747
131	0.9468
129	0.9821
121	0.9484
130	0.9897
117	0.9731
121	0.9767
120	1
129	0.9705
104	0.9872
105	0.9654
145	0.9914
181	0.9524
138	0.8803
102	0.9429
83	0.9798
74	0.9545
74	0.9913
74	0.9913
76	0.9957
71	1
103	0.9648
90	0.9760
86	0.9460
88	0.9680
170	0.9625
175	0.9908
163	0.9228
164	0.9620
126	0.9875
129	0.9433
122	0.9562
124	0.9719
145	0.9649
135	0.9598
122	0.9728
123	0.9640
115	0.9565
126	0.9875
136	0.9559
130	0.9780
94	0.9851
114	0.9601
145	0.9649
191	0.9813
240	0.9637
197	0.9476
174	0.9953
166	0.9738
149	0.9915
139	0.9882
145	0.9649
144	0.9476
132	0.9766
102	0.9554
105	1
101	0.9461
78	0.9207
86	0.9797
91	0.9537
70	0.9528
74	0.9545
72	0.9959
66	0.9340
66	0.9882
141	1
130	0.9897
122	0.9848
126	0.9593
118	0.9525
120	0.9687
129	0.9821
132	0.9652
132	1
167	0.9224
167	0.9900
229	0.9474
236	0.9477
199	0.9890
171	0.9782
163	0.9421
133	0.9456
137	0.9740
142	0.9709
145	0.9291
121	0.9648
93	0.9747
95	0.9443
108	0.9800
97	0.9696
95	0.9496
109	0.9891
93	1
70	0.9906
75	0.9826
59	0.9938
66	1
153	0.9550
125	1
123	0.9640
126	0.9593
121	0.9767
132	0.9931
125	0.9797
137	0.9629
142	0.9820
155	0.9327
170	0.9486
214	0.9446
225	0.9510
183	0.9534
166	0.9496
157	0.9906
143	0.9778
138	0.9699
136	0.9669
152	0.9740
121	0.9484
102	1
110	0.9853
113	0.9638
98	0.9932
112	1
98	0.9609
101	0.9904
69	0.9765
73	0.9936
61	1
63	0.9996
159	0.9327
133	0.9840
133	0.9456
146	0.9113
124	1
133	0.9456
127	0.9954
145	0.9542
154	0.9868
192	0.9768
195	0.9380
233	0.9163
215	0.9577
196	0.9741
165	0.9679
166	0.9595
133	0.9725
139	0.9613
138	0.9699
156	0.9387
124	0.9174
123	0.9253
112	0.9552
127	0.9029
103	0.9648
113	0.9517
102	0.9554
124	0.9440
77	0.9932
79	0.9818
80	0.9942
70	0.9906
166	0.9840
161	0.9792
151	0.9783
140	0.9070
139	0.9250
168	0.9511
148	0.9484
159	0.9924
165	0.9679
150	0.9612
187	0.9839
233	0.9438
226	0.9268
183	0.9220
178	0.9932
175	0.9339
156	0.9632
153	0.9550
165	0.9679
177	0.9877
89	0.9790
92	0.9642
86	0.9942
88	0.9680
97	1
110	0.9853
113	0.9517
116	0.9770
133	0.9456
126	0.9479
109	0.9763
124	0.9440
167	0.9319
170	0.9625
149	0.9653
153	0.9550
146	0.9459
145	1
150	0.9718
161	0.9444
174	0.9953
193	0.9819
201	0.9668
241	0.9678
208	0.9780
200	0.9712
183	0.9534
161	0.9792
166	0.9738
161	0.9544
183	0.9311
203	0.9544
85	0.9350
116	0.9770
97	0.9384
105	0.9528
133	0.9725
123	0.9640
125	0.9679
121	0.9889
127	0.9954
121	0.9767
119	1
116	1
185	0.9412
179	0.9648
168	0.8965
156	1
157	1
144	0.9582
163	0.9562
156	0.9387
192	0.9542
186	0.9787
211	0.9486
239	0.9597
246	0.9477
215	0.9577
178	0.9366
189	0.9393
187	0.9742
189	0.9616
188	0.9565
199	0.9572
98	0.9059
94	0.9526
101	0.9165
113	0.9121
135	0.9871
138	0.9811
130	0.9506
126	0.9875
137	0.9367
133	1
119	0.9725
119	1
189	0.9616
179	0.9552
187	0.9514
167	0.9796
155	0.9674
185	0.9638
163	0.9913
187	0.9514
193	0.9592
201	0.9450
196	0.9518
229	0.9766
244	0.9321
247	0.8405
221	0.9545
229	0.9391
225	0.9227
235	0.9437
222	0.9383
236	0.9477
111	0.9639
114	0.9202
117	0.9170
111	0.9232
154	0.9717
146	0.9355
141	0.9751
142	0.9820
149	0.9805
135	0.9231
131	0.9207
118	0.9248
192	0.9027
185	0.9734
191	0.9718
193	0.9500
171	0.9782
185	0.9638
172	0.9839
184	0.9681
193	0.9819
211	0.9921
242	0.9517
276	0.9653
STANDArd-1536,2.tif
1727	0.9119
1290	0.8901
1208	0.9129
1182	0.8932
1255	0.9196
941	0.9025
1062	0.9159
1266	0.9000
1204	0.8983
1052	0.9198
1046	0.9146
1086	0.9063
1317	0.9134
0	0
1206	0.9031
1338	0.9042
1362	0.9171
1418	0.9013
1027	0.8944
1175	0.8961
1299	0.8963
1515	0.8970
658	0.9021
1217	0.9114
881	0.9112
1217	0.8965
1194	0.9071
1093	0.9000
949	0.9063
1168	0.8907
1101	0.8945
1445	0.8972
1201	0.9194
1135	0.9135
1039	0.9048
919	0.8997
614	0.8800
976	0.9042
931	0.9114
984	0.9116
891	0.9175
739	0.8929
1003	0.8908
947	0.9044
0	0
804	0.9095
1074	0.9085
1082	0.9030
1114	0.9086
1085	0.9055
1072	0.9032
1178	0.8936
0	0
1031	0.8892
857	0.8959
0	0
1100	0.8805
1086	0.8942
980	0.8811
996	0.8918
985	0.8997
965	0.8640
1032	0.8987
0	0
1246	0.8936
1023	0.9160
11	0.8868
828	0.9179
639	0.8672
783	0.9058
917	0.8977
556	0.9076
165	0.8805
955	0.9066
1085	0.8850
802	0.8891
924	0.8953
816	0.8988
1200	0.8986
951	0.9028
921	0.8655
918	0.8933
991	0.8925
1005	0.8910
1139	0.9117
907	0.8956
976	0.9042
921	0.8743
855	0.9115
959	0.8759
905	0.8898
993	0.8718
903	0.8878
892	0.8680
871	0.8836
1239	0.8854
1012	0.9282
972	0.9005
778	0.9042
774	0.9098
0	0
681	0.8914
795	0.8993
231	0.9085
829	0.8894
0	0
855	0.9075
723	0.8879
823	0.9065
591	0.8824
0	0
929	0.9001
893	0.9099
967	0.8781
947	0.8899
941	0.8971
0	0
967	0.9087
368	0.8816
896	0.8940
998	0.8936
0	0
581	0.8520
889	0.8741
788	0.8585
671	0.8826
910	0.8764
1081	0.8971
835	0.9197
864	0.9072
716	0.9107
700	0.8991
700	0.9054
565	0.8981
663	0.9089
692	0.9058
804	0.8954
903	0.8971
684	0.8847
862	0.8783
824	0.8801
737	0.8905
0	0
539	0.8682
916	0.9006
888	0.8860
13	0.9216
861	0.8681
426	0.8969
17	0.9110
621	0.8619
910	0.8947
826	0.8942
0	0
68	0.8148
737	0.8947
737	0.8704
719	0.8830
568	0.8481
542	0.8663
1021	0.9015
909	0.9070
0	0
381	0.9127
677	0.8905
672	0.8796
0	0
724	0.8849
650	0.9133
734	0.8971
744	0.9094
852	0.9141
754	0.9006
749	0.8905
739	0.8786
772	0.8972
376	0.8805
688	0.8751
740	0.8984
744	0.8989
753	0.8893
748	0.8935
711	0.8834
0	0
63	0.8714
829	0.8760
744	0.8745
783	0.8957
615	0.8686
639	0.9025
460	0.8703
514	0.8836
1004	0.9208
937	0.8948
873	0.8990
454	0.8950
379	0.8735
684	0.8953
652	0.8893
794	0.8883
761	0.8803
722	0.8971
31	0.9602
735	0.8941
813	0.8552
556	0.8956
632	0.8771
837	0.8980
792	0.8959
725	0.8760
880	0.9006
748	0.8384
803	0.8709
530	0.8937
0	0
756	0.8786
700	0.8799
663	0.8678
659	0.8669
696	0.8749
559	0.8723
749	0.8705
0	0
692	0.8699
0	0
458	0.9107
746	0.9118
741	0.8953
688	0.9005
0	0
810	0.8882
747	0.9026
645	0.8754
742	0.8965
584	0.8832
0	0
0	0
881	0.9016
624	0.8970
764	0.8980
813	0.8898
816	0.8988
0	0
174	0.8940
792	0.8959
66	0.9340
787	0.8903
650	0.8741
814	0.8601
691	0.8503
460	0.8579
660	0.8682
596	0.8568
648	0.8627
0	0
0	0
1048	0.9163
790	0.9139
0	0
771	0.8919
0	0
580	0.9099
802	0.8794
614	0.8781
734	0.9076
658	0.8867
197	0.8432
717	0.9013
858	0.8742
667	0.8988
656	0.8690
748	0.8893
637	0.8841
635	0.8768
629	0.8949
0	0
95	0.8249
755	0.8874
589	0.8794
698	0.8817
775	0.8498
776	0.8682
728	0.8796
66	0.8202
646	0.8661
653	0.8590
827	0.8833
785	0.8460
783	0.9247
844	0.9055
537	0.9055
754	0.9110
763	0.8826
842	0.8897
0	0
689	0.8912
744	0.8845
767	0.8637
756	0.8886
413	0.8774
0	0
608	0.8805
0	0
768	0.8926
670	0.8726
0	0
739	0.8686
736	0.8893
734	0.8768
715	0.8927
754	0.8722
576	0.8341
508	0.8684
609	0.8978
699	0.8446
591	0.8558
643	0.8560
668	0.8538
718	0.8536
753	0.8614
854	0.9121
799	0.9098
588	0.9008
702	0.9080
673	0.9069
651	0.9035
578	0.8903
717	0.8866
612	0.8975
682	0.8971
469	0.8453
723	0.8983
657	0.8962
721	0.9108
736	0.8893
638	0.9124
508	0.8733
668	0.9002
667	0.8836
44	0.8091
500	0.8887
538	0.9123
609	0.8709
575	0.8522
568	0.8863
656	0.8629
593	0.8632
597	0.8801
603	0.8732
505	0.8681
637	0.8733
643	0.8727
800	0.9194
690	0.9140
685	0.9231
0	0
653	0.9063
660	0.8894
302	0.8979
642	0.8975
709	0.8913
369	0.8699
512	0.9048
207	0.8940
36	0.8323
684	0.8953
675	0.8835
565	0.8816
740	0.8839
634	0.8844
681	0.9066
509	0.8871
655	0.8826
571	0.8910
544	0.8763
500	0.9012
721	0.8855
14	0.9925
747	0.8780
579	0.8645
633	0.8385
597	0.8494
681	0.8662
705	0.8862
893	0.9099
566	0.9290
630	0.8963
0	0
739	0.9138
49	0.8465
480	0.9136
592	0.9118
646	0.8812
620	0.8667
482	0.8863
495	0.8922
701	0.8960
655	0.9091
703	0.8942
529	0.8920
725	0.9008
556	0.8723
438	0.9084
531	0.8716
0	0
148	0.8682
623	0.9022
565	0.8816
516	0.8537
678	0.8874
0	0
0	0
574	0.8841
401	0.8761
577	0.8506
831	0.8687
611	0.9171
292	0.9003
640	0.9039
613	0.9153
583	0.8980
566	0.9117
653	0.8755
331	0.9330
672	0.9166
105	0.8476
0	0
649	0.9007
680	0.8795
731	0.9039
0	0
641	0.9007
673	0.8960
19	0.8533
587	0.8765
774	0.8954
569	0.8927
671	0.8889
621	0.8881
401	0.8627
0	0
202	0.8462
544	0.8601
237	0.8623
568	0.8863
0	0
574	0.8957
782	0.8846
800	0.9008
757	0.9042
624	0.9317
653	0.9017
480	0.9082
523	0.9427
273	0.9041
692	0.9278
669	0.9015
556	0.8364
624	0.8924
590	0.8763
594	0.8869
658	0.8975
740	0.8899
678	0.9026
680	0.8795
670	0.8813
691	0.8937
0	0
579	0.8757
512	0.8924
0	0
571	0.8795
593	0.8854
412	0.8675
591	0.8408
595	0.8616
427	0.8367
644	0.8938
596	0.8676
889	0.8963
763	0.9219
673	0.9115
651	0.9242
657	0.9232
596	0.8899
622	0.9170
669	0.9172
84	0.9109
598	0.9211
565	0.9101
572	0.9043
703	0.8942
490	0.8832
572	0.8810
0	0
636	0.9095
621	0.8881
0	0
669	0.8907
420	0.8843
721	0.9063
634	0.8648
610	0.8946
600	0.8474
522	0.8852
615	0.8686
585	0.8735
610	0.8527
363	0.8500
426	0.8226
657	0.8747
858	0.8797
817	0.9140
668	0.9271
636	0.8937
622	0.9122
694	0.8827
532	0.9272
668	0.9224
601	0.9257
540	0.9106
572	0.8877
575	0.8972
0	0
581	0.9115
0	0
690	0.9031
551	0.8945
328	0.8866
701	0.8668
0	0
745	0.8659
0	0
404	0.8692
669	0.8713
525	0.8783
433	0.9060
512	0.8518
622	0.8740
431	0.8394
553	0.8629
539	0.8682
627	0.8702
668	0.8700
815	0.8800
754	0.9216
777	0.8749
703	0.8985
587	0.9160
791	0.9048
698	0.9028
636	0.9258
607	0.8949
286	0.8818
615	0.9231
609	0.9210
668	0.8893
713	0.9025
0	0
327	0.8993
674	0.8822
735	0.8599
757	0.8798
593	0.8968
724	0.8892
660	0.8939
534	0.8884
478	0.9152
675	0.8879
531	0.8716
568	0.8863
0	0
582	0.8849
545	0.8616
578	0.8630
729	0.8808
877	0.9071
789	0.8925
725	0.8965
775	0.9152
0	0
0	0
691	0.9045
650	0.9133
575	0.8972
584	0.8995
545	0.9190
540	0.9106
658	0.9132
600	0.9241
0	0
747	0.9087
635	0.8923
627	0.8765
611	0.8693
688	0.8794
567	0.8733
474	0.8665
517	0.8767
661	0.8695
0	0
652	0.8893
553	0.8791
355	0.8702
674	0.8973
432	0.8718
418	0.8435
859	0.8586
0	0
0	0
776	0.9121
711	0.9196
766	0.9064
123	0.8185
588	0.8893
570	0.9012
687	0.9037
613	0.9153
537	0.9232
667	0.9098
601	0.9089
577	0.9419
555	0.8940
122	0.9288
654	0.9077
497	0.8783
716	0.9107
0	0
722	0.8971
637	0.8733
595	0.8772
693	0.8963
624	0.8660
413	0.8829
542	0.8896
0	0
663	0.8678
278	0.8545
648	0.8732
700	0.8614
915	0.8996
272	0.9256
584	0.9113
758	0.9159
0	0
748	0.8995
712	0.8950
459	0.8810
722	0.8927
392	0.8835
632	0.9038
0	0
614	0.9336
597	0.9146
652	0.9324
656	0.8948
0	0
703	0.8837
529	0.9094
559	0.9054
0	0
509	0.8750
567	0.8847
319	0.8623
618	0.8838
0	0
636	0.8632
584	0.8766
669	0.8757
498	0.8801
621	0.8619
868	0.9017
831	0.8876
723	0.9305
725	0.9114
0	0
729	0.9058
699	0.9306
725	0.9114
722	0.9076
594	0.9149
619	0.9242
462	0.9052
560	0.9020
479	0.8881
614	0.9216
557	0.9194
695	0.8840
420	0.8788
632	0.8880
575	0.8856
0	0
717	0.8970
332	0.8760
0	0
716	0.8751
664	0.8840
677	0.8713
0	0
0	0
656	0.8734
532	0.8457
670	0.8666
711	0.8649
867	0.9063
842	0.9132
544	0.9173
689	0.9219
697	0.9123
706	0.9241
730	0.8880
432	0.8959
145	0.8596
277	0.8932
619	0.9078
615	0.9019
602	0.9104
0	0
13	1
752	0.9191
732	0.9051
667	0.9098
93	0.8711
740	0.9045
552	0.9132
0	0
686	0.8683
426	0.8471
421	0.8809
671	0.8783
491	0.8902
627	0.8810
631	0.8607
589	0.8841
454	0.8590
718	0.8878
712	0.9209
0	0
765	0.8992
671	0.9042
631	0.9024
612	0.9138
317	0.8871
697	0.9015
394	0.9081
661	0.8907
477	0.9025
157	0.8889
610	0.8946
620	0.9092
40	0.8061
0	0
716	0.9107
24	1
559	0.9176
577	0.8887
657	0.9118
466	0.8945
0	0
674	0.8675
555	0.8940
313	0.8259
649	0.8453
619	0.8591
0	0
539	0.8365
675	0.8346
874	0.8812
1008	0.9115
794	0.8941
771	0.9316
713	0.9222
683	0.9250
12	0.9674
693	0.8963
674	0.9128
542	0.9017
688	0.9114
600	0.9074
711	0.9043
584	0.9113
586	0.9026
652	0.9209
0	0
664	0.9216
629	0.9109
609	0.9093
522	0.9098
0	0
689	0.8868
0	0
465	0.8926
518	0.8905
0	0
608	0.8805
489	0.8692
594	0.8869
626	0.8688
467	0.9018
499	0.8994
801	0.9163
624	0.9199
658	0.9132
15	0.8984
747	0.9130
0	0
730	0.9177
668	0.9271
644	0.9049
564	0.8801
642	0.9181
635	0.9034
558	0.9038
637	0.8951
501	0.9266
605	0.9318
631	0.8977
480	0.9214
551	0.9291
681	0.9289
541	0.9123
585	0.9128
715	0.9050
21	0.8803
568	0.8980
536	0.9162
378	0.8712
380	0.8958
475	0.8562
268	0.8482
0	0
726	0.8831
778	0.9145
0	0
726	0.8977
339	0.8945
653	0.9175
567	0.8964
676	0.9109
683	0.9204
594	0.8983
715	0.9094
0	0
356	0.9172
522	0.8923
510	0.9323
546	0.9259
432	0.8904
596	0.9300
553	0.9149
613	0.8990
669	0.8862
592	0.9001
649	0.9007
599	0.9107
281	0.8507
446	0.8792
412	0.8545
384	0.8655
442	0.8661
558	0.8707
6	1
704	0.8807
867	0.8967
944	0.9321
661	0.9336
535	0.9145
619	0.9125
731	0.8935
23	0.9642
681	0.9177
645	0.9224
664	0.8903
680	0.9053
646	0.9238
524	0.9133
0	0
564	0.9085
615	0.9066
369	0.8985
624	0.9036
645	0.9272
582	0.8964
43	0.9738
546	0.8913
629	0.8949
460	0.8579
456	0.8881
623	0.9136
543	0.9033
604	0.8747
616	0.8809
610	0.8834
0	0
512	0.8802
755	0.8976
822	0.9196
662	0.9188
481	0.9155
0	0
697	0.9168
659	0.9146
647	0.8980
611	0.9241
643	0.9035
614	0.9286
609	0.8978
0	0
758	0.9159
709	0.9280
700	0.8947
649	0.9281
615	0.9066
0	0
556	0.9126
599	0.9177
565	0.8864
481	0.8971
625	0.9214
516	0.8942
533	0.9290
621	0.8681
0	0
628	0.8981
546	0.8913
183	0.8604
653	0.9017
763	0.8968
819	0.9163
513	0.9247
641	0.8896
6	1
717	0.9274
776	0.9019
542	0.9140
682	0.9190
624	0.8878
642	0.9067
697	0.9123
440	0.9406
679	0.9104
0	0
639	0.9025
232	0.9316
604	0.8971
525	0.9098
496	0.8888
649	0.9007
626	0.9018
430	0.9054
324	0.9295
641	0.8896
636	0.8782
626	0.8751
0	0
370	0.8864
58	0.9431
575	0.8696
663	0.8678
819	0.8654
502	0.9101
675	0.9254
593	0.9183
687	0.9037
494	0.9346
0	0
706	0.9241
324	0.9067
541	0.9174
709	0.9062
704	0.9215
99	0.8984
309	0.9355
0	0
757	0.9146
0	0
629	0.9109
549	0.9133
628	0.8889
52	1
529	0.9094
617	0.9096
607	0.9063
617	0.9048
526	0.9043
0	0
235	0.8550
599	0.8784
447	0.8888
555	0.8940
447	0.8888
784	0.9069
0	0
637	0.9225
597	0.8961
684	0.8953
641	0.9007
633	0.9167
614	0.8845
711	0.9196
13	0.9216
673	0.9069
640	0.9152
0	0
747	0.9237
0	0
360	0.8910
540	0.9157
630	0.9123
616	0.9149
663	0.8979
587	0.8993
610	0.9225
668	0.9271
530	0.9060
0	0
171	0.8417
310	0.8986
512	0.9100
472	0.8751
520	0.8769
0	0
622	0.8695
738	0.9020
824	0.9219
697	0.9233
411	0.9263
605	0.9150
597	0.8867
508	0.9210
663	0.9202
649	0.9281
0	0
724	0.8995
522	0.9150
0	0
598	0.9161
693	0.9071
667	0.9144
637	0.9225
653	0.9063
0	0
78	0.9346
462	0.9108
562	0.9225
542	0.9140
622	0.9007
561	0.9036
585	0.9128
505	0.8802
520	0.8603
364	0.8863
556	0.8743
249	0.8882
587	0.8718
472	0.8751
800	0.9151
310	0.9217
68	0.9623
572	0.9214
658	0.9246
612	0.9138
488	0.8973
659	0.9146
596	0.9062
26	1
655	0.9091
810	0.9266
0	0
0	0
599	0.8944
0	0
665	0.9229
689	0.9173
579	0.9154
657	0.9232
494	0.9159
524	0.8957
470	0.8840
569	0.8831
471	0.8965
0	0
554	0.8924
252	0.8743
504	0.9084
421	0.8677
523	0.8940
657	0.8703
840	0.9111
688	0.9385
581	0.9066
638	0.9239
401	0.9097
679	0.9196
685	0.9344
653	0.9223
541	0.9429
597	0.9195
705	0.9118
678	0.9410
695	0.9207
506	0.8994
554	0.9093
644	0.9210
591	0.9054
537	0.9232
313	0.9073
0	0
579	0.9204
654	0.9143
551	0.8994
550	0.9274
563	0.9069
587	0.9041
416	0.8759
351	0.8893
420	0.8657
516	0.8652
627	0.8920
732	0.9157
603	0.9168
665	0.9117
0	0
631	0.9302
534	0.9180
648	0.9152
664	0.9216
466	0.9323
648	0.9152
230	0.9045
0	0
534	0.9180
208	0.8714
711	0.9306
623	0.9422
629	0.9224
674	0.9194
473	0.9079
515	0.9101
703	0.9313
508	0.8977
548	0.9241
598	0.9092
615	0.9066
558	0.9283
486	0.9011
515	0.9101
591	0.8891
529	0.9094
402	0.8920
577	0.9004
0	0
996	0.9135
0	0
722	0.8971
596	0.9180
609	0.9260
632	0.9152
638	0.9406
642	0.9181
682	0.9080
711	0.9151
614	0.9168
659	0.9146
675	0.8835
0	0
644	0.9049
609	0.9045
534	0.9056
672	0.9166
642	0.9181
627	0.8920
385	0.9162
565	0.9101
489	0.9067
433	0.9257
517	0.9011
386	0.9039
562	0.9053
403	0.8615
21	0.9710
429	0.9171
492	0.8868
530	0.9060
840	0.9252
748	0.9186
0	0
644	0.9375
265	0.9268
0	0
540	0.8815
629	0.9224
571	0.9027
0	0
672	0.8947
622	0.9007
628	0.9047
662	0.9188
0	0
621	0.9155
674	0.9240
0	0
627	0.8810
552	0.9011
482	0.9119
348	0.9028
586	0.8977
582	0.9082
443	0.9188
395	0.9104
486	0.9011
470	0.9076
500	0.8836
499	0.9307
554	0.8552
528	0.8735
1038	0.8781
675	0.9096
761	0.9090
657	0.9118
503	0.9119
488	0.9424
73	0.9072
597	0.9316
0	0
650	0.8975
324	0.9067
543	0.9033
563	0.9366
577	0.9294
563	0.9069
211	0.8653
565	0.9101
630	0.9123
589	0.8702
624	0.9317
287	0.9327
507	0.9012
558	0.8919
513	0.8941
501	0.8854
507	0.8960
565	0.8816
514	0.9083
491	0.8799
490	0.8376
526	0.8870
819	0.8883
799	0.9140
693	0.8963
0	0
0	0
640	0.8993
650	0.9067
160	0.9248
459	0.9048
711	0.9196
620	0.9092
680	0.9117
653	0.9063
566	0.8832
0	0
674	0.9037
674	0.9082
591	0.9103
607	0.9063
557	0.9266
571	0.9027
522	0.8974
0	0
563	0.9069
548	0.8945
512	0.8924
569	0.9045
0	0
118	0.9248
490	0.9085
556	0.9076
396	0.9067
872	0.8808
765	0.9095
688	0.9050
0	0
0	0
646	0.9124
535	0.9022
638	0.9239
568	0.9272
497	0.9085
685	0.9074
0	0
685	0.9231
366	0.9209
700	0.9009
0	0
672	0.9327
60	0.9200
644	0.9326
580	0.9220
555	0.9182
634	0.9181
519	0.9172
0	0
572	0.9093
541	0.9174
444	0.8828
524	0.9260
547	0.9049
508	0.9232
572	0.9093
543	0.8864
570	0.9181
772	0.9117
633	0.8894
675	0.9096
644	0.9210
486	0.9195
591	0.9395
510	0.9192
609	0.9093
492	0.8994
669	0.9285
553	0.8859
622	0.9238
648	0.8993
594	0.9269
520	0.9373
0	0
0	0
582	0.9082
508	0.9156
627	0.8920
532	0.9146
635	0.9034
515	0.9101
535	0.9145
477	0.9156
581	0.9185
525	0.8974
507	0.9138
0	0
534	0.9005
515	0.9101
683	0.9316
1026	0.9059
559	0.9300
255	0.9466
647	0.9138
0	0
545	0.9316
706	0.9131
654	0.9077
463	0.9072
619	0.9125
346	0.9286
591	0.9222
596	0.9062
602	0.9445
478	0.9366
480	0.9214
614	0.8891
548	0.9117
581	0.9236
575	0.9140
563	0.9190
563	0.9069
529	0.9220
556	0.9026
505	0.9231
310	0.8986
563	0.9069
552	0.9011
514	0.9396
555	0.9060
582	0.8916
600	0.9074
730	0.9177
634	0.9347
625	0.9214
780	0.9108
511	0.9264
689	0.9173
561	0.9333
659	0.9260
657	0.9232
627	0.9080
47	0.9472
698	0.9136
585	0.9010
568	0.9149
568	0.9323
725	0.9222
609	0.9093
656	0.9218
0	0
0	0
496	0.9196
379	0.9228
548	0.9421
567	0.8964
453	0.9007
458	0.9243
537	0.9359
415	0.9009
238	0.9280
419	0.9096
495	0.9232
640	0.8882
0	0
725	0.9267
656	0.8840
628	0.8824
322	0.9238
533	0.9215
627	0.9080
665	0.9229
631	0.9138
702	0.9080
682	0.9080
655	0.8980
542	0.9140
614	0.9168
487	0.9083
632	0.9152
500	0.9194
580	0.9050
490	0.9010
552	0.9183
561	0.9208
534	0.8934
540	0.8984
497	0.9085
62	0.8774
547	0.8880
0	0
288	0.9115
444	0.9151
533	0.9111
489	0.9252
760	0.9245
450	0.9137
715	0.9248
696	0.9266
770	0.8949
0	0
664	0.9057
547	0.9100
687	0.9146
370	0.9374
508	0.9210
600	0.8845
478	0.9044
635	0.9034
639	0.9091
0	0
632	0.8880
326	0.9284
601	0.9378
526	0.9094
544	0.9050
582	0.9201
668	0.9112
530	0.9111
620	0.8978
504	0.9267
0	0
584	0.9283
461	0.9361
494	0.9159
488	0.9048
432	0.9294
639	0.9025
924	0.9259
655	0.9137
804	0.9240
707	0.9190
716	0.9152
741	0.9207
0	0
859	0.9158
783	0.9353
830	0.9142
0	0
705	0.9118
628	0.9094
679	0.9150
884	0.8874
0	0
730	0.9070
745	0.9106
692	0.8906
295	0.9409
643	0.9082
608	0.9195
570	0.9181
562	0.8885
536	0.9214
529	0.9220
627	0.9033
606	0.9165
550	0.8811
349	0.9144
545	0.9369
224	0.8995
1092	0.9149
850	0.9261
893	0.9277
839	0.9386
925	0.9095
896	0.9170
870	0.9275
920	0.9179
827	0.9252
868	0.9017
835	0.8959
853	0.9193
943	0.9311
568	0.9449
757	0.9297
0	0
827	0.9295
835	0.9197
875	0.8822
803	0.9186
738	0.9169
696	0.9155
927	0.9114
818	0.9152
897	0.9237
878	0.9041
641	0.9282
820	0.9132
389	0.9257
527	0.9367
633	0.9167
507	0.9138
stANDARD-1536,3.tif
1678	0.9054
1308	0.9184
1216	0.9024
1183	0.9022
1253	0.9100
938	0.8996
1072	0.8946
1264	0.9180
1210	0.9144
1057	0.8992
1041	0.9192
1084	0.8961
1316	0.9080
0	0
1207	0.9039
1338	0.8933
1361	0.9009
1419	0.8914
1022	0.9024
1183	0.8906
1307	0.9018
1519	0.8922
656	0.9105
1225	0.8977
880	0.8873
1217	0.9080
1190	0.8878
1097	0.8829
946	0.9034
1164	0.8910
1108	0.9123
1432	0.8806
1194	0.9023
1142	0.9191
1040	0.9057
926	0.9065
618	0.9063
966	0.9040
932	0.8938
971	0.9125
900	0.9074
741	0.8911
1011	0.9015
951	0.8990
0	0
799	0.8898
1077	0.9074
1089	0.8952
1114	0.9001
1088	0.8909
1080	0.8928
1181	0.9041
0	0
1036	0.9059
859	0.8885
0	0
1097	0.8898
1082	0.9030
966	0.8986
999	0.8700
984	0.8987
975	0.8766
1042	0.8900
0	0
1233	0.8626
1021	0.9052
10	0.8061
822	0.9013
639	0.8979
789	0.9231
917	0.9246
556	0.9076
167	0.9224
950	0.9111
1081	0.8852
803	0.8943
929	0.8947
814	0.9007
1204	0.8902
947	0.8952
920	0.8861
919	0.9036
999	0.8821
1000	0.9080
1145	0.9080
912	0.8875
972	0.8790
919	0.9074
859	0.8885
961	0.9123
904	0.9059
997	0.8927
909	0.8718
898	0.8738
860	0.8763
1231	0.8688
1026	0.9059
976	0.9042
774	0.8854
773	0.9044
0	0
673	0.8662
799	0.8761
226	0.9154
822	0.8819
0	0
851	0.8896
724	0.9101
822	0.8956
584	0.8879
0	0
929	0.9040
894	0.8975
978	0.8970
953	0.9085
953	0.8865
0	0
963	0.8832
370	0.8864
899	0.8748
1001	0.9089
0	0
573	0.8873
892	0.8939
797	0.8779
679	0.8782
916	0.8876
1098	0.8956
846	0.9077
858	0.9106
715	0.9139
700	0.8799
704	0.8954
564	0.8848
662	0.9030
702	0.9080
799	0.8898
890	0.8880
684	0.8997
868	0.8938
821	0.8808
733	0.9002
0	0
550	0.8811
922	0.8842
890	0.8842
11	1
865	0.8814
426	0.8835
15	0.8984
630	0.8788
918	0.8842
844	0.8862
0	0
56	0.7223
741	0.8851
737	0.8762
722	0.8724
570	0.8511
542	0.8730
1029	0.9086
905	0.9085
0	0
382	0.9301
674	0.8718
672	0.8649
0	0
726	0.9020
650	0.8866
730	0.8638
753	0.8711
861	0.8905
775	0.8767
751	0.8827
749	0.9050
782	0.8987
371	0.8688
693	0.8858
749	0.8905
746	0.8911
748	0.8734
769	0.8699
711	0.8834
0	0
62	0.8919
824	0.8841
746	0.8630
781	0.8698
619	0.8743
640	0.8668
459	0.8864
509	0.8535
1007	0.9197
944	0.9186
887	0.8943
445	0.8903
388	0.8802
686	0.8917
648	0.8993
796	0.8768
761	0.9047
727	0.8784
36	0.9433
737	0.8863
799	0.8666
557	0.9021
643	0.8815
849	0.9011
788	0.8736
721	0.8812
892	0.8994
741	0.8851
799	0.8705
527	0.8887
0	0
751	0.8827
698	0.8922
668	0.8893
661	0.8800
701	0.8710
555	0.8707
737	0.8566
0	0
696	0.8749
0	0
458	0.9163
755	0.8976
748	0.8653
684	0.8909
0	0
811	0.8933
750	0.8959
642	0.8975
746	0.8971
579	0.9204
0	0
0	0
878	0.8907
627	0.8596
761	0.9030
807	0.8792
822	0.8859
0	0
178	0.8846
786	0.8892
65	0.8847
780	0.8824
655	0.8826
816	0.8890
696	0.8749
462	0.8793
663	0.8721
594	0.8495
652	0.8786
0	0
0	0
1048	0.9038
794	0.8982
0	0
766	0.9004
0	0
584	0.8995
807	0.9028
623	0.8909
738	0.9020
669	0.8862
201	0.8681
712	0.9056
863	0.8793
662	0.9076
655	0.8934
754	0.9006
630	0.8898
631	0.8912
626	0.8841
0	0
96	0.7985
768	0.9027
588	0.8668
701	0.8710
779	0.8675
788	0.8914
737	0.8762
62	0.8774
637	0.8689
641	0.8534
832	0.8568
791	0.8713
784	0.9069
845	0.9025
534	0.9056
756	0.8988
754	0.9006
847	0.8950
0	0
687	0.9037
743	0.8792
766	0.9004
756	0.9134
408	0.9112
0	0
617	0.8869
0	0
762	0.8957
668	0.8744
0	0
744	0.8511
735	0.8779
738	0.9020
720	0.8903
751	0.8971
574	0.9005
506	0.8581
610	0.8723
709	0.8852
594	0.8495
651	0.8817
657	0.8747
725	0.8718
749	0.8705
851	0.9272
797	0.9368
593	0.8968
712	0.8950
671	0.8889
647	0.9091
581	0.9066
716	0.8853
605	0.9033
691	0.8937
470	0.8946
729	0.9058
658	0.8867
730	0.8965
735	0.8881
639	0.9138
513	0.9118
671	0.8978
673	0.8960
45	0.8658
490	0.8709
539	0.8847
618	0.8838
580	0.8772
568	0.8748
654	0.8921
595	0.8726
597	0.8736
607	0.8681
510	0.8437
645	0.8587
633	0.8940
793	0.9365
692	0.8906
699	0.9149
0	0
650	0.9180
653	0.9223
303	0.9173
642	0.8910
707	0.8887
377	0.8887
512	0.8802
211	0.8918
37	0.7977
675	0.8645
671	0.8783
566	0.8718
742	0.9113
632	0.8880
688	0.8794
504	0.8615
649	0.8897
572	0.8810
540	0.8815
498	0.8730
721	0.8958
15	1
744	0.8745
583	0.8595
641	0.8896
594	0.8602
665	0.8898
692	0.8802
896	0.9130
563	0.9069
637	0.9273
0	0
728	0.9260
51	0.7954
482	0.8990
581	0.8949
649	0.8853
624	0.8878
484	0.9027
495	0.8922
710	0.8969
657	0.9007
702	0.8825
528	0.8904
729	0.9058
552	0.8660
437	0.8873
529	0.9146
0	0
151	0.9086
620	0.8978
564	0.8917
517	0.8767
684	0.8847
0	0
0	0
584	0.8457
401	0.8761
577	0.8615
843	0.8907
617	0.9261
295	0.9096
638	0.9406
617	0.9212
578	0.9138
562	0.9053
651	0.8880
335	0.9055
668	0.9112
102	0.8591
0	0
662	0.9141
673	0.8915
731	0.9189
0	0
648	0.8482
677	0.9013
18	0.9959
592	0.8839
780	0.8824
574	0.8727
672	0.8902
622	0.8740
400	0.8551
0	0
194	0.8379
539	0.8568
247	0.8027
570	0.8894
0	0
575	0.8856
783	0.8858
802	0.8932
750	0.9211
619	0.9078
655	0.9137
475	0.9364
528	0.9077
266	0.9488
686	0.8979
675	0.9254
557	0.8972
620	0.9140
585	0.8942
595	0.8680
660	0.8682
739	0.9032
684	0.8891
680	0.8795
666	0.8975
686	0.8917
0	0
590	0.8744
509	0.8995
0	0
569	0.9045
591	0.8558
404	0.8883
595	0.8772
595	0.8616
428	0.8691
644	0.8938
590	0.8394
892	0.8862
763	0.9114
675	0.9096
660	0.9160
660	0.9003
589	0.9191
625	0.9214
670	0.9028
91	0.9222
602	0.9223
561	0.9086
578	0.9188
705	0.8967
495	0.8922
568	0.8911
0	0
638	0.8965
622	0.8740
0	0
669	0.8862
423	0.8718
721	0.8770
639	0.8760
608	0.8650
610	0.8615
528	0.8784
614	0.8627
583	0.8817
609	0.8709
360	0.8624
422	0.8516
657	0.8809
865	0.8947
813	0.9096
667	0.8988
635	0.9361
622	0.9054
694	0.9239
539	0.9214
667	0.9098
603	0.9288
542	0.9088
571	0.9077
583	0.9217
0	0
584	0.8995
0	0
694	0.9021
551	0.8875
319	0.8684
696	0.8853
0	0
749	0.8989
0	0
413	0.8829
669	0.9125
523	0.8750
433	0.8924
511	0.8549
613	0.8766
429	0.8530
547	0.8648
537	0.8650
633	0.8634
669	0.9125
815	0.9220
763	0.9371
778	0.9145
696	0.9110
576	0.9278
799	0.9140
694	0.9129
639	0.8979
611	0.9007
286	0.8440
619	0.8964
605	0.9033
672	0.9327
714	0.9190
0	0
334	0.8964
681	0.8914
739	0.8744
758	0.9012
592	0.8839
730	0.8820
654	0.8707
539	0.8847
475	0.9095
673	0.8809
521	0.8552
569	0.8764
0	0
583	0.8399
541	0.8831
573	0.8826
731	0.8832
881	0.9210
781	0.9223
727	0.9139
774	0.8996
0	0
0	0
695	0.8989
647	0.9253
578	0.9019
588	0.8940
548	0.9066
543	0.9033
662	0.9076
604	0.9183
0	0
751	0.8786
629	0.8949
629	0.8730
607	0.9063
700	0.8799
565	0.8702
478	0.8616
521	0.8957
666	0.8614
0	0
646	0.8705
556	0.8518
347	0.8853
671	0.8933
428	0.8637
427	0.8367
870	0.8865
0	0
0	0
775	0.8965
705	0.9074
767	0.8733
126	0.8385
591	0.9103
571	0.9147
689	0.9018
616	0.8764
543	0.9033
670	0.8983
594	0.9100
577	0.9004
556	0.9302
118	0.8984
652	0.9095
505	0.8632
724	0.9101
0	0
724	0.8849
640	0.8774
598	0.8816
703	0.8942
624	0.8813
414	0.8662
548	0.8779
0	0
663	0.8721
281	0.8355
641	0.8390
691	0.8937
911	0.9050
280	0.9347
593	0.9253
758	0.9115
0	0
752	0.9191
721	0.9063
458	0.9029
726	0.9020
394	0.9226
636	0.9048
0	0
619	0.8964
598	0.9044
660	0.9113
656	0.8796
0	0
700	0.9273
539	0.8967
566	0.8718
0	0
505	0.9028
566	0.8997
318	0.8683
620	0.8757
0	0
637	0.8997
582	0.8690
677	0.8611
498	0.8680
628	0.8870
877	0.8713
834	0.9086
725	0.9222
723	0.8983
0	0
724	0.8995
709	0.8913
728	0.8898
727	0.9095
602	0.9153
629	0.9061
463	0.9017
558	0.9109
475	0.8987
615	0.8906
548	0.9293
698	0.8984
425	0.8760
636	0.8937
577	0.8887
0	0
713	0.9007
328	0.8509
0	0
712	0.8846
668	0.8849
682	0.8927
0	0
0	0
658	0.8867
534	0.8765
662	0.8665
714	0.8586
865	0.9181
845	0.8795
553	0.8908
696	0.9002
705	0.8967
717	0.8764
732	0.8904
437	0.9007
148	0.9098
288	0.9115
629	0.8995
617	0.8935
607	0.8902
0	0
17	0.9110
759	0.9023
729	0.9014
668	0.9112
95	0.8509
745	0.9062
549	0.8843
0	0
683	0.8940
423	0.8718
419	0.8636
672	0.8735
492	0.8796
620	0.8712
627	0.8856
589	0.8683
455	0.8558
716	0.8651
709	0.9170
0	0
773	0.9190
679	0.9104
630	0.8852
618	0.8949
317	0.8871
685	0.9011
397	0.9090
662	0.8921
475	0.9118
157	0.8889
604	0.9018
607	0.9111
43	0.8273
6	1
719	0.9145
24	1
560	0.9020
572	0.8926
663	0.9089
471	0.9095
0	0
678	0.9026
559	0.9054
310	0.8738
647	0.8870
619	0.8486
0	0
536	0.8474
666	0.8867
883	0.8903
1010	0.9043
800	0.9151
766	0.9255
709	0.8870
690	0.9076
12	0.9674
690	0.9031
683	0.9139
549	0.8795
681	0.8914
598	0.9161
717	0.9164
575	0.9140
586	0.9315
648	0.9040
0	0
664	0.9216
628	0.9047
607	0.9063
523	0.8819
0	0
683	0.9250
0	0
462	0.8689
515	0.8853
0	0
609	0.8819
493	0.8593
590	0.8809
632	0.8926
463	0.8887
512	0.8802
802	0.8973
628	0.9258
661	0.9062
16	1
752	0.9191
0	0
739	0.9032
663	0.9202
649	0.9166
558	0.8988
653	0.9017
636	0.9095
558	0.9109
632	0.8880
504	0.9084
612	0.9138
630	0.8852
487	0.8778
543	0.9208
680	0.9117
542	0.9017
584	0.8995
722	0.8971
20	0.9248
563	0.8671
538	0.8950
377	0.8689
383	0.8689
475	0.8786
265	0.7963
0	0
729	0.8473
773	0.9340
0	0
726	0.8977
342	0.9338
652	0.9209
571	0.8862
690	0.9076
683	0.9093
606	0.9096
707	0.8993
0	0
360	0.9058
521	0.9207
511	0.9211
554	0.9043
429	0.8842
599	0.9059
550	0.9099
611	0.9123
660	0.8849
592	0.8953
649	0.9119
601	0.8814
281	0.8730
439	0.8783
416	0.8950
387	0.8919
443	0.8680
561	0.8754
6	1
705	0.8819
878	0.8723
954	0.8965
662	0.8921
546	0.9386
623	0.9184
727	0.9247
23	0.9918
686	0.9087
642	0.9087
668	0.8956
676	0.8955
648	0.9267
528	0.9203
0	0
559	0.9176
616	0.9198
375	0.9069
627	0.9080
654	0.9190
592	0.9238
45	0.9069
554	0.8924
629	0.8995
462	0.9052
459	0.9183
624	0.8924
545	0.8896
607	0.8790
617	0.8935
611	0.8585
0	0
503	0.8696
763	0.9071
819	0.9121
664	0.9263
487	0.9269
0	0
689	0.9173
658	0.8975
646	0.9077
616	0.9034
643	0.9035
607	0.9349
610	0.9108
0	0
754	0.9216
713	0.8963
703	0.9048
647	0.9091
621	0.9272
0	0
558	0.9109
597	0.9195
566	0.9167
486	0.8760
619	0.8964
510	0.8718
537	0.9232
602	0.8782
0	0
634	0.8954
540	0.8864
180	0.8274
648	0.8839
761	0.8803
815	0.9118
511	0.9264
635	0.9034
6	1
718	0.9287
782	0.9192
540	0.9106
679	0.9309
618	0.8996
636	0.9095
696	0.9110
451	0.9158
678	0.8874
0	0
635	0.9196
233	0.9085
600	0.8689
525	0.9150
501	0.8854
650	0.9021
626	0.8906
438	0.8949
331	0.9103
640	0.8993
635	0.9034
634	0.9020
0	0
369	0.8840
58	0.9046
572	0.8697
659	0.8730
819	0.9121
500	0.9325
685	0.9120
591	0.9272
688	0.9114
501	0.9030
0	0
713	0.9069
327	0.8928
541	0.9483
717	0.9164
709	0.9170
95	0.9190
317	0.9094
0	0
756	0.8988
0	0
633	0.9167
547	0.9100
621	0.8946
52	0.9387
527	0.8937
617	0.9331
607	0.8949
623	0.9136
534	0.9307
0	0
242	0.8562
605	0.8872
439	0.9185
552	0.8891
456	0.8935
783	0.8858
0	0
631	0.9138
595	0.9234
691	0.9311
641	0.9282
631	0.8802
615	0.9019
713	0.9113
11	0.9762
670	0.8770
638	0.9124
0	0
753	0.8952
0	0
366	0.9209
541	0.9051
631	0.9138
610	0.9108
662	0.9076
588	0.9126
613	0.9037
677	0.8861
530	0.9060
0	0
176	0.8954
306	0.8715
502	0.9048
470	0.8946
511	0.8906
0	0
626	0.9065
723	0.8940
821	0.9185
690	0.9186
406	0.9357
603	0.9288
599	0.9226
505	0.9286
662	0.9188
646	0.9077
0	0
714	0.9235
528	0.9385
0	0
603	0.9288
692	0.9058
669	0.8970
642	0.9134
654	0.9077
0	0
75	0.8986
470	0.8892
560	0.9192
542	0.9140
619	0.8964
561	0.8869
582	0.9375
509	0.8995
524	0.9008
369	0.8840
554	0.8924
239	0.8946
589	0.8908
470	0.9154
799	0.9286
308	0.9226
66	0.9340
575	0.9262
650	0.9248
616	0.9316
489	0.9443
666	0.9243
602	0.9153
28	0.9200
657	0.8962
806	0.9118
0	0
0	0
604	0.9303
0	0
666	0.9243
693	0.9071
574	0.9195
657	0.9118
498	0.8924
527	0.9060
467	0.9018
574	0.8794
463	0.9127
0	0
555	0.8940
252	0.9169
497	0.8834
424	0.8739
521	0.8906
658	0.8867
841	0.9121
690	0.9031
582	0.9082
638	0.9124
397	0.9511
685	0.9277
691	0.8894
660	0.9160
544	0.9173
599	0.9226
703	0.9048
683	0.9048
705	0.9228
505	0.8924
560	0.9141
635	0.9196
594	0.8869
537	0.9055
312	0.8668
0	0
594	0.9031
662	0.8921
559	0.8610
553	0.8908
566	0.8948
591	0.8938
417	0.8971
351	0.8893
417	0.8780
524	0.8886
636	0.8827
733	0.8814
604	0.9303
664	0.9057
0	0
628	0.9377
540	0.9283
646	0.9238
667	0.9033
475	0.9307
648	0.9267
228	0.8890
0	0
530	0.9111
212	0.8960
705	0.9074
621	0.9272
627	0.9243
683	0.9093
478	0.9175
501	0.9212
700	0.9009
512	0.9229
547	0.9100
587	0.9041
609	0.9210
561	0.9157
485	0.9046
515	0.9154
593	0.8968
528	0.9203
410	0.8710
576	0.9278
0	0
991	0.9089
0	0
726	0.9126
589	0.9072
607	0.9180
639	0.9025
638	0.9239
647	0.9091
676	0.9221
709	0.9018
620	0.9140
664	0.9057
673	0.9180
0	0
649	0.9007
606	0.8821
536	0.9162
677	0.9169
634	0.9347
628	0.9258
391	0.8953
565	0.9101
491	0.9104
437	0.9063
527	0.9008
385	0.9223
565	0.9101
403	0.8942
18	0.9645
434	0.9081
495	0.8974
533	0.8988
834	0.8948
749	0.9050
0	0
641	0.9282
265	0.9268
0	0
541	0.9429
630	0.9288
560	0.9443
0	0
669	0.9172
617	0.9212
629	0.9273
663	0.9202
0	0
620	0.9257
664	0.8903
0	0
630	0.9123
550	0.9274
487	0.9348
352	0.9132
588	0.8893
571	0.8958
431	0.8939
397	0.9150
488	0.9102
471	0.8911
501	0.9212
504	0.9084
552	0.8843
526	0.9043
1042	0.8696
674	0.9240
759	0.9023
665	0.9006
504	0.9084
482	0.9444
72	0.8948
593	0.9253
0	0
647	0.9091
322	0.9403
538	0.9249
562	0.9225
577	0.9122
563	0.9069
216	0.9129
572	0.9214
639	0.9091
586	0.9265
630	0.8963
284	0.9302
501	0.9158
554	0.9342
510	0.9192
495	0.9049
501	0.9212
567	0.8686
519	0.8872
496	0.9251
487	0.8902
525	0.8853
829	0.9090
792	0.9060
696	0.9002
0	0
0	0
643	0.9035
655	0.9091
165	0.9438
453	0.9337
716	0.9001
623	0.9302
688	0.9160
650	0.9248
573	0.9108
0	0
670	0.9074
682	0.9190
596	0.9300
622	0.9170
567	0.9380
579	0.9204
526	0.9043
0	0
567	0.9083
550	0.9150
508	0.9156
561	0.8987
0	0
114	0.9202
493	0.8835
553	0.9027
405	0.9273
872	0.8980
763	0.9071
691	0.9154
0	0
0	0
641	0.9167
536	0.9214
638	0.9124
568	0.9149
501	0.8905
687	0.9101
0	0
690	0.8987
365	0.9034
707	0.9037
0	0
672	0.9213
60	0.8984
650	0.9133
576	0.9156
553	0.9077
638	0.9287
518	0.9207
0	0
574	0.9246
545	0.9190
450	0.9003
516	0.8993
545	0.8896
510	0.8838
575	0.9091
544	0.9000
579	0.9035
781	0.9180
632	0.9152
668	0.9271
639	0.9138
487	0.9348
593	0.9303
512	0.9100
609	0.8978
495	0.9232
666	0.9084
558	0.8988
616	0.9081
645	0.8906
595	0.9164
520	0.8939
0	0
0	0
582	0.9082
508	0.9286
634	0.9020
529	0.8801
634	0.8909
516	0.9119
543	0.8983
478	0.9310
573	0.9108
524	0.9008
513	0.9247
0	0
537	0.9005
508	0.9156
688	0.9114
1020	0.9133
570	0.8943
255	0.9022
649	0.9053
0	0
548	0.9241
710	0.9293
657	0.9279
459	0.8994
620	0.8978
342	0.9338
594	0.8983
595	0.9164
606	0.9334
477	0.9346
480	0.9214
610	0.9225
545	0.9190
583	0.9097
585	0.7883
561	0.9107
561	0.8869
536	0.9162
549	0.8680
508	0.9341
310	0.8829
564	0.9206
549	0.8912
509	0.9047
548	0.9293
590	0.9328
593	0.9085
734	0.9120
641	0.9007
624	0.9036
785	0.9123
509	0.9174
690	0.8924
557	0.9143
669	0.9125
655	0.8934
622	0.8941
52	0.8824
695	0.8989
589	0.9072
573	0.9230
572	0.9043
716	0.9307
606	0.9165
657	0.9396
0	0
0	0
485	0.9231
380	0.9252
554	0.8875
566	0.9117
462	0.8922
461	0.9033
538	0.9197
418	0.9074
240	0.9091
420	0.9118
489	0.9067
643	0.8771
0	0
724	0.9101
647	0.9138
622	0.9007
320	0.9514
530	0.9111
626	0.9018
664	0.9103
629	0.8949
700	0.9208
684	0.9217
650	0.9133
542	0.9140
605	0.9150
487	0.9214
631	0.8866
497	0.9270
580	0.9170
495	0.9049
551	0.9344
553	0.9149
534	0.8834
536	0.9038
496	0.9251
67	0.9120
538	0.9377
0	0
286	0.9052
443	0.9131
537	0.9055
482	0.9444
770	0.9154
440	0.9069
714	0.9235
696	0.9155
777	0.9281
0	0
657	0.9165
556	0.9250
677	0.9281
361	0.9365
510	0.9192
599	0.9059
472	0.8803
634	0.9181
635	0.9361
0	0
630	0.9123
320	0.8955
599	0.9226
535	0.9145
541	0.8880
582	0.9131
672	0.8902
527	0.9008
625	0.9051
501	0.9030
0	0
593	0.9085
466	0.9266
498	0.9103
479	0.9009
424	0.9469
639	0.8933
928	0.9259
654	0.9401
806	0.8976
705	0.9320
716	0.9261
745	0.9256
0	0
854	0.9304
791	0.8948
822	0.9054
0	0
705	0.8862
619	0.9125
679	0.9196
883	0.8997
0	0
728	0.9196
740	0.9045
696	0.9155
296	0.9441
640	0.9435
607	0.9111
578	0.9019
563	0.9241
538	0.9249
526	0.9349
628	0.8779
593	0.9085
548	0.9117
349	0.8929
546	0.9083
220	0.8834
1090	0.9046
856	0.9085
897	0.9044
836	0.9208
931	0.9289
896	0.8995
876	0.9198
922	0.9104
841	0.9263
864	0.8765
830	0.8905
858	0.9247
945	0.9102
575	0.9313
745	0.9301
0	0
829	0.9173
844	0.9154
878	0.8891
804	0.9240
746	0.9118
692	0.9103
926	0.9239
820	0.9276
896	0.9267
883	0.9231
648	0.9219
829	0.9131
388	0.9295
522	0.9150
635	0.9196
511	0.9341
bS-1536,1.tif
50.9372
42.6066
34.6678
35.2850
43.2937
39.9056
36.8199
40.0192
20.3339
20.7692
25.9615
25.8462
40.1136
43.1346
37.8059
37.1066
22.9388
23.9091
19.0490
20.6049
39.6941
40.5315
35.3322
38.9441
41.5962
36.6696
41.9580
41.6871
13.8689
16.5839
24.0769
21.8442
34.7196
23.3875
22.2607
24.5556
27.7123
24.6097
25.0983
25.6909
15.6368
13.2863
14.8533
13.3647
24.9658
25.2123
26.9829
25.2308
16.6595
10.1396
18.5328
15.4416
22.0726
20.6980
22.6823
21.8105
21.9801
27.5712
28.7479
32.5342
16.8875
11.9501
14.8148
18.3245
31.1517
22.7422
21.7179
20.2293
22.8476
20.3447
22.7279
22.8148
12.5855
14.1353
12.7265
11.4615
21.9558
21.0641
24.1311
22.3433
5.6866
10.0741
9.7792
14.0983
21.7023
19.4003
22.9444
20.8846
22.0071
26.0157
26.3276
20.8917
11.3020
8.0869
8.1040
19.2504
33.5767
19.6709
19.4302
18.2764
22.3162
19.3319
21.7436
20.9815
12.6239
12.0812
12.4074
11.0541
20.3932
19.9701
19.9259
22.2806
12.8362
10.2493
10.8006
14.2521
18.0726
17.7493
19.6809
21.2450
24.5142
23.8718
19.5641
22.6652
6.5655
12.2664
4.6610
12.5414
44.0388
31.0726
26.6026
25.3148
19.6624
18.9188
19.0826
19.0385
17.9402
21.0783
22.5840
21.7735
18.8618
16.3675
17.9516
16.4744
9.4259
10.2578
9.2749
11.4943
14.2236
15.2450
16.4687
17.1054
14.3989
14.5100
16.5470
16.4644
10.3803
5.1239
13.6866
9.7619
39.1675
28.8348
23.6738
24.1026
16.3932
15.6581
17.4103
16.9843
17.6311
17.3974
16.9501
19.3134
16.9259
17.9915
19.2322
18.8405
8.2251
11.7479
10.8519
12.4843
15.1239
19.4900
15.3533
17.4915
14.6524
9.7308
6.5142
16.4957
5.6994
11.8547
13.5883
13.8519
38.1922
27.5912
23.9416
22.7991
16.6895
16.7322
15.4459
16.7222
19.5855
17.2621
14.9416
15.4316
17.1125
16.4630
16.5499
17.8575
9.6823
9.7450
10.1396
12.2664
17.9473
17.2892
15.8974
19.0171
15.1852
15.9843
16.3803
10.0114
13.1125
14.1809
13.0741
8.5944
38.0053
24.2379
22.9017
23.6895
15.6225
16.4530
15.3148
15.9986
17.3063
16.1097
16.3704
18.4131
16.2336
17.1994
18.6581
17.7379
8.9729
11.6937
11.3291
12.4900
15.8134
16.9615
15.7707
17.2621
10.1823
17.2621
16.1225
18.2650
11.0413
12.6667
10.0285
9.3510
37.8713
24.5256
20.5085
21.2977
16.7849
18.2222
14.9430
18.0798
22.9587
19.6610
20.5413
20.6353
16.6496
16.4843
16.9886
16.5755
20.3647
22.5812
21.0285
20.8134
23.4530
22.2849
22.0627
23.3419
17.5228
18.2479
17.0499
15.1339
21.5328
22.5313
28.9117
25.7654
34.6596
22.6681
19.1553
20.3262
18.1225
16.7108
15.9558
16.0670
20.6467
20.5641
19.4259
20.7849
17.0513
15.8932
17.8390
15.9416
19.7265
18.3191
19.5613
19.0812
22.3105
20.5855
20.6937
17.7179
14.0670
15.0897
15.3547
15.1396
15.0484
20.6225
22.8319
44.1146
37.1605
22.6182
20.8191
19.7265
17.4772
16.5926
18.5897
15.2621
23.0456
17.5755
20.4202
20.8960
16.0271
16.8889
16.6154
17.1895
20.3590
18.6083
21.0869
21.3433
21.6254
16.9274
22.2464
20.2236
16.3647
12.1510
15.1994
19.0513
12.4815
22.8561
21.4231
33.5273
36.7919
22.5
20.4729
20.3618
17.2436
17.8490
18.0570
18.4402
20.2265
19.6339
19.5342
20.7108
17.3903
17.3618
18.1538
17.6923
21.2821
20.8390
22.1652
19.0783
21.9017
22.5954
19.3789
18.6311
8.9957
16.7336
15.4387
18.0954
14.9701
21.2934
28.9117
37.9012
43.4533
26.1353
22.5670
22.8433
9.5570
10.1524
12.2493
13.5356
14.9516
10.3476
12.7593
16.4544
10.0100
11.6952
12.3803
11.5769
11.7379
13.9872
13.6937
15.0157
20.4801
19.5726
20.9587
20.5883
20.4487
19.7194
20.7707
23.1909
16.4929
8.6895
11.4402
27.9824
43.1693
25.4202
24.5698
22.8960
10.9544
12.3889
11.8846
11.9915
16.4188
14.7422
11.6923
15.9288
11.0185
10.6667
10.8561
11.0399
12.7678
14.0057
13.9245
13.5627
19.9330
19.4715
19.1239
18.9074
18.9188
18.4046
18.8789
21.7208
7.3105
11.0071
20.2721
21.3616
43.0353
26.6980
24.3148
22.3405
12.0285
12.4672
12.2450
11.9302
15.0869
14.7593
14.0541
15.9615
13.2123
12.5442
11.9644
10.9373
12.7707
15.2009
11.7764
11.7920
22.4729
19.2308
19.4558
19.5883
20.4715
20.1268
19.6168
21.2123
15.2849
12.1425
8.0783
22.2011
45.0882
29.0214
25.5043
24.0855
9.2920
10.7194
12.7308
12.7251
16.5242
15.0228
14.3789
15.6197
11.6681
11.1624
12.8761
12.9117
12.9729
10.2849
12.4715
13.5712
22.1738
22.1439
20.1567
20.6068
19.7920
20.2236
21.1752
21.9117
15.1652
17.9786
19.7564
23.6420
29.9541
20.8048
17.0783
16.1595
20.9672
22.3162
22.6880
22.8504
12.9217
13.0741
12.8405
12.8533
14.9886
15.1125
13.8903
17.6211
10.7778
11.3162
12.3048
18.4145
9.7792
12.6980
11.8476
10.3333
14.4174
13.6026
15.1838
14.4957
19.1239
22.2877
24.9630
29.9541
33.0370
21.9815
19.2293
14.7593
23.3020
22.6795
22.2849
22.8974
14.1439
12.8276
15.6197
13.8832
16.7080
14.0271
13.6752
14.9473
17.3946
17.2493
11.5541
20.2835
13.8903
10.3006
10.7564
12.5100
14.1396
14.0556
15.4758
16.4544
20.6111
18.9843
22.4402
29.4744
30.0423
21.7963
16.4359
16.6966
21.0598
20.5299
20.4003
21.2593
14.1197
11.4558
13.1538
13.7607
15.2436
13.5043
17.8148
13.4516
13.1766
9.9174
11.8234
12.8903
9.0456
13.9801
13.2464
11.2991
16.3020
15.3960
14.6952
15.1396
19.4060
21.2806
22.9202
32.4709
32.9118
21.8917
20.3120
17.0085
23.9729
23.6311
21.6510
21.2707
13.2051
13.1538
11.9202
13.0883
16.2379
13.4487
15.3419
14.2322
12.2165
12.5128
17.4615
12.6567
10.3405
12.1097
10.0014
11.4046
15.9687
17.5228
14.1624
14.8689
15.8020
21.6125
24.0185
29.0123
38.8078
26.6339
24.7692
23.2721
13.3433
12.5556
12.4544
12.7650
22.6895
18.8604
20.6624
20.6823
15.1254
16.8504
14.3960
16.4829
19.8732
19.1952
18.3262
20.6225
12.9088
11.9630
14.9459
13.6738
14.9501
16.5413
15.3632
15.3177
23.2094
23.5798
24.5
41.8342
40.2769
27.3248
25.0043
23
14.3191
13.8419
13.9217
14.2479
21.5969
19.8860
19.0655
20.3561
17.2707
17.9359
15.7707
15.8561
18.5954
18.8205
19.7792
21.7108
11.5256
15.3134
12.0199
12.6695
16.7265
16.8504
15.0940
15.5199
19.4131
21.8903
25.2678
34.8254
41.6473
29.0313
23.0114
24.2222
13.6524
14.1724
12.1952
13.4957
20.2991
17.9786
18.9986
19.3006
15.0627
16.8590
14.3433
15.5869
18.9587
19.0954
19.8276
20.2778
12.8291
12.0057
14.8091
14.1083
15.9829
14.5100
15.5071
16.3590
22.7991
23.7821
22.4687
35.8183
40.2540
27.3875
24.7222
23.4601
11.6624
12.9359
12.2877
13.0342
20.9117
17.0014
18.2165
21.0798
16.1140
17.6781
15.3462
18.0883
20.5897
22.3604
22.8234
25.2265
11.5242
13.2265
11.6681
15.6026
16.2949
15.6168
15.4872
15.3832
21.4658
23.0014
25.1553
38.5732
26.3545
21.6496
18.2792
16.6325
22.9003
22.8490
22.1866
22.4744
22.1695
18.7707
19.1368
23.0385
14.6425
14.3020
16.3048
17.5214
0.2108
0.1239
0.2108
0.2393
19.9843
19.3875
19.1154
17.3248
17.3661
17.2521
17.2407
15.6439
23.0157
25.3419
27.8561
37.7795
31.2451
20.0313
19.7607
15.2550
22.8860
21.3262
20.4202
21.3376
19.8732
20.2137
19.5385
20.7607
14.9231
14.3191
16.1524
17.8803
0.2963
0.1610
0.1425
0.1581
19.5897
18.3305
17.9530
17.2564
18.0484
18.0883
18.0299
16.9644
21.9444
25.3832
26.9459
36.5485
24.0741
20.5285
19.7108
16.3889
23.5912
21.8077
22.1553
19.7792
18.8960
19.1610
20.8419
22.7778
14.2877
13.7650
15.1937
19.4473
0.1838
0.2151
0.1610
0.2051
20.9373
19.5954
17.0499
18.5057
19.1581
17.3846
17.9145
18.2963
23.5755
25.2350
27.6368
36.0053
31.9453
23.2877
21.4145
16.7678
24.0484
21.9316
20.6994
21.2208
22.4259
20.7479
20.3291
20.6909
13.5783
14.7692
14.3276
15.6866
0.6766
1.1154
0.5442
0.8276
20.3348
20.5997
19.4915
19.5427
20.2080
19.6054
17.9288
17.7892
24.3732
22.8932
27.3419
36.4004
27.1675
18.9345
16.2450
15.2863
16.5556
14.9972
14.1681
14.7436
16.2877
14.5385
13.9601
15.3575
22.7877
21.7393
21.1852
24.5470
25.5185
28.4601
27.0157
29.5399
0.0983
0.0855
0.5128
0.1695
13.6638
11.6524
11.3889
11.6752
22.8105
26.3490
27.0199
33.2804
22.5908
17.5954
16.4387
15.4943
16.8704
17.7137
15.3447
15.4103
17.5385
16.0171
17.2507
15.1952
20.5
21.5983
20.2322
23.4573
22.0114
24.6054
23.4687
27.6254
0.7678
0.0499
0.0584
0.0926
12.2863
12.0755
12.0513
12.2949
22.9330
24.0570
26.2749
34.6737
27.4727
15.2863
15.9501
15.2963
17.9060
16.5826
15.3248
15.0883
17.6809
14.8291
14.2179
15.7279
21.7607
21.9103
21.2721
23.1325
21.8732
24.0128
23.4245
27.3989
0.1083
0.0570
0.0285
0.0741
14.3989
13.9615
11.7735
10.0641
24.1140
23.6225
24.7123
36.9118
28.0071
18.9972
16.3618
15.8732
17.0869
16.4487
15.1823
15.7934
17.3476
15.8661
14.7279
15.3746
23.1695
21.7536
23.8234
21.1667
22.5185
24.5157
24.1610
26.6197
0.1325
0.0157
0.1111
0.1937
11.2692
11.1140
10.6425
10.5157
23.7906
25.9330
27.9658
42.5820
25.2840
19.4231
17.2521
15.1738
18.6239
19.5641
18.3447
17.5356
18.5527
15.9473
15.1296
16.7066
11.3590
10.4986
11.5670
12.6168
10.2536
9.5883
10.0712
10.8689
24.7877
25.2806
27.0684
25.6439
23.6952
23.4402
22.3661
23.5285
12.0114
15.1211
15.7593
23.3616
30.6631
17.9145
17.1795
16.1994
18.9117
19.0014
19.2094
16.3604
16.2792
16.5484
15.5242
14.8390
10.7037
8.5783
13.5100
13.8006
10.7293
7.6467
9.5157
8.9487
23.8105
22.5142
22.0385
22.5670
19.7635
20.7806
21.3162
22.1410
12.6866
12.3989
16.4060
21.1005
27.1746
17.5741
18.0328
15.3319
18.8775
18.5798
19.1125
17.5484
17.9644
16.7251
16.5641
14.7194
12.7906
10.4615
10.9160
8.2906
11.1538
10.5783
10.3476
9.1880
21.6040
21.7749
21.1011
21.0826
19.9915
20.3732
20.4302
21.9288
12.6937
14.8689
16.1724
24.7601
28.7249
19.5598
17.9188
16.6553
21.0712
18.8120
18.2692
18.8305
17.8846
17.9274
16.2521
17.7080
10.7436
11.2123
11.6952
11.1481
10.4601
8.6952
10.0071
9.8519
21.7194
20.2821
19.4174
21.8134
18.0983
20.6368
20.7635
21.9345
13.2578
14.5940
15.2436
22.3757
27.4286
17.6795
15.6353
13.2721
12.8419
12.0413
12.4687
11.9615
13.1311
13.4715
12.5299
13.2479
21.8219
21.4986
22.8376
22.4245
17.2764
15.8789
14.3803
15.2892
21.5883
21.1709
19.6254
20.0726
19.0100
19.4302
20.2849
23.1595
15.1652
17.9843
21.3846
34.9718
27.5291
17.5897
16.9815
16.4786
13.1339
12.6125
12.6481
13.6752
13.8219
14.0783
13.1282
13.9345
22.2821
22.8704
21.2635
22.0997
16.2322
13.2393
18.4900
18.2265
21.3162
20.8689
19.7108
18.4117
21.8433
19.3932
18.7137
21.4302
15.0142
22.5370
20.3319
28.5573
22.4127
15.5940
15.3162
13.3632
13.0456
12.4544
12.3333
12.6781
15.4031
14.7721
13.0370
13.2208
23.8476
26.0783
23.6709
23.7365
14.6268
16.3362
16.0413
13.6681
19.9843
19.4644
17.5385
19.1254
17.2208
17.8419
17.7265
18.4160
14.7778
15.4915
20.7578
32.9718
27.5044
15.5698
13.3889
11.5741
11.2066
11.6368
11.2009
10.9815
15.4088
13.6239
13.3262
13.8590
25.4316
25.5826
24.1795
24.3903
19.0142
19.2108
18.2778
18.5185
21.0370
20.8746
17.8689
17.8462
17.4587
19.7578
20.3490
19.2991
13.9459
17.2906
20.9416
34.9877
45.6243
30.4544
27.3775
25.2792
23.2835
21.7350
21.4046
21.4630
20.1781
15.5043
15.8262
15.1339
11.9387
13.0840
12.9701
10.4573
11.0940
10.9886
10.1667
9.6994
20.9145
19.6595
18.1852
18.8333
17.2208
17.2564
18.8205
19.4245
20.4601
23.0114
24.1766
40.8624
41.9965
29.1125
25.1425
23.8889
20.0798
20.6125
20.4031
22.4359
17.6011
13.9516
14.7436
17.1752
14.0541
15.2892
16.0769
14.8490
10.7137
11.2336
9.4829
10.1567
21.6154
18.3134
18.3860
18.8490
17.7707
19.2949
18.7422
20.1154
20.1481
21.7051
23.9687
37.7584
43.1887
27.7806
26.7080
24.2322
21.2051
20.6595
20.3818
23.0969
17.9202
15.1538
16.8234
17.3020
14.6453
16.7963
15.0242
15.5271
10.5584
10.5997
9.0085
9.6667
22.9972
20.1966
19.2963
20.6140
17.6553
19.2877
18.6225
21.1197
22.2279
25.7350
26.3832
41.1728
41.9965
29.2479
25.2279
25.0570
19.7835
21.9630
20.9672
23.3960
19.1524
19.0855
16.8675
19.6838
15.4573
17.0584
15.8048
18.2963
11.3875
11.6282
11.6382
10.5627
23.9031
22.9858
22.6425
20.9558
20.9558
23.1382
20.7934
22.5798
23.1567
20.9444
26.1026
39.7266
41.3298
28.9943
27.7322
26.4701
25.0641
23.0926
25.0442
28.3789
13.6838
13.5912
13.0926
14.5114
14.9701
15.8120
17.8034
16.8789
19.5028
18.3105
16.9202
18.1966
24.8333
24.3134
22.9088
23.1353
21.1396
21.2350
21.8875
22.9615
24.5285
26.8234
29.5712
40.6561
40.7989
29.3889
27.7721
25.3803
25.3504
24.4986
27.5370
30.2236
13.0142
17.5598
15.0840
15.3547
19.3889
18.2094
18.2123
18.2336
18.8860
18.3903
17.5228
16.6667
26.2621
25.8390
24.5670
22.0598
22.4202
20.9217
23.0214
22.4729
25.9402
26.3575
29.3718
41.3245
46.1922
30.4373
27.2536
29.1766
28.4801
28.3405
28.0171
30.0114
15.0670
14.2635
15.3803
16.6738
19.1282
19.5157
18.6752
18.6125
19.9829
19.1510
17.3219
17.9672
25.0228
25.2350
26.0983
23.1268
21.6966
25.4245
23.1766
25.9416
26.4915
27.7393
27.9843
39.2310
50.9481
41.1066
37.6329
39.1469
36.9108
40.2797
37.5909
41.6066
19.8339
19.3934
20.8269
19.9685
25.6101
26.0944
25.5087
24.1434
25.5927
23.5822
23.1119
20.2955
31.0402
29.2098
30.9528
30.8077
27.4545
29.7972
27.4423
29.3619
30.2745
33.8374
38.6294
53.1667
Bs-1536,2.tif
49.2247
32.6983
29.3726
28.6050
31.2424
23.2220
27.9283
32.7167
32.5421
28.7620
28.1619
29.3662
35.6671
1.1122
34.5785
37.9832
36.2608
37.9780
26.5657
29.4643
32.4952
39.1703
14.4712
30.8982
20.0008
31.5521
31.0232
28.1030
24.3385
31.3506
31.3538
43.6831
31.8117
25.5577
24.0610
19.9630
12.8719
21.4891
20.3846
21.2435
19.9840
15.3893
23.3407
22.3124
1.1818
19.7885
25.8117
25.9833
26.6411
25.9380
25.8650
27.1430
0.6353
24.7017
20.1426
0.1988
25.4380
24.9492
23.3324
22.1107
23.1154
23.6321
25.7812
1.0177
32.9880
25.0109
0.4510
18.3828
14.4575
18.0965
21.3237
12.4779
3.7362
22.6136
25.8353
19.4815
21.3153
20.1607
30.3327
23.2580
22.7279
23.1662
24.5885
23.6332
28.4808
21.9634
23.9724
23.2319
19.5784
22.3284
20.7899
23.5972
21.7079
21.6956
21.7975
33.4372
28.3918
25.7279
19.2453
19.1099
0.4169
16.7801
18.5903
5.2195
19.8179
0.1375
19.7544
17.2943
19.9739
13.8189
0.9184
22.9144
21.5599
22.5025
22.2123
22.7885
1.5570
24.1865
8.5225
21.7939
24.2823
0.7202
13.6382
21.8008
18.8966
16.3077
22.9565
31.1798
23.2629
21.8955
17.3469
17.3480
16.9630
13.4285
15.6473
15.5907
19.7315
21.5370
16.8806
21.2660
20.6673
17.6854
0.6615
12.9906
22.8774
21.3737
1.0686
20.3708
9.9405
1.4565
14.0192
22.2420
20.4884
0.2453
2.7562
18.6197
18.3070
18.0385
13.6832
15.3577
28.3043
22.3599
0.0769
8.8705
17.0806
16.2065
0.5911
18.0889
16.2115
17.7239
18.8657
20.9956
18.3324
18.9946
18.2119
18.7547
9.2239
16.9666
18.2391
18.3483
17.8999
18.7921
16.7504
0.4499
2.5776
21.1346
19.0258
19.6128
16.0058
16.4673
12.2903
14.4938
27.3324
23.0457
21.6724
11.1085
9.9927
17.3654
16.1647
19.7188
18.8117
17.4956
1.7097
17.9144
19.8142
13.4677
15.7097
20.3012
19.1894
17.0903
21.9314
18.1063
19.3498
12.6818
0.7391
18.7021
17.5341
16.5581
16.5410
17.2279
14.5798
19.3102
0.4180
19.7214
0.0550
10.5668
18.0073
17.6894
16.3211
0.4463
19.2779
18.1368
15.4311
18.2228
13.5925
0.0120
1.2674
22.1607
15.7892
18.7881
19.3422
19.5083
0.4347
4.4543
20.2627
2.7148
20.4819
16.4623
20.8393
17.3999
11.4869
16.3052
15.3951
17.6284
0.0040
0.0197
31.7238
21
0.5468
19.7594
0.5769
15.0069
20.8766
16.4898
19.5867
17.3933
6.0697
18.2935
21.3959
16.7007
15.4728
19.0726
15.8204
15.8592
15.8367
0.3984
3.7946
20.2028
15.7184
18.2460
20.6851
20.4271
19.3806
3.3171
17.8813
17.4358
23.9405
24.1008
22.3617
23.2845
14.0918
19.1651
19.8567
21.4536
0.5602
17.2594
18.5842
19.5501
19.7239
9.7986
1.1597
15.4343
0.9710
18.8890
16.4724
1.9325
18.2652
18.4869
17.8251
18.5726
19.0497
14.9775
12.9292
16.3462
18.6865
16.6128
17.9456
18.6959
19.4753
22.0662
25.5259
20.5508
15.8124
17.8980
17.3792
17.1629
15.1564
18.3955
15.7957
18.3345
12.5693
19.1361
17.4557
19.8302
18.7790
16.1872
12.9434
17.1390
16.9615
2.1876
12.8491
13.6070
15.9837
14.7863
15.1887
17.4938
16.4550
16.1633
16.6074
13.7642
17.4383
19.2517
23.1257
17.8433
17.4419
0.4499
16.7983
17.2369
7.6763
15.7417
17.3204
9.0069
13.1270
5.1128
1.9604
17.7870
17.1644
14.4009
18.9387
15.7798
16.3726
12.6092
16.4209
14.2315
13.8316
13.0138
18.4448
1.5432
19.3585
16.0548
17.2562
15.5816
17.8324
20.2758
26.3175
14.9343
16.5602
0.3501
18.2391
1.8353
11.9430
14.7329
17.0308
16.0976
12.3037
12.1473
18.0236
17.2079
18.2714
13.4575
18.7329
13.6299
10.7758
13.1270
0.6618
4.2467
16.2943
14.2355
13.7906
18.1814
0.1734
0.5864
16.0940
11.1099
15.3933
23.9322
17.5098
7.8944
17.3338
17.0269
15.4525
14.7925
17.0631
8.8625
17.1811
2.6401
1.2794
17.1110
17.7025
18.4869
1.2464
15.8864
16.7184
1.4935
14.6350
20.2159
14.7874
17.7046
15.8730
10.3770
1.0171
5.7144
14.2925
7.2242
15.0762
0.6538
15.3701
22.7282
23.4990
20.6103
16.2369
16.9771
12.8628
13.0954
6.8179
17.4245
16.8930
13.7471
15.7565
14.8327
15.0983
16.1321
19.4492
16.9775
17.1063
16.5254
17.5087
1.1328
14.5174
12.9158
1.4118
15.1851
15.2261
11.3679
15.9256
16.1096
11.4873
17.4093
16.1967
25.7896
23.1421
18.5323
18.8309
18.6607
17.5555
17.3059
18.5218
3.6996
16.2932
15.2057
15.6070
17.7195
12.9532
14.2159
1.3520
16.5054
15.5319
1.1201
17.5530
11.4227
19.2652
16.8868
16.9938
16.0174
14.4724
16.6520
16.8657
17.9601
12.2094
11.7311
18.5679
25.5448
25.3998
19.6303
16.9565
16.6959
18.5900
14.9550
18.8135
16.1684
15.2562
14.5958
14.7282
1.1854
14.4949
1.1800
18.0900
14.3832
8.9151
19.0838
1.4093
19.3705
0.8378
11.4376
18.2594
14.7859
11.7134
13.9300
17.3306
12.6589
15.9746
15.9260
17.7504
20.4761
23.7230
20.9394
20.8861
19.2253
15.1571
19.6495
19.9822
18.0548
16.1324
7.8345
16.8781
16.0686
18.9869
18.4982
0.7997
9.0102
18.4536
19.8980
20.1462
15.9877
20.0744
18.0396
14.1183
12.8400
18.0737
14.0679
14.9924
1.2765
16.8142
15.9394
16.4024
21.3834
24.8735
22.0047
19.5330
21.2478
0.0468
0.4372
18.8995
18.2612
15.6375
15.6890
14.4038
14.8886
17.9028
15.7667
1.9550
19.6720
16.9761
16.4100
15.9292
17.9390
14.4877
12.7961
14.0025
17.4194
1.7485
17.5454
14.7453
10.6230
19.1328
11.7297
12.2373
26.0277
0.6343
0.2079
20.4706
19.3295
20.2123
4.0642
16.5668
15.3643
18.9917
15.8556
14.5272
18.1078
16.5450
16.0472
14.2642
4.0591
16.8719
12.9663
18.6887
1.6350
18.7652
16.75
16.2616
18.5969
16.5352
10.5668
15.0301
1.3128
18.6687
8.4329
18.2391
20.8563
27.6495
8.2986
15.9430
19.6361
1.0381
19.8302
20.0602
12.5232
19.1263
10.5610
16.5276
0.9129
16.6538
16.3683
17.7739
17.1154
1.0660
18.3171
13.9750
14.7819
1.9169
13.3044
14.8872
8.6753
16.7293
1.1056
18.0029
16.5098
19.8665
14.8705
17.7380
25.5628
25.8009
20.1317
18.4993
0.4572
18.9365
19.1393
19.2808
19.7286
15.2674
16.9263
12.8189
15.3309
12.7057
16.2126
14.2896
17.8240
11.1948
16.0991
14.7515
1.3799
18.7348
8.0062
1.7652
18.8679
18.0798
18.0156
0.1774
0.8331
18.7863
15.6578
18.7739
20.5937
26.3481
21.7297
14.9046
18.5236
19.4242
18.9822
19.2859
11.4474
4.0816
7.6774
16.4996
15.9539
15.6110
0.1451
1.1981
20.6756
20.0588
17.4419
3.7239
19.5649
14.6713
1.2634
18.2685
11.3204
11.8251
18.7025
14.5171
17.4274
18.0787
17.2859
13.4082
21.1104
20.5957
0.7362
20.3276
19.3389
17.3269
15.8287
8.8839
19.4586
10.6313
17.2725
12.2504
4.3661
16.5802
16.2718
1.5617
1.6506
18.0377
2.2511
14.6404
15.2642
18.1368
12.0131
1.1190
18.2402
15.3077
9.6020
18.0392
17.1604
1.0475
15.3436
18.8657
26.0301
29.7190
22.1582
19.8741
18.8095
18.0693
0.9829
18.7968
18.2329
14.1045
18.2493
16.6814
19.3955
16.0874
15.8327
16.9321
0.6680
18.0787
17.2344
16.2250
12.8734
1.2036
18.2961
0.8737
11.6578
13.4271
0.7489
15.2609
14.5323
16.9775
17.5751
12.8012
14.5905
24.4436
17.4452
17.9949
1.1582
19.7515
0.5631
20.0795
18.2692
17.3429
14.7877
17.5116
17.1597
14.3650
17.2493
13.8149
16.4448
16.1720
12.2043
14.0874
17.8066
14.7899
16.5298
19.1306
2.0446
15.0657
13.9318
10.4205
11.1078
12.5294
7.8955
0.9013
21.9205
22.9101
0.6074
20.0410
9.4401
18.0522
15.3418
18.7046
18.1938
16.1698
18.5033
0.6009
8.7667
13.7725
13.4982
14.9721
10.8672
15.6357
13.8182
15.4641
17.0345
15.8382
17.7192
15.6586
7.6941
11.8915
11.3745
11.0181
12.3120
15.7275
1.0642
20.3476
25.9109
28.3838
17.8813
14.5896
17.2848
19.5962
1.3962
17.7816
16.5548
17.4514
18.3795
17.3734
12.8647
0.4949
14.8313
15.9115
9.7652
16.2983
16.5196
15.5239
2.6709
14.3951
16.3904
12.0087
11.8603
16.7391
14.2620
16.6335
16.9739
16.7649
0.8970
14.8835
22.9406
25.4853
18.2007
12.2841
0.4053
18.7910
16.7224
17.8436
16.5548
16.8759
16.2358
16.7642
1.1165
20.4507
18.0983
18.4800
17.1426
15.2870
0.9797
14.2544
15.8324
14.8911
12.7547
16.4746
13.7507
14.1970
15.4191
0.9104
17.0548
15.0236
6.7344
18.4311
22.5203
24.4910
13.3273
16.8999
0.7007
18.6303
21
14.1546
18.8353
16.9713
17.1934
18.0976
10.8897
16.3676
0.6176
16.1811
6.3110
15.2496
13.2594
12.5054
16.3124
15.9354
11.2845
8.5432
16.7275
16.0628
16.3295
0.6085
10.2413
3.1226
16.2471
17.9800
23.5801
14.1582
18.8469
16.1056
18.6234
12.6992
1.1375
18.6292
8.1263
14.1651
19.9390
18.3168
2.6393
7.6118
0.6959
18.3306
0.7344
16.6803
14.1121
15.7097
2.1626
13.3273
16.5617
16.0120
16.3879
14.1030
0.5591
6.5936
16.8578
12.2917
15.1466
11.9412
23.2272
1.3721
17.2975
15.9278
18.2409
17.1789
17.4046
15.9869
17.9274
1.5824
17.1851
16.5239
0.2351
20.0396
0.7115
9.3193
14.0729
16.5882
15.6353
16.8436
15.1898
16.4888
17.6299
13.2485
0.9231
5.0083
8.3984
14.0769
13.25
14.4140
0.9739
17.4826
21.7965
24.6925
18.6611
10.9438
15.9684
15.5073
13.1560
17.8868
16.4764
0.5787
18.5755
13.3578
1.0374
15.6633
18.1520
18.0468
16.6379
16.9361
0.5058
2.6948
11.8226
14.8647
14.2950
16.4695
14.8904
15.7554
13.8033
14.5972
10.3726
16.0566
7.2119
17.0689
13.9346
23.1457
7.8364
2.2046
14.7007
17.1306
16.3668
12.7642
17.2075
14.5903
1.4499
17.1578
20.6720
0.0994
0.5145
15.5806
0.6738
17.8799
17.4891
14.9786
16.7961
12.8182
13.6698
12.0831
15.0345
12.3157
0.5149
15.3494
7.5178
13.8792
11.9975
15.3157
18.5576
24.1517
18.7761
15.1651
16.5029
11.2925
18.9692
18.4550
16.7823
14.0425
15.1128
19.0152
17.7863
18.3828
13.5472
14.2743
16.0083
15.4666
13.3897
7.6411
0.8944
15.6912
17.1727
14.8077
14.1245
15.4332
15.4448
11.5174
9.7039
11.9292
14.4844
17.6538
21.6451
17.6146
16.6814
0.5323
16.3636
13.8287
17.2097
16.8520
12.0396
15.9064
5.2529
0.5334
13.0363
5.4234
18.4205
15.1716
15.5287
16.5004
11.6999
13.2271
17.8331
13.0356
14.5356
15.5312
15.9107
14.3433
12.5472
13.7409
16.6618
15.3124
11.1963
15.6698
0.4536
27.7210
0.2812
18.4481
15.9764
15.8414
16.6114
16.6600
17.2808
17.0406
17.5483
16.3719
16.3719
16.9717
0.7438
16.0831
15.4931
13.1771
16.5316
16.2199
15.8215
10.4173
14.8356
12.5283
11.7638
14.1578
10.2594
14.9296
11.2562
1.6183
12.2979
14.3393
15.5978
24.8065
19.8338
0.3022
16.7765
6.4398
0.7798
13.4761
15.8799
13.9122
0.7271
17.5178
16.4964
16.2398
16.8240
0.7057
14.8193
16.5813
0.8062
15.4263
14.2776
12.3563
8.7964
15.2304
14.9819
11.5867
10.3418
13.5221
13.2286
14.1339
15.2075
14.9967
15.3930
29.4845
18.3345
19.2612
16.8868
12.9249
11.9053
2.4220
14.7032
0.6357
16.7747
7.9020
13.1840
14.0573
14.2340
13.9303
5.7573
14.2293
16.5374
14.4325
16.1353
6.7540
12.8033
14.4427
13.1560
12.7257
13.4271
15.1266
14.3893
14.1567
14.0947
14.6041
24.3027
22.5420
17.4510
0.0047
0.5392
16.1535
16.6821
4.3803
11.7406
17.3266
15.4742
17.4800
15.9862
13.3795
0.3120
17.4721
17.8904
15.3001
15.4318
14.8327
14.7841
13.1912
0.4318
14.8534
13.9844
13.6259
15.1840
0.6219
4.5327
13.8970
15.7725
11.3893
25.4014
23.0261
17.4089
0.0083
0.6110
16.4162
14.4347
16.7297
14.4383
11.9663
16.3055
0.8385
17.1328
8.5004
17.3429
0.8799
16.3313
2.1310
15.9024
14.7718
13.6328
16.7188
13.6001
0.8759
15.3088
14.5261
12.0265
14.3033
15.7943
14.4517
16.1567
14.7547
16.8105
23.1409
16.1883
17.7776
16.2642
12.3309
15.3429
12.9104
15.1241
12.2228
17.1020
13.5962
15.7515
16.2837
14.7964
12.6644
0.0149
0.5080
14.7975
12.7656
15.3991
13.8360
16.1495
13.8211
13.8886
13.7322
15.25
14.6440
14.1462
1.0015
16.1183
13.9260
19.7310
29.6030
14.2997
6.4097
16.3110
0.4917
14.4028
18.0762
17.2344
11.6756
15.0156
8.7271
14.8385
15.2224
15.5160
12.2039
12.1368
15.7199
13.7863
14.5377
14.8186
14.6444
14.2772
14.3487
14.6401
13.9427
8.1880
15.7119
15.9075
15.2482
14.9107
16.5639
17.5448
21.2260
16.7765
16.3218
20.4866
13.0127
18.3066
14.4902
16.8480
16.5900
15.2449
2.1408
17.6517
14.8015
13.6397
14.3585
17.2819
15.1549
16.3999
0.0392
0.6807
12.1194
9.5210
14.5348
15.1368
12.0573
12.1459
14.6030
11.6785
7.0200
12.1956
13.4583
18.4043
0.3573
19.4224
16.7765
15.6724
7.6459
13.8171
16.3298
16.7297
15.8657
17.7790
17.4067
16.0047
12.8933
15.2337
12.0965
15.9441
12.8306
14.0933
12.0831
13.8120
14.4746
13.9017
14.1379
12.8255
2.7119
14.2739
0.7605
8.6774
12.6865
15.2304
13.7866
23.5640
12.2802
19.2721
18.4162
19.6604
0.1916
16.7903
13.8385
17.1927
9.3247
12.6393
15.2384
12.0348
15.6996
15.1575
0.5258
15.3687
7.8353
14.8131
14.0229
13.8908
15.0577
17.5374
13.7573
15.9104
13.3251
0.9300
16.0149
12.8498
13.5559
13.0406
11.2039
18.0943
28.1815
18.0475
21.5831
19.8545
19.8276
20.2979
0.8110
22.0025
20.4401
20.5610
0.4920
17.6557
15.6491
17.1636
22.1382
0.9358
18.9844
19.1600
18.0112
7.3879
16.8995
15.8120
14.7246
14.5334
14.9165
15.1161
17.1546
16.9782
15.0595
9.6963
14.4985
5.9671
36.9911
24.2873
25.6102
24.0164
27.4988
25.5104
25.0441
27.0120
24.6426
24.5513
24.2837
24.1927
27.2937
14.7973
20.5729
0.3137
23.1510
23.8546
25.4992
23.0228
21.5341
20.2320
26.2364
23.3742
26.7985
24.8638
18.7736
25.3514
11.3277
16.3538
18.9543
16.4047
BS-1536,3.tif
48.5195
31.9293
29.2917
29.0694
31.8819
23.4931
29.4175
34.9158
33.4857
30.0772
29.4044
30.0976
37.2455
2.9796
34.6650
38.8342
37.0633
40.4444
28.9841
32.0417
35.5572
42.6054
16.6087
35.8811
24.1295
33.6046
33.8897
31.7729
27.6740
33.8047
32.8117
45.5942
31.8425
25.4195
23.3185
19.2571
12.8579
21.9390
21.9349
22.1898
20.9541
16.7214
24.5172
22.7910
0.6064
20.1095
27.5560
27.8487
28.4354
27.6755
25.8169
29.6485
0.9967
26.1787
21.5179
1.2904
28.0052
27.3023
24.9323
25.6363
25.9364
25.2516
27.5231
0.1583
33.5258
25.4932
0.3981
18.7658
14.7562
18.5535
22.4539
12.6585
3.9094
23.6463
27.0170
19.9996
22.5135
20.5923
31.8505
24.2912
23.0892
23.5350
24.4243
25.2556
29.7344
22.9290
25.2116
25.1576
21.5916
24.0159
23.0074
26.2294
24.5372
23.9856
23.9034
35.7309
27.0427
24.1032
19.1853
19.3011
0.4969
15.9571
19.5634
5.5586
20.8620
0.9219
20.8383
18.1750
20.4395
13.8938
0.9279
23.3226
22.6915
23.7828
22.5627
23.7325
1.1280
24.7584
9.6619
22.8283
25.9031
0.7436
14.3063
23.4621
20.4277
18.2564
24.6459
31.4795
22.6784
20.9227
17.1632
17.6441
17.3822
13.8024
16.2956
17.7469
20.1250
22.5683
16.4865
21.8524
21.0440
18.0736
0.8809
13.7991
23.3071
22.5065
2.1735
21.4406
10.5757
2.1143
14.9756
23.9926
22.0714
0.3944
3.2394
20.1343
19.6234
20.1476
15.5890
15.9590
28.9274
22.6667
0.1017
9.5076
17.3307
16.5842
0.8276
17.9308
16.6519
18.0888
18.6515
21.5327
18.8420
19.3992
19.2035
19.2075
9.4698
17.3559
19.2264
18.1831
18.7270
19.8868
17.5128
0.3370
3.5868
22.2919
20.1228
21.7399
16.9434
17.8768
12.5401
15.5180
27.3261
22.7888
22.2412
11.7410
9.7395
17.7473
17.1491
20.7063
19.2449
18.4917
2.1521
18.4292
19.5479
14.3570
16.6049
21.3111
20.2375
17.9730
22.3174
17.9216
19.7647
13.7695
1.8409
19.6030
18.9863
18.0218
17.4299
19.2926
15.9005
21.4569
0.2682
20.7531
0.4184
10.4188
17.3134
18.7344
16.0829
0.4151
21.0196
19.2190
15.8073
19.2331
14.3648
0.0078
0.9441
22.5031
16.8028
19.9571
20.3481
20.9005
0.3300
4.9390
20.3004
2.7636
20.4147
16.7007
22.0144
18.3093
12.7876
17.7765
16.1809
17.9286
0.0189
0.0267
32.2707
20.8476
0.6707
20.1587
0.7584
16.1476
22.2789
16.7407
20.0344
17.7436
5.6940
18.6981
22.6286
17.6907
16.5327
20.2930
16.0333
16.1669
16.5875
0.7011
4.0311
20.7418
16.2716
19.9423
21.7222
22.3078
20.3733
3.4769
19.0651
18.3296
25.4506
24.5636
22.7916
23.7895
15.0200
19.4969
20.1461
21.8775
1.0366
18.3792
19.6589
20.7033
20.2586
10.3115
1.0333
15.8624
1.7654
19.6841
16.9552
2.0281
19.2956
19.4883
18.7174
19.0337
20.1213
15.1628
13.7469
16.8442
19.7710
16.9501
19.1617
19.8557
21.4499
22.4930
25.8445
21.5612
15.5131
18.2767
18.3570
17.4832
15.3248
18.7473
16.1894
18.0651
12.1532
19.4284
17.8272
20.2789
19.9219
17.0773
13.6619
18.0577
17.3270
2.7714
13.0555
14.5279
16.8835
15.5313
15.6545
18.7037
16.8709
17.2442
17.8335
16.0969
18.0296
19.0172
23.7363
18.7640
17.7817
0.5723
17.0418
16.9859
8.3489
16.7307
18.2852
9.6992
12.8753
5.2508
2.0884
18.0381
18.0411
15.4406
19.9700
16.6178
17.2904
12.8365
17.3252
15.1299
15.1447
14.0226
20.0159
2.9678
20.4843
17.1139
17.2986
17.2235
18.6459
21.7358
26.9467
15.2397
16.9134
1.0492
19.8590
2.1798
12.8687
16.1964
17.2379
16.4865
13.1613
12.9859
19.9042
18.3048
18.8195
14.3389
19.1831
14.0333
11.5087
13.4961
0.7913
4.5128
17.3951
14.4647
14.9737
18.7617
0.1062
1.2475
16.0370
11.3803
16.3566
25.4705
18.0476
7.7059
17.7717
16.6955
15.6815
14.3548
17.3896
9.5805
17.5205
2.7214
1.2149
17.0141
17.9031
19.5061
1.7521
16.6400
17.2061
1.8557
14.9234
20.7248
15.2841
17.3496
16.0895
9.9057
1.0059
6.9915
14.5794
7.4277
15.7810
1.4669
16.9482
24.0878
24.4918
20.1595
16.7199
17.4791
13.1225
13.9038
7.3030
18.5657
17.8180
14.6238
16.0781
15.7521
16.1865
17.2005
20.4262
18.0995
18.5727
17.8428
17.6489
1.5860
15.9678
13.1524
1.5934
15.5646
15.5549
12.2749
16.9230
17.1528
13.0991
18.4410
17.2445
27.1866
23.7986
19.0129
18.6519
19.2553
16.5309
18.4162
18.1643
3.2016
17.2690
16.1754
17.4169
18.2590
12.6530
14.9471
1.3463
18.3071
16.3596
1.6763
18.6556
11.7007
19.7802
17.9497
17.5346
16.3574
14.8191
17.7969
16.5239
18.4935
11.1683
12.1428
19.8946
27.0681
25.7740
19.1439
17.8820
17.8302
18.8546
14.6267
18.2360
16.6045
15.4802
15.5468
15.5823
1.4843
15.3729
1.3725
18.6519
14.8609
9.6489
20.1569
2.7236
21.2656
1.3663
13.3122
18.5890
14.9393
13.1110
14.7791
18.2923
13.7425
16.4447
15.5494
19.0451
22.0041
24.2248
21.3455
20.5242
18.8535
16.2053
21.3278
20.3785
18.4843
16.5139
8.0851
17.3455
17.1265
18.4114
18.9656
1.2697
9.2272
18.8498
20.3596
21.2275
16.4602
19.8435
18.3977
15.1909
13.9826
19.3019
15.1084
15.8409
1.5945
18.8061
17.1006
16.8024
22.4266
26.3101
21.4273
20.0640
20.8787
0.0618
0.5531
19.6430
17.9193
15.9859
15.9874
15.3655
15.2201
18.3703
16.7473
0.9922
20.1236
17.3178
17.5801
17.0792
19.0818
15.3940
12.6060
14.3008
18.3378
1.8405
18.1250
15.9438
10.9397
20.3045
12.5794
13.4939
26.2773
0.1952
0.3707
20.9885
18.7684
19.3522
3.7100
16.0818
15.7492
19.2671
16.1276
14.1809
19.0910
16.2001
16.8550
14.5039
4.0548
17.8058
13.3100
19.2445
1.8054
19.8613
17.7636
17.5420
19.8502
17.5335
11.9589
15.8483
1.5990
19.2723
8.8209
18.7529
21.6374
28.9787
8.4750
16.6249
20.0011
1.1273
19.7044
19.7414
12.8346
20.2897
11.3233
17.0333
2.4358
17.1909
17.4314
18.9175
17.5265
1.1746
18.7455
15.1632
15.2445
1.3444
13.6922
15.1765
9.5091
17.6526
1.3559
18.4998
17.7747
20.3278
15.2675
18.4214
26.7986
25.6210
19.7284
19.3785
0.5361
19.3973
20.3955
19.6312
19.4277
16.3781
17.1879
12.2852
14.9367
12.9834
17.1435
14.7118
18.8775
12.0107
17.2109
15.9242
1.4976
19.1813
9.0022
2.0052
19.8468
18.5797
19.0610
0.1691
1.5664
19.3626
15.3962
18.6674
23.4319
26.1932
23.0488
15.1731
18.9419
19.0067
19.3071
19.5512
11.8128
4.7906
8.5216
16.9478
17.0629
16.1384
0.1609
2.1310
20.9963
19.8206
17.8539
3.3922
20.6685
15.0770
1.6467
18.5531
11.3851
12.8694
19.2142
14.8979
17.8698
18.6312
18.6878
13.9660
21.9204
21.0525
0.6593
20.7100
18.9301
16.9782
16.3507
8.3566
19.0233
10.9486
18.4081
13.0662
4.5594
16.7799
16.5250
1.7044
1.8579
19.0126
2.2882
14.9526
15.5283
18.5671
12.3100
1.4114
19.2083
15.4798
9.1613
19.2856
17.2634
1.2124
15.7651
20.1676
29.0107
30.2785
22.6408
19.6071
19.1269
18.6152
1.3119
19.1909
17.9715
14.9811
18.7640
17.0004
19.9815
16.5265
16.1417
17.8491
2.0544
18.5257
17.0166
17.1813
13.6485
1.8650
19.5579
1.5091
13.2701
13.6718
1.3962
17.2179
14.1924
16.4621
17.3126
13.3467
15.3724
24.0312
17.6715
18.2290
1.1302
20.2094
0.8879
19.7037
18.5139
17.7144
15.0178
18.8110
17.5727
15.2941
16.9053
14.7314
17.6178
17.1202
12.9456
14.9652
18.2227
14.1957
16.9075
19.3892
2.1428
15.4380
14.9859
11.1998
10.9227
13.9230
7.9404
0.8646
23.3347
23.0414
0.3537
20.3807
9.7018
19.1110
16.5901
19.8590
18.6345
16.7166
19.6582
1.0707
9.0022
14.1620
14.3400
14.7170
11.6841
16.5146
14.6326
16.3518
18.0807
16.8331
18.1225
16.4014
7.8076
12.6829
11.2005
11.3407
12.9223
15.7825
1.6937
20.8894
27.9368
29.8556
18.9726
15.1047
17.0089
19.2852
2.0026
19.7551
18.2974
18.5516
19.5927
18.6611
13.2179
1.1069
15.7836
16.8405
10.1387
17.4225
17.6008
15.7921
2.6722
14.8339
16.8269
12.9789
12.9811
17.7540
15.2867
17.1317
17.7011
17.0866
1.0244
15.6271
23.0361
25.7949
18.4366
12.6604
0.1957
18.4747
17.7207
18.2046
16.9356
17.2612
16.4654
16.5394
1.0977
20.0807
19.7395
19.5786
18.1339
16.1813
1.1387
15.1365
16.0651
15.4073
13.6670
17.3552
14.5479
14.8635
15.5475
0.8206
18.3822
15.9793
6.2863
19.0596
23.7006
24.8811
14.1014
16.6478
0.7251
19.0662
20.8032
15.1469
19.8735
17.4458
18.2930
19.9489
12.6519
17.3655
0.8147
17.0063
6.4706
15.4684
14.0307
12.8439
18.0562
17.4791
11.5786
9.2893
17.6289
17.6533
16.6870
0.8087
10.6515
3.9926
16.5176
19.5797
25.3445
15.1641
19.1236
16.4269
18.9086
13.7048
1.0903
19.5760
8.7784
14.5942
21.1487
19.5749
3.0585
7.8287
1.2268
19.7151
1.3452
17.0396
14.8309
15.9841
2.6659
14.2445
16.7140
16.3574
16.7543
14.1069
0.9138
7.5346
17.3596
13.2934
16.1776
12.8923
24.5164
0.8573
17.0004
16.8827
18.7288
17.7251
17.9438
16.2919
18.9885
2.0736
18.3082
17.0411
0.8254
20.5568
1.0203
10.0007
15.0129
16.8661
15.8820
17.2730
16.1939
16.8110
18.8491
13.4621
0.5302
5.6859
9.3700
14.3825
13.0559
14.8953
1.1306
18.1920
23.0894
25.1317
18.9441
10.5642
16.1532
16.5794
13.4451
17.5956
16.9793
0.9497
19.6019
13.8650
1.7333
15.8454
18.3696
19.0496
17.7740
17.2845
0.4880
2.7518
12.5831
15.7444
15.1384
17.3618
15.1672
16.0026
13.6545
14.3163
10.7185
15.8195
7.5431
17.7810
14.7051
24.4713
7.9256
2.2527
15.1768
17.4332
17.4465
14.5905
18.3733
16.1280
1.5853
17.6141
21.1243
0
0.5113
15.4828
0.8875
18.9264
18.2767
15.1587
17.7473
13.2619
14.0522
12.4229
14.9186
12.4972
1.8927
15.1890
7.4765
14.8683
12.2793
15.8890
19.9229
26.0898
19.0832
16.0207
16.1306
11.5276
18.5298
19.5442
17.6182
14.2704
16.0751
19.6134
18.2360
19.7281
13.9323
15.3333
16.8209
15.7133
14.0018
7.7584
1.4865
16.1228
18.3259
15.2379
15.5831
15.7669
16.6715
11.6937
10.4928
12.9785
15.0592
19.6892
22.1538
17.9668
17.7144
0.3925
16.0226
14.7869
17.5956
17.8679
12.8091
16.2564
5.4569
0.7414
13.7044
5.5006
18.8320
16.0366
16.4469
17.5612
12.8561
13.9626
18.9338
14.5246
15.6201
16.5261
16.7647
15.6252
13.4380
16.1994
16.4280
15.7125
12.9138
16.4521
0.4401
29.8872
0.2449
19.7262
15.6530
16.8154
17.5742
17.7780
17.8265
18.0747
18.5609
16.8036
18.0766
17.4284
0.9223
16.4946
15.7462
14.3807
17.6263
17.0488
16.1561
10.0710
14.6604
13.2919
11.9974
14.6178
11.4118
15.8901
11.3944
2.3914
12.6630
14.8505
16.3958
26.9729
20.8720
0.2172
17.7392
6.6952
0.6989
13.6996
16.7636
14.3799
0.9452
17.9216
16.7392
16.4129
17.9449
1.3659
16.0522
17.2508
1.1080
16.2590
15.2264
13.2634
9.5720
15.7259
16.3578
12.3407
11.7118
14.2878
13.7954
14.5960
15.1080
16.5697
16.5127
29.4471
18.7917
19.7547
17.3134
13.7510
12.1221
2.9356
15.2005
0.6426
17.0277
8.6286
13.5165
14.2934
14.5435
14.7281
6.4920
15.2024
17.0004
15.2238
16.4928
7.3259
13.6974
15.4155
14.5631
13.9031
13.7384
16.9304
14.8553
14.0089
15.1269
15.6574
26.4077
22.9938
18.6730
0.0647
0.4602
17.1580
17.6619
4.5405
11.7921
17.7658
17.0914
18.7074
16.3407
14.1539
0.9168
18.5731
17.5431
15.6204
15.7592
15.1487
15.6670
14.0625
1.0096
15.1513
14.9282
14.0610
15.4432
0.2494
4.1084
14.4876
16.8143
12.1961
27.4253
22.0767
17.8979
0.0011
0.0958
16.7133
13.8879
17.7536
14.6360
12.8409
17.3237
1.0499
17.5228
9.1413
17.8457
1.0166
17.0818
2.5520
16.8098
15.4987
15.0185
17.2253
13.8783
1.7403
15.5838
14.9038
12.7888
15.1909
15.5405
14.9985
16.0544
16.3374
17.0299
22.9512
16.4495
18.2231
16.6404
12.6186
15.7895
13.7788
15.9763
13.0659
17.3518
13.8376
16.4584
17.3208
15.5942
13.3751
0.0148
1.5179
15.6304
13.3862
16.9478
14.0311
17.1365
14.8901
15.3385
13.4632
16.1595
15.8479
14.8931
1.6730
16.4188
15.3537
21.6214
31.1161
14.7288
7.0910
16.7825
0.4584
14.7569
19.1484
17.4643
11.8132
15.3048
8.8361
15.7765
16.1102
16.3692
12.5128
12.8990
16.7329
14.7059
14.9164
14.7085
15.6866
15.7654
14.7288
14.9238
14.1361
8.9071
16.3293
16.2904
16.4765
16.6548
18.0033
18.2576
21.8507
17.2490
16.7732
21.0314
13.9985
19.3740
14.9756
17.9959
16.9338
16.2094
2.2283
18.7451
15.0869
14.5235
14.7373
18.6356
15.9619
16.8047
0.0107
1.2009
12.7148
10.0263
14.8923
15.6267
12.8713
12.6726
15.0030
11.9264
7.3344
13.2283
14.8350
19.7149
0.1657
19.1702
17.6796
15.9575
7.8879
13.9856
16.7000
17.6874
16.9219
18.2083
18.5117
16.9094
13.6648
15.4998
12.3008
16.3256
12.9941
14.7817
12.8664
14.5398
15.2449
14.1972
14.4639
13.4946
3.2416
15.1010
0.9345
8.2819
13.7240
16.4077
14.8354
23.1427
12.5722
20.3585
19.4547
21.0906
0.5642
17.0400
14.6996
18.1927
9.9256
12.8095
15.6837
12.2704
16.5723
16.1158
1.1735
16.7321
8.3918
15.5205
13.7913
14.7111
15.4292
17.9312
14.1051
17.5634
14.0052
1.8613
17.1754
13.4029
15.3130
13.7802
11.8853
18.7986
29.6493
19.1014
22.1939
19.4380
19.3637
21.6337
1.2789
23.9978
22.1447
21.7273
0.6785
18.5335
16.4776
18.2756
22.1317
1.2238
19.8727
19.6230
19.0799
7.5113
16.7199
16.7514
15.4680
15.4480
15.3085
15.0696
17.4932
18.0514
16.2764
11.2741
15.8091
6.7555
37.7745
26.2712
26.6377
24.5237
28.7390
26.6074
25.5368
27.7002
24.5327
25.7549
24.8317
24.5739
27.8031
15.6389
21.5074
0.9126
25.2855
24.9984
26.0396
24.1381
22.0020
21.2520
28.0547
24.5870
27.5061
26.9755
19.9338
25.2038
12.3084
16.2251
20.3819
17.0919
HTgRid-1536,3.tif
1702
1297
1210
1184
1253
935
1026
1125
1045
874
826
812
850
0
697
714
625
599
489
642
776
433
809
681
941
1035
1017
952
1179
1123
1449
0
1200
1152
1048
927
621
979
913
938
847
693
793
750
0
543
628
581
507
453
517
0
593
551
0
848
896
910
994
1011
992
1060
0
0
1250
1031
0
833
649
788
914
555
167
810
845
657
638
533
654
524
430
0
452
599
542
621
678
727
817
873
972
926
916
887
1263
0
1031
983
784
770
0
678
794
219
782
0
706
568
596
462
0
492
0
0
439
0
560
0
682
776
0
594
906
805
696
945
1135
0
838
856
720
705
700
567
663
691
770
765
584
681
577
489
0
0
418
0
0
0
0
464
678
685
0
58
750
756
738
593
560
0
1019
901
0
370
670
661
0
712
645
664
656
662
559
504
443
426
0
0
0
434
482
483
0
50
724
732
790
619
657
481
532
0
1002
938
875
439
390
685
657
750
724
645
31
560
524
0
0
438
0
0
0
463
370
0
632
629
651
667
701
569
756
0
726
0
0
448
762
747
682
0
778
721
621
668
502
0
0
543
381
404
0
0
0
477
0
572
562
716
658
464
667
601
655
0
0
0
1055
791
0
767
0
581
784
623
701
590
191
567
600
459
403
407
0
0
0
0
501
415
590
683
723
731
58
642
652
849
812
0
783
853
531
751
751
827
0
674
698
672
632
375
0
411
0
432
0
0
0
427
474
548
505
483
604
709
586
667
674
734
772
0
851
785
599
706
671
648
569
695
594
621
455
581
470
478
448
0
0
0
0
0
368
457
478
532
633
590
582
618
510
659
660
0
800
692
684
0
649
651
303
638
681
365
450
0
29
445
395
0
0
0
0
405
385
405
440
635
11
740
580
639
595
672
706
0
898
566
632
0
725
41
472
569
633
583
449
428
509
440
442
0
0
0
0
0
0
448
465
460
619
0
0
582
408
588
857
0
606
290
638
616
585
564
643
322
646
81
0
531
507
499
0
0
0
0
0
0
438
443
344
0
174
527
243
571
0
591
794
0
800
752
612
653
472
525
261
680
653
523
541
493
427
447
447
0
0
0
0
0
0
0
473
556
395
599
589
431
643
595
905
0
772
668
656
665
584
629
660
84
585
537
518
580
409
0
0
388
0
0
0
412
412
443
528
484
587
585
606
374
432
675
877
0
818
659
638
626
687
536
664
589
532
558
521
0
436
0
462
0
0
0
0
0
0
475
449
405
492
624
428
560
548
649
694
0
817
756
772
698
587
795
694
625
591
286
545
493
482
482
0
0
0
0
0
403
386
389
384
574
510
568
0
584
547
576
758
0
867
775
732
770
0
0
684
633
558
545
489
452
458
0
0
0
0
0
0
0
0
362
547
0
628
555
351
668
434
442
890
0
0
0
774
711
759
114
587
570
636
571
457
540
444
388
0
0
0
0
0
436
430
465
598
572
411
546
0
668
279
658
714
0
909
270
585
755
0
745
713
458
672
386
549
0
427
411
0
0
0
0
0
0
0
465
294
565
0
647
588
667
508
648
885
0
827
719
706
0
712
709
702
694
564
560
382
458
382
416
360
0
0
0
0
417
0
0
590
604
639
0
0
655
531
669
734
0
861
836
545
688
710
712
701
431
138
281
522
503
403
0
0
412
0
0
0
0
0
500
378
392
648
486
619
641
589
469
736
0
709
0
765
676
635
610
316
658
395
572
365
0
440
413
0
0
0
0
0
0
0
0
559
521
308
655
619
0
529
684
883
0
998
803
771
702
687
10
670
648
516
597
501
554
405
426
394
0
0
0
0
0
428
0
409
485
0
615
491
597
624
468
509
0
801
622
655
10
745
0
722
651
597
505
551
499
414
413
0
0
0
0
0
0
409
506
11
479
511
374
375
482
259
0
747
0
768
0
720
341
647
563
680
657
588
597
0
0
0
0
0
0
0
0
0
0
442
452
0
411
407
380
437
561
0
710
895
0
955
655
529
618
727
17
670
632
630
606
531
445
0
378
0
0
0
0
0
0
430
0
410
559
531
599
614
613
0
515
775
0
815
658
481
0
689
664
634
601
623
552
493
0
506
463
425
0
0
0
0
400
0
452
455
496
587
0
637
544
179
659
775
0
804
510
633
0
711
776
537
648
575
573
584
386
469
0
391
0
0
0
0
395
360
0
519
566
606
0
363
51
570
665
841
0
499
678
581
684
495
0
679
323
531
586
557
0
0
0
408
0
0
0
0
408
443
473
559
535
0
236
606
444
565
459
797
0
0
631
597
685
645
638
614
677
0
558
512
0
489
0
0
0
0
0
0
405
478
444
0
166
306
507
464
513
0
637
733
0
832
691
404
591
589
499
650
620
0
582
462
0
401
433
0
0
0
0
0
399
398
468
518
549
502
519
365
561
237
600
490
0
793
303
56
563
641
612
490
637
569
18
533
580
0
0
0
0
0
0
0
0
381
393
522
472
0
552
252
492
432
533
665
0
841
679
573
634
396
681
669
624
529
507
560
499
475
0
0
0
0
0
0
410
469
437
511
527
588
407
349
424
525
647
748
0
599
654
0
621
525
644
652
459
601
0
0
423
0
429
0
0
0
0
0
0
426
470
552
545
488
504
585
533
408
575
0
0
977
0
714
578
603
634
623
618
620
605
499
505
444
0
0
0
0
0
0
0
436
385
414
506
389
561
394
18
437
505
551
0
836
744
0
641
255
0
534
619
527
0
535
490
436
417
0
0
0
0
0
0
0
462
517
439
391
486
464
500
509
562
538
0
1034
673
757
665
491
476
66
570
0
553
306
450
377
0
0
0
0
0
0
0
411
446
465
489
500
555
517
501
476
528
853
0
798
689
0
0
637
647
155
446
651
538
556
501
408
0
0
0
0
0
0
0
0
456
501
503
553
0
108
493
549
408
884
0
760
687
0
0
639
531
630
556
488
588
0
530
0
432
0
0
0
0
0
406
388
0
514
523
446
522
533
510
583
547
591
0
771
629
657
635
479
586
502
583
484
568
461
480
430
0
0
0
0
0
0
0
448
439
498
461
559
518
508
0
531
519
696
0
1011
563
249
637
0
545
680
604
449
520
324
457
398
0
0
0
0
0
0
402
434
459
517
507
309
566
557
515
557
597
608
0
736
634
626
773
502
681
556
608
606
535
44
507
405
0
0
0
0
0
0
362
0
467
532
459
460
541
412
240
424
494
663
0
0
724
643
616
325
523
614
630
583
591
550
497
0
0
0
0
0
0
0
385
411
458
472
61
533
0
290
444
527
493
787
0
436
703
694
766
0
653
544
654
358
451
484
401
435
400
0
0
0
0
0
375
490
438
571
494
0
584
462
498
487
433
656
0
933
650
807
704
712
737
0
775
714
668
0
547
438
435
468
0
0
0
0
404
427
448
502
521
531
628
594
546
355
547
224
0
1085
848
898
840
917
891
864
877
773
745
684
656
634
0
451
0
0
0
0
416
452
649
652
754
801
649
824
403
523
635
527
0
hTgrid-1536,2.tif
1675
1305
1218
1164
1204
934
994
1038
970
837
764
738
802
0
618
625
581
517
553
678
858
491
844
746
1021
1072
1051
965
1198
1129
1484
290
1221
1161
1061
941
623
982
901
890
789
669
723
671
0
481
549
507
470
511
584
0
668
627
0
930
983
951
1015
1015
998
1068
0
373
1267
1041
0
847
654
798
921
554
165
783
787
598
606
476
588
466
0
468
521
647
621
696
745
801
905
920
1016
938
930
905
1288
384
1025
997
795
788
0
694
793
235
735
0
650
515
565
418
0
429
0
461
507
0
639
327
729
855
0
607
918
821
706
955
1132
407
842
875
733
719
723
577
670
669
722
751
546
617
553
438
0
0
0
0
463
0
0
520
711
748
0
64
757
756
738
605
578
407
1038
913
0
380
685
672
0
698
627
643
606
598
523
447
0
0
0
0
428
463
539
551
0
59
789
745
792
636
664
477
546
405
1028
945
881
456
385
703
654
753
705
645
31
538
535
0
0
0
0
433
420
474
398
0
644
662
669
680
717
576
768
0
747
385
0
457
753
757
694
0
794
697
622
661
489
0
0
512
0
0
0
0
0
480
0
597
567
741
688
476
677
614
659
0
0
378
1060
795
0
772
0
587
799
604
678
591
196
546
600
439
0
0
0
0
0
0
539
447
590
718
749
743
58
668
676
851
830
366
790
849
535
752
775
833
0
671
678
679
613
378
0
392
0
0
0
0
411
430
508
592
512
509
612
718
597
667
685
744
784
377
861
798
596
708
676
658
593
691
583
625
450
550
467
450
418
0
0
0
0
0
393
486
483
559
656
597
608
612
527
656
678
457
807
688
686
0
656
665
307
631
660
371
433
0
37
422
0
0
0
0
0
409
412
431
436
660
10
747
589
639
612
700
731
478
906
578
634
0
730
42
484
583
627
581
443
414
519
411
419
0
0
0
0
0
0
479
460
488
659
0
0
594
406
605
870
436
618
284
650
622
585
571
651
339
632
95
0
499
514
469
0
0
0
0
406
0
465
471
356
0
196
555
239
587
0
591
815
430
815
761
625
655
481
535
273
677
651
519
519
473
434
421
413
0
0
0
0
0
356
0
470
589
409
606
609
439
660
614
933
420
777
680
653
668
600
631
672
85
589
541
496
563
406
0
0
0
0
0
0
412
444
470
535
510
618
603
617
370
430
675
900
386
826
677
648
630
700
541
677
591
534
556
498
0
429
0
425
0
0
0
0
0
0
507
448
423
517
631
438
568
551
656
693
433
822
761
785
710
586
804
705
627
571
288
515
472
487
450
0
0
0
0
0
404
409
402
400
607
519
569
0
587
561
602
758
410
883
800
728
786
0
0
692
647
563
575
492
442
495
0
0
400
0
0
0
0
0
368
523
0
636
557
362
690
434
436
888
399
0
0
788
718
780
120
598
575
632
593
464
533
464
394
0
0
0
0
0
403
429
455
568
572
415
548
0
673
290
669
730
397
922
269
586
763
0
751
723
457
668
394
542
0
455
412
0
0
0
0
0
0
0
474
0
563
0
636
599
685
511
643
900
384
838
725
719
0
732
707
727
689
563
589
381
457
409
417
366
0
0
0
0
393
0
0
572
600
642
0
0
672
538
687
743
424
880
850
550
693
711
715
730
435
145
279
526
501
425
0
0
408
0
0
0
0
0
501
372
402
636
495
627
635
602
475
736
408
716
0
766
687
635
615
318
666
394
585
360
0
471
413
0
0
0
0
0
0
0
0
521
508
315
649
628
0
546
686
908
399
1011
801
770
716
687
0
690
640
498
624
509
560
434
432
389
0
0
0
0
0
420
0
382
478
0
622
498
602
636
467
522
408
817
633
666
10
756
0
728
656
594
526
547
500
442
414
0
0
0
0
0
0
405
496
0
476
518
382
387
482
266
0
757
342
777
0
730
344
659
565
688
662
586
627
0
0
369
0
0
0
0
0
0
0
441
447
0
407
417
395
448
569
0
722
906
374
960
663
542
626
737
20
685
644
624
627
524
451
0
377
0
0
0
0
0
0
422
0
374
557
523
608
622
623
0
528
792
366
842
671
480
0
699
660
647
600
620
576
491
0
533
461
422
0
0
0
0
0
0
446
441
495
586
0
635
547
185
660
792
388
821
511
647
0
727
783
543
662
584
591
588
382
508
0
384
0
0
0
0
0
358
0
481
573
591
0
381
59
584
681
850
368
502
692
592
692
501
0
716
333
551
639
578
94
0
0
443
0
0
0
0
0
404
438
489
505
0
243
608
456
563
465
816
324
0
634
597
686
655
638
614
698
0
613
536
0
546
0
0
0
0
0
0
0
439
402
0
172
309
515
484
539
0
644
768
366
832
699
409
607
602
501
657
639
0
638
486
0
451
466
0
0
0
0
0
0
377
435
472
534
496
529
368
577
255
605
510
379
801
302
64
578
654
612
493
655
588
16
546
610
0
0
378
0
0
0
0
0
0
358
461
458
0
555
253
506
437
535
689
381
849
688
578
644
404
690
700
641
539
545
587
525
528
385
0
0
0
0
0
0
433
400
451
502
555
430
358
434
528
662
756
376
600
665
0
629
532
648
661
466
627
219
0
447
0
460
382
0
0
0
0
0
392
436
482
510
476
524
605
540
414
594
0
351
990
0
724
590
610
644
648
637
644
658
528
541
501
0
0
0
0
0
0
0
403
367
374
491
383
562
405
20
444
506
551
397
841
752
0
646
256
0
547
632
548
0
564
520
482
434
0
0
0
0
0
0
0
424
469
424
404
486
472
507
507
564
551
440
1049
680
763
662
506
489
71
586
0
596
320
476
425
402
375
0
0
0
0
0
381
415
407
467
487
564
525
505
502
535
851
454
809
696
0
0
639
658
166
456
679
580
589
529
452
0
424
0
0
0
0
0
0
419
445
479
533
0
120
493
564
415
909
450
768
683
0
0
649
541
643
562
488
628
0
555
315
452
0
0
0
0
0
0
352
0
455
485
449
523
537
519
575
558
600
414
787
636
668
651
480
597
513
607
492
622
492
524
495
413
0
0
0
0
0
0
400
389
431
445
550
521
518
0
543
528
704
397
1029
569
256
653
0
544
712
639
465
590
346
509
476
428
0
0
0
0
0
0
377
397
446
469
310
560
566
525
562
608
623
423
739
639
634
776
513
688
560
648
645
603
47
566
474
405
374
412
0
0
0
0
0
409
450
432
452
547
422
248
422
509
676
434
0
735
659
627
323
533
626
664
614
663
596
549
421
427
0
0
0
0
0
0
354
395
405
56
506
0
290
457
544
501
787
456
442
719
709
772
0
676
547
687
366
504
540
435
515
463
0
391
0
0
0
0
422
377
487
461
0
576
470
501
492
444
664
496
941
654
807
714
718
753
0
825
752
755
0
598
518
485
528
0
400
0
0
0
0
392
423
469
494
613
606
563
357
563
244
510
1109
861
898
848
934
904
876
914
819
827
739
710
726
0
512
0
476
416
0
0
382
561
531
678
706
604
762
402
534
648
528
268
HtGrid-1536,1.tif
268
263
299
299
260
273
294
272
379
377
355
360
232
230
258
284
364
359
387
380
270
274
292
280
280
288
286
290
411
409
365
391
292
332
338
320
304
317
316
315
380
395
386
394
315
314
302
309
375
420
357
382
339
342
322
339
340
301
303
296
375
408
384
387
313
331
339
348
330
339
335
329
403
392
401
409
343
343
325
334
455
417
420
387
337
353
327
343
339
310
313
353
408
431
429
377
298
346
353
354
330
345
336
335
399
409
400
412
345
352
349
330
400
417
412
393
363
363
349
347
326
315
351
342
441
408
456
410
241
277
301
311
348
358
356
360
363
334
329
333
360
371
362
372
419
416
423
402
382
378
367
360
381
385
371
368
409
448
389
426
268
294
324
322
367
370
362
368
363
363
370
353
372
366
361
360
429
404
407
397
378
354
383
367
381
415
443
373
448
397
388
402
264
295
323
328
372
366
380
369
356
368
384
380
370
381
375
364
422
421
414
402
366
373
380
356
376
379
372
413
390
383
390
437
279
316
326
323
380
375
378
379
367
376
377
360
379
366
361
364
427
407
406
398
374
363
374
362
413
367
368
361
406
393
413
430
278
321
349
346
366
362
383
362
328
348
341
346
380
382
375
375
349
331
344
348
323
331
328
325
364
362
362
380
344
343
299
335
293
336
356
353
361
372
376
373
343
340
351
344
377
378
367
377
351
354
352
355
329
338
335
361
383
378
374
381
369
348
328
265
286
337
346
357
367
370
359
382
326
367
344
343
376
372
375
371
345
362
342
337
335
366
331
342
371
399
377
352
398
336
337
314
281
341
348
350
368
364
361
362
347
356
349
343
369
374
364
364
338
343
345
349
331
324
347
361
424
361
378
358
377
341
301
299
243
308
333
327
424
419
401
396
385
421
402
380
419
409
406
406
403
391
394
385
340
349
340
342
342
352
339
332
372
421
405
341
246
313
316
331
412
400
403
407
371
389
404
380
419
410
414
411
399
389
389
391
345
348
354
351
354
358
354
337
435
405
346
364
246
301
321
337
406
403
402
406
385
388
390
380
399
403
407
412
401
384
405
404
327
351
347
343
340
343
354
338
376
394
423
357
235
288
313
319
424
411
398
403
376
384
388
384
408
412
403
401
400
417
398
391
330
331
340
334
347
343
336
332
375
355
345
354
317
342
368
377
340
334
330
331
397
398
401
395
384
386
394
364
416
406
404
353
422
394
400
415
380
388
373
369
349
328
310
319
294
333
350
383
319
337
340
330
388
397
379
391
379
390
391
390
359
367
409
350
390
411
405
392
388
380
374
361
343
354
326
321
320
336
372
369
340
336
344
339
391
408
399
394
375
391
371
391
396
420
407
402
425
384
392
402
373
373
380
372
343
342
321
310
304
338
350
374
323
324
333
342
401
401
405
400
381
392
385
389
405
401
365
399
422
399
410
404
367
378
381
378
375
345
322
329
270
300
303
323
393
401
401
398
331
354
342
345
386
368
388
370
347
350
355
341
402
406
379
389
381
376
380
376
320
322
301
246
259
297
308
327
388
391
394
389
337
346
357
349
370
364
380
373
356
358
347
338
406
383
399
396
369
372
379
373
349
336
304
296
255
285
331
320
395
391
403
403
346
364
357
347
384
371
384
378
354
354
348
345
397
404
385
389
376
386
379
373
325
323
316
290
260
292
317
327
407
401
403
402
343
369
363
343
372
365
383
364
343
336
332
319
405
398
406
381
376
374
383
378
335
338
312
286
347
349
370
371
329
334
336
338
339
359
358
327
385
391
378
367
489
489
489
489
345
352
355
367
368
363
368
375
323
311
295
282
324
349
360
386
327
340
345
342
348
346
354
339
384
387
377
365
489
489
489
489
350
355
364
368
363
365
363
367
324
317
298
288
359
351
353
375
327
336
335
349
359
357
346
335
388
390
381
350
489
489
489
489
339
349
366
362
353
362
365
363
321
319
300
285
322
336
339
375
322
334
345
339
324
347
346
342
394
387
390
379
489
489
489
489
344
344
350
353
343
351
363
361
314
326
298
294
341
361
375
382
377
389
386
385
373
387
395
384
327
335
332
316
314
290
294
278
489
489
489
489
394
402
407
405
325
316
299
299
362
367
378
381
369
371
382
381
366
378
367
388
345
343
359
323
330
314
321
296
489
489
489
489
402
407
405
400
322
323
302
296
338
384
383
385
367
373
384
387
369
386
392
382
343
345
341
337
336
323
326
294
489
489
489
489
392
392
408
420
317
326
318
300
341
364
379
380
373
378
383
382
368
382
390
388
331
337
334
339
335
320
316
303
489
489
489
489
415
414
414
415
318
319
291
265
351
364
374
387
365
365
370
372
364
383
388
377
415
421
414
403
421
425
417
409
313
308
310
306
325
319
331
327
405
385
379
361
329
373
378
381
367
369
360
380
378
378
386
387
421
436
403
405
416
439
422
428
327
338
336
334
353
346
342
338
406
401
375
370
351
372
366
389
362
366
365
375
372
379
380
390
407
419
420
436
416
414
420
427
337
347
340
345
360
350
344
332
403
387
383
352
336
363
372
381
355
369
370
364
366
365
381
376
421
421
415
416
421
429
418
421
340
348
355
340
364
345
349
342
398
390
386
369
337
368
388
399
402
409
405
410
400
396
402
406
335
340
341
334
376
382
390
391
335
346
355
349
361
355
341
335
390
362
341
305
342
369
380
377
399
400
399
399
393
397
400
399
331
343
345
339
380
401
363
367
342
348
356
361
336
357
354
343
390
342
346
343
366
389
389
399
401
402
407
405
386
388
400
397
321
328
328
327
389
379
384
393
359
354
362
352
368
364
366
359
382
378
349
325
345
390
406
415
414
414
413
415
383
397
403
397
310
311
322
320
359
362
368
360
341
349
364
362
373
361
347
358
391
371
342
312
245
287
308
321
335
347
350
345
354
382
381
387
406
398
398
419
415
414
419
421
347
357
365
360
368
367
356
361
352
332
328
289
250
285
317
321
353
350
350
343
369
390
388
382
393
389
379
396
415
411
423
423
335
361
361
363
363
352
359
352
343
342
329
300
258
306
319
326
342
353
353
335
369
386
374
371
389
381
390
385
419
419
427
425
322
351
359
340
366
354
358
348
335
315
309
282
270
291
326
323
352
343
354
335
358
362
379
358
385
377
383
366
412
411
410
416
320
327
334
342
343
322
347
334
332
347
311
293
259
304
308
315
325
330
321
303
397
396
404
396
390
380
371
374
351
365
379
362
319
315
335
331
342
337
340
334
318
310
300
280
271
283
304
318
320
322
308
288
404
371
388
384
353
362
363
364
355
367
368
375
307
303
318
328
334
336
336
342
308
316
292
286
239
271
308
294
297
298
296
289
391
395
386
374
352
346
359
356
348
358
368
366
305
307
300
320
342
312
330
322
310
311
306
295
241
241
264
260
263
247
266
245
373
372
371
379
324
336
341
344
336
349
352
368
292
309
294
302
325
306
329
325
311
299
272
281
HTgrid-1536a,1.jpg
220
225
190
191
228
210
196
215
109
112
135
128
253
257
229
201
124
128
101
108
216
212
194
199
209
198
206
215
75
80
122
96
196
156
151
168
185
171
170
171
107
94
103
92
174
172
186
180
112
67
131
103
149
142
156
147
149
189
188
212
112
79
103
100
176
158
148
141
155
148
154
158
87
95
88
79
143
145
162
153
34
70
70
103
150
131
158
143
148
180
178
146
78
57
58
109
189
140
135
132
158
142
153
153
89
81
87
78
143
136
138
156
88
73
78
96
125
126
140
141
170
170
138
155
47
88
34
78
248
210
188
175
138
130
133
129
127
154
159
154
130
117
128
115
68
73
64
87
105
109
120
128
103
101
116
118
78
41
100
61
220
195
165
167
120
120
124
121
121
126
120
134
118
123
129
128
61
83
80
92
110
134
105
121
106
74
45
115
41
90
102
86
220
192
166
160
116
121
108
116
133
121
105
109
116
108
113
122
67
68
74
88
123
114
107
134
110
109
115
74
97
104
99
51
207
172
161
163
108
114
109
108
122
114
112
127
111
122
127
125
62
83
84
92
113
122
115
127
74
122
115
127
81
94
73
56
211
168
141
142
123
124
106
127
161
136
148
144
110
106
113
111
139
156
143
139
164
155
156
166
123
124
126
109
150
159
194
156
195
153
133
136
127
118
112
113
146
145
138
144
109
111
121
108
135
132
134
133
159
147
152
128
106
108
111
108
112
150
162
236
204
150
142
132
119
117
130
104
163
122
142
145
109
116
113
117
141
126
146
150
149
121
156
145
118
89
109
135
90
161
155
194
207
147
140
139
122
125
127
127
141
134
140
144
119
114
125
125
149
141
144
139
155
162
137
125
65
123
109
130
107
153
202
209
241
182
156
159
65
70
87
90
103
68
86
110
68
80
83
81
86
98
96
104
144
139
148
144
146
137
148
160
115
66
83
157
240
175
172
158
76
87
86
82
116
101
85
108
69
77
74
76
91
99
98
96
142
138
132
135
134
131
134
151
53
83
142
126
241
188
168
153
80
86
87
83
103
101
98
109
87
85
82
76
89
106
85
85
160
133
140
143
146
144
130
154
108
94
64
133
247
201
175
171
63
76
90
84
112
104
100
102
80
76
85
86
90
71
91
97
158
155
144
149
139
144
150
155
111
129
142
133
172
147
119
111
149
154
160
157
91
92
89
93
102
103
93
124
74
81
84
133
66
92
90
75
107
100
116
115
138
162
183
176
191
154
136
105
166
152
148
157
97
93
108
96
109
98
97
99
128
120
81
138
99
77
83
95
99
107
114
124
145
133
168
174
168
151
115
119
148
152
144
148
96
80
90
96
113
96
118
98
93
68
82
87
64
103
96
87
116
115
107
114
141
147
167
191
185
150
137
113
166
162
154
146
88
88
85
87
107
98
104
99
83
88
123
89
68
89
76
85
119
109
106
111
112
149
165
159
218
188
186
166
96
89
88
91
156
132
147
143
104
119
101
117
139
136
132
145
88
83
106
99
108
111
107
111
167
176
195
266
228
191
177
158
102
97
95
101
149
143
132
141
120
124
109
113
132
131
140
150
82
104
89
90
118
116
109
110
136
160
192
201
228
202
158
168
95
98
86
86
142
126
132
140
102
118
103
109
134
134
138
144
91
81
102
99
112
101
110
114
161
175
174
214
229
195
172
160
81
89
86
85
146
116
127
145
114
123
104
125
143
149
157
168
84
90
82
106
111
115
105
108
152
154
182
216
137
141
118
116
158
155
150
149
148
128
131
158
103
98
110
122
0
0
0
0
141
134
132
120
118
122
119
112
165
183
195
219
166
139
129
104
158
149
143
148
137
142
134
149
104
100
112
124
0
0
0
0
134
130
124
121
121
124
126
119
164
180
198
211
129
138
134
112
161
153
155
140
129
130
140
153
101
98
107
137
0
0
0
0
149
139
121
125
133
124
123
125
166
177
196
220
165
154
148
115
166
151
144
147
162
142
144
147
94
99
98
108
0
0
0
0
143
145
136
135
144
136
126
124
170
167
201
213
146
128
107
106
113
101
104
105
114
102
94
104
161
152
158
170
175
198
193
208
0
0
0
0
93
83
79
81
163
181
192
199
127
123
111
108
119
119
107
108
123
111
121
101
145
146
130
164
158
173
166
191
0
0
0
0
84
82
84
88
165
172
191
205
152
105
107
103
122
115
105
100
120
102
98
106
145
143
149
145
151
166
161
193
0
0
0
0
97
95
81
69
172
169
176
207
148
123
109
108
117
110
104
106
120
106
99
102
157
150
154
147
153
169
170
186
0
0
0
0
74
74
74
73
172
177
203
246
137
123
115
102
122
123
117
117
125
106
101
111
74
67
75
82
69
62
73
79
175
177
177
178
162
162
154
167
83
102
108
126
160
116
111
108
120
118
129
109
110
108
100
99
68
52
84
82
72
49
68
61
159
148
151
153
133
141
143
151
81
84
112
118
139
116
120
100
126
120
124
114
117
109
110
96
83
68
69
54
73
73
69
62
150
142
145
142
129
138
140
155
86
99
106
138
151
126
116
107
131
120
120
124
123
123
109
113
69
67
74
73
67
59
70
67
146
140
134
148
123
145
137
145
91
97
103
118
152
120
100
89
88
78
85
78
88
94
87
82
154
148
146
154
111
108
100
98
151
140
133
140
129
132
145
159
98
126
149
203
145
119
109
111
89
86
85
89
94
93
90
91
156
147
141
148
108
89
125
123
144
140
132
126
149
132
133
143
98
153
138
161
123
101
98
89
87
86
83
84
103
100
88
92
166
160
162
160
98
110
104
94
129
132
126
137
119
125
121
132
105
111
141
183
142
98
84
74
73
73
76
73
105
92
84
91
177
176
166
166
127
127
120
127
147
137
122
125
115
128
141
130
97
118
148
194
240
203
181
167
153
142
137
144
134
106
108
98
83
90
90
69
73
75
70
67
140
132
122
128
119
120
130
130
136
168
167
227
236
205
172
168
134
135
138
145
120
97
98
106
95
100
110
92
74
76
65
66
152
127
126
126
121
133
130
138
149
157
172
219
228
184
169
164
146
136
134
152
121
103
114
117
101
109
99
104
69
70
63
63
161
138
130
147
120
134
128
145
150
192
193
236
216
197
163
164
137
144
136
153
129
126
110
129
104
112
104
124
75
77
79
73
165
160
153
145
145
167
145
161
163
149
191
225
229
185
181
172
163
156
167
184
91
90
82
94
99
107
118
115
136
123
109
126
170
168
153
150
146
147
149
160
180
193
203
238
216
204
186
166
167
166
177
198
85
116
102
101
134
121
125
126
132
121
120
114
182
183
170
161
157
150
161
158
194
192
210
240
244
218
181
193
192
192
191
200
99
95
104
112
134
144
130
129
141
131
119
121
178
183
187
169
147
181
162
184
196
201
202
230
247
242
224
229
224
237
224
240
115
117
118
111
163
150
147
143
153
138
134
119
196
183
193
198
171
188
174
184
196
211
243
269
HTgrid-1536-auto,1.png
196
157
151
169
186
172
173
173
108
95
104
94
174
174
187
180
114
69
131
105
151
143
160
150
151
191
195
219
114
80
105
101
177
158
149
142
155
150
155
160
87
96
89
81
144
146
163
155
35
70
70
103
152
136
158
144
149
181
185
146
79
58
60
113
190
141
137
133
159
144
154
155
91
81
90
78
144
137
139
157
90
73
78
96
126
126
140
141
171
170
138
157
48
89
34
79
248
211
188
178
141
131
133
130
127
156
160
156
130
119
128
115
70
74
66
87
106
109
122
130
106
104
117
119
80
41
101
62
221
195
165
167
122
120
126
122
123
127
120
136
118
123
129
129
61
83
81
93
110
135
105
122
107
74
45
116
42
91
102
86
223
194
166
161
118
123
110
119
134
121
106
110
117
109
114
123
68
69
74
88
123
114
108
134
110
109
116
75
97
104
100
52
209
174
161
165
108
114
111
110
122
114
113
130
111
124
127
126
63
83
84
92
115
125
115
127
76
122
117
128
82
94
75
58
211
168
142
143
123
125
107
128
161
137
149
144
110
107
115
114
140
157
145
140
166
157
158
166
124
125
126
109
151
162
208
156
196
154
135
137
128
118
113
115
146
146
138
145
110
112
121
111
137
133
135
134
160
148
154
128
106
109
113
108
115
150
166
259
204
153
143
133
120
118
130
105
163
122
145
146
112
116
114
119
144
127
147
150
153
121
157
146
119
90
111
135
91
163
156
202
208
147
142
140
122
125
129
127
143
134
141
145
120
116
126
125
149
144
144
140
158
163
140
126
65
126
109
133
110
154
209
218
244
182
157
161
65
70
89
91
104
68
87
110
71
81
83
82
87
99
96
105
147
140
149
146
149
137
148
160
115
67
83
159
243
175
172
159
77
88
87
83
118
101
86
110
71
79
75
78
91
100
98
99
143
140
132
138
135
131
134
152
54
84
143
127
241
188
168
153
81
86
89
84
103
102
98
109
88
86
82
77
89
106
85
86
160
138
141
144
148
145
130
154
109
94
65
134
248
201
176
171
63
78
91
87
113
106
102
104
81
77
86
88
90
72
91
98
158
156
147
152
140
146
150
158
112
132
142
134
172
148
119
112
150
156
160
157
92
92
89
95
103
103
94
125
74
82
85
134
68
93
90
75
108
100
116
115
138
164
183
178
195
156
138
105
170
153
148
158
102
93
111
97
110
100
99
100
130
122
81
139
100
77
84
96
101
108
115
125
147
136
169
175
168
153
115
121
149
154
146
150
97
82
91
96
114
97
118
99
93
68
83
87
64
105
98
87
116
116
108
115
142
147
169
191
186
151
138
114
167
164
155
148
89
89
85
87
108
98
105
99
83
89
123
89
68
90
78
86
122
110
107
111
112
150
165
160
220
190
187
167
97
89
89
92
157
133
148
145
104
121
101
119
141
137
133
147
88
83
109
99
108
112
108
112
167
176
196
268
230
193
179
161
102
98
96
101
152
143
133
141
120
125
109
115
132
132
140
151
83
105
89
92
118
116
109
112
138
160
192
204
230
204
159
169
95
99
86
87
143
126
133
140
104
120
105
110
135
135
140
144
92
81
103
100
113
101
110
114
161
175
176
216
229
198
173
162
81
89
87
87
147
116
127
145
114
124
105
125
144
149
157
169
85
90
83
108
111
115
106
108
152
155
183
219
140
141
119
118
158
156
153
151
150
128
133
160
103
98
111
122
0
0
0
0
141
135
134
121
119
123
120
114
165
185
198
221
166
140
130
104
159
150
144
148
138
143
136
149
105
103
112
124
0
0
0
0
138
133
124
121
121
124
126
119
165
181
198
213
130
139
136
113
163
154
155
141
131
130
142
154
102
98
109
140
0
0
0
0
149
140
122
126
134
125
125
126
166
178
198
221
167
154
149
115
167
153
145
147
163
143
144
147
96
101
98
110
0
0
0
0
145
146
138
135
144
137
126
125
174
168
201
214
148
129
111
106
113
101
104
105
114
103
95
105
161
153
158
172
175
198
194
210
0
0
0
0
95
85
80
82
163
181
193
202
128
123
111
108
120
119
107
109
123
112
122
101
145
146
131
165
159
174
167
192
0
0
0
0
86
83
84
88
166
173
192
207
152
106
107
104
122
117
105
100
120
103
98
106
146
144
149
149
152
166
162
193
0
0
0
0
97
97
81
69
174
171
177
210
149
124
109
110
117
111
106
106
122
108
99
102
159
151
155
148
154
169
172
186
0
0
0
0
75
75
74
73
173
179
204
249
139
125
116
102
122
125
118
118
125
107
101
112
74
67
75
85
69
64
73
79
177
179
178
180
162
164
155
167
83
104
109
127
160
116
112
108
123
119
129
110
111
109
102
101
68
54
86
84
73
50
68
62
162
148
152
154
134
143
145
153
82
85
114
118
139
116
122
100
126
120
125
115
118
109
110
97
83
70
70
55
74
74
70
63
150
142
146
144
129
139
141
156
86
100
106
138
153
127
116
108
132
120
120
125
123
124
109
113
69
69
75
74
69
60
70
68
149
141
134
149
123
145
139
146
91
98
103
119
153
122
101
89
88
79
85
78
90
94
87
83
154
150
147
155
114
108
100
99
153
140
134
140
129
134
147
160
99
126
151
203
147
120
110
113
90
87
86
90
95
93
90
91
157
147
144
150
108
89
125
123
145
140
133
127
149
132
134
145
100
153
139
163
124
101
100
89
88
87
83
84
103
102
89
93
166
160
162
161
101
110
105
96
129
135
127
138
121
126
122
132
106
111
143
183
143
98
84
75
75
74
77
75
105
93
86
91
178
178
168
166
128
128
121
128
148
139
123
126
117
128
141
130
98
118
149
197
242
204
182
168
154
143
139
144
135
108
109
100
83
91
91
70
74
75
70
68
141
132
122
129
120
122
132
130
138
168
169
229
239
205
172
168
136
139
139
147
121
97
102
107
95
101
110
92
74
78
66
66
153
127
127
126
123
135
130
138
149
158
172
220
230
184
170
164
148
136
135
154
121
104
114
118
101
109
99
104
70
70
63
65
161
138
130
147
121
134
129
146
152
192
193
237
219
199
164
166
138
146
136
154
132
127
110
130
105
112
106
124
77
77
79
74
166
160
153
145
145
168
146
165
164
149
192
227
230
185
182
174
164
158
167
185
92
92
84
94
100
109
119
115
136
125
110
126
171
170
154
152
146
147
150
162
180
194
206
248
217
205
186
168
167
166
179
200
85
119
102
104
136
125
126
126
132
122
121
114
182
183
170
161
157
152
161
158
195
194
213
243
249
219
182
194
193
192
193
200
99
95
104
115
136
144
130
131
141
131
120
122
180
184
188
171
148
182
164
185
197
201
204
239
248
246
226
230
225
240
223
244
117
118
118
111
163
150
147
145
153
138
136
120
198
184
195
199
173
192
174
184
199
212
243
274
0
0
0
0
0
0
0
0
0
0
0
0
0
0
0
0
0
0
0
0
0
0
0
0
0
0
0
0
0
0
0
0
