# Supplementary material for: ScreenMill: A freely available software suite for growth measurement, analysis and visualization of high-throughput screen data
Source: BMC Bioinformatics. 2010 Jun 28;11:353. doi: 10.1186/1471-2105-11-353 (PMC2909220; doi:10.1186/1471-2105-11-353)
Supplement: Additional File 4 — Comparison of Measurement Modes (Dittmar et al, additional file 4.zip). This file contains data comparing CM Engine's three measurement modes to HT Colony Grid Analyzer [16] and Growth Detector [17]. This file contains data in several files: • Additional File 4 - Comparison of Measurement Modes.pdf: A summary of the results and notes on how the analysis was performed. • Cartoons: Cartoon representations of raw measurements generated in DR Engine (.png file formats). • CM Engine: the original images analyzed by CM Engine (.tif). • Growth Detector Data: Original images (.tif files) and results of running Growth Detector (.png files). • HT Colony Grid Data: Original images (.jpg) and results of running HT Colony Grid Analyzer (.dat and .png files). [file 1471-2105-11-353-S4.ZIP › Results/1536/CM_BackgroundSubtracted-colonyAreas.txt]

1536,1.tif
50.9372
42.6066
34.6678
35.2850
43.2937
39.9056
36.8199
40.0192
20.3339
20.7692
25.9615
25.8462
40.1136
43.1346
37.8059
37.1066
22.9388
23.9091
19.0490
20.6049
39.6941
40.5315
35.3322
38.9441
41.5962
36.6696
41.9580
41.6871
13.8689
16.5839
24.0769
21.8442
34.7196
23.3875
22.2607
24.5556
27.7123
24.6097
25.0983
25.6909
15.6368
13.2863
14.8533
13.3647
24.9658
25.2123
26.9829
25.2308
16.6595
10.1396
18.5328
15.4416
22.0726
20.6980
22.6823
21.8105
21.9801
27.5712
28.7479
32.5342
16.8875
11.9501
14.8148
18.3245
31.1517
22.7422
21.7179
20.2293
22.8476
20.3447
22.7279
22.8148
12.5855
14.1353
12.7265
11.4615
21.9558
21.0641
24.1311
22.3433
5.6866
10.0741
9.7792
14.0983
21.7023
19.4003
22.9444
20.8846
22.0071
26.0157
26.3276
20.8917
11.3020
8.0869
8.1040
19.2504
33.5767
19.6709
19.4302
18.2764
22.3162
19.3319
21.7436
20.9815
12.6239
12.0812
12.4074
11.0541
20.3932
19.9701
19.9259
22.2806
12.8362
10.2493
10.8006
14.2521
18.0726
17.7493
19.6809
21.2450
24.5142
23.8718
19.5641
22.6652
6.5655
12.2664
4.6610
12.5414
44.0388
31.0726
26.6026
25.3148
19.6624
18.9188
19.0826
19.0385
17.9402
21.0783
22.5840
21.7735
18.8618
16.3675
17.9516
16.4744
9.4259
10.2578
9.2749
11.4943
14.2236
15.2450
16.4687
17.1054
14.3989
14.5100
16.5470
16.4644
10.3803
5.1239
13.6866
9.7619
39.1675
28.8348
23.6738
24.1026
16.3932
15.6581
17.4103
16.9843
17.6311
17.3974
16.9501
19.3134
16.9259
17.9915
19.2322
18.8405
8.2251
11.7479
10.8519
12.4843
15.1239
19.4900
15.3533
17.4915
14.6524
9.7308
6.5142
16.4957
5.6994
11.8547
13.5883
13.8519
38.1922
27.5912
23.9416
22.7991
16.6895
16.7322
15.4459
16.7222
19.5855
17.2621
14.9416
15.4316
17.1125
16.4630
16.5499
17.8575
9.6823
9.7450
10.1396
12.2664
17.9473
17.2892
15.8974
19.0171
15.1852
15.9843
16.3803
10.0114
13.1125
14.1809
13.0741
8.5944
38.0053
24.2379
22.9017
23.6895
15.6225
16.4530
15.3148
15.9986
17.3063
16.1097
16.3704
18.4131
16.2336
17.1994
18.6581
17.7379
8.9729
11.6937
11.3291
12.4900
15.8134
16.9615
15.7707
17.2621
10.1823
17.2621
16.1225
18.2650
11.0413
12.6667
10.0285
9.3510
37.8713
24.5256
20.5085
21.2977
16.7849
18.2222
14.9430
18.0798
22.9587
19.6610
20.5413
20.6353
16.6496
16.4843
16.9886
16.5755
20.3647
22.5812
21.0285
20.8134
23.4530
22.2849
22.0627
23.3419
17.5228
18.2479
17.0499
15.1339
21.5328
22.5313
28.9117
25.7654
34.6596
22.6681
19.1553
20.3262
18.1225
16.7108
15.9558
16.0670
20.6467
20.5641
19.4259
20.7849
17.0513
15.8932
17.8390
15.9416
19.7265
18.3191
19.5613
19.0812
22.3105
20.5855
20.6937
17.7179
14.0670
15.0897
15.3547
15.1396
15.0484
20.6225
22.8319
44.1146
37.1605
22.6182
20.8191
19.7265
17.4772
16.5926
18.5897
15.2621
23.0456
17.5755
20.4202
20.8960
16.0271
16.8889
16.6154
17.1895
20.3590
18.6083
21.0869
21.3433
21.6254
16.9274
22.2464
20.2236
16.3647
12.1510
15.1994
19.0513
12.4815
22.8561
21.4231
33.5273
36.7919
22.5
20.4729
20.3618
17.2436
17.8490
18.0570
18.4402
20.2265
19.6339
19.5342
20.7108
17.3903
17.3618
18.1538
17.6923
21.2821
20.8390
22.1652
19.0783
21.9017
22.5954
19.3789
18.6311
8.9957
16.7336
15.4387
18.0954
14.9701
21.2934
28.9117
37.9012
43.4533
26.1353
22.5670
22.8433
9.5570
10.1524
12.2493
13.5356
14.9516
10.3476
12.7593
16.4544
10.0100
11.6952
12.3803
11.5769
11.7379
13.9872
13.6937
15.0157
20.4801
19.5726
20.9587
20.5883
20.4487
19.7194
20.7707
23.1909
16.4929
8.6895
11.4402
27.9824
43.1693
25.4202
24.5698
22.8960
10.9544
12.3889
11.8846
11.9915
16.4188
14.7422
11.6923
15.9288
11.0185
10.6667
10.8561
11.0399
12.7678
14.0057
13.9245
13.5627
19.9330
19.4715
19.1239
18.9074
18.9188
18.4046
18.8789
21.7208
7.3105
11.0071
20.2721
21.3616
43.0353
26.6980
24.3148
22.3405
12.0285
12.4672
12.2450
11.9302
15.0869
14.7593
14.0541
15.9615
13.2123
12.5442
11.9644
10.9373
12.7707
15.2009
11.7764
11.7920
22.4729
19.2308
19.4558
19.5883
20.4715
20.1268
19.6168
21.2123
15.2849
12.1425
8.0783
22.2011
45.0882
29.0214
25.5043
24.0855
9.2920
10.7194
12.7308
12.7251
16.5242
15.0228
14.3789
15.6197
11.6681
11.1624
12.8761
12.9117
12.9729
10.2849
12.4715
13.5712
22.1738
22.1439
20.1567
20.6068
19.7920
20.2236
21.1752
21.9117
15.1652
17.9786
19.7564
23.6420
29.9541
20.8048
17.0783
16.1595
20.9672
22.3162
22.6880
22.8504
12.9217
13.0741
12.8405
12.8533
14.9886
15.1125
13.8903
17.6211
10.7778
11.3162
12.3048
18.4145
9.7792
12.6980
11.8476
10.3333
14.4174
13.6026
15.1838
14.4957
19.1239
22.2877
24.9630
29.9541
33.0370
21.9815
19.2293
14.7593
23.3020
22.6795
22.2849
22.8974
14.1439
12.8276
15.6197
13.8832
16.7080
14.0271
13.6752
14.9473
17.3946
17.2493
11.5541
20.2835
13.8903
10.3006
10.7564
12.5100
14.1396
14.0556
15.4758
16.4544
20.6111
18.9843
22.4402
29.4744
30.0423
21.7963
16.4359
16.6966
21.0598
20.5299
20.4003
21.2593
14.1197
11.4558
13.1538
13.7607
15.2436
13.5043
17.8148
13.4516
13.1766
9.9174
11.8234
12.8903
9.0456
13.9801
13.2464
11.2991
16.3020
15.3960
14.6952
15.1396
19.4060
21.2806
22.9202
32.4709
32.9118
21.8917
20.3120
17.0085
23.9729
23.6311
21.6510
21.2707
13.2051
13.1538
11.9202
13.0883
16.2379
13.4487
15.3419
14.2322
12.2165
12.5128
17.4615
12.6567
10.3405
12.1097
10.0014
11.4046
15.9687
17.5228
14.1624
14.8689
15.8020
21.6125
24.0185
29.0123
38.8078
26.6339
24.7692
23.2721
13.3433
12.5556
12.4544
12.7650
22.6895
18.8604
20.6624
20.6823
15.1254
16.8504
14.3960
16.4829
19.8732
19.1952
18.3262
20.6225
12.9088
11.9630
14.9459
13.6738
14.9501
16.5413
15.3632
15.3177
23.2094
23.5798
24.5
41.8342
40.2769
27.3248
25.0043
23
14.3191
13.8419
13.9217
14.2479
21.5969
19.8860
19.0655
20.3561
17.2707
17.9359
15.7707
15.8561
18.5954
18.8205
19.7792
21.7108
11.5256
15.3134
12.0199
12.6695
16.7265
16.8504
15.0940
15.5199
19.4131
21.8903
25.2678
34.8254
41.6473
29.0313
23.0114
24.2222
13.6524
14.1724
12.1952
13.4957
20.2991
17.9786
18.9986
19.3006
15.0627
16.8590
14.3433
15.5869
18.9587
19.0954
19.8276
20.2778
12.8291
12.0057
14.8091
14.1083
15.9829
14.5100
15.5071
16.3590
22.7991
23.7821
22.4687
35.8183
40.2540
27.3875
24.7222
23.4601
11.6624
12.9359
12.2877
13.0342
20.9117
17.0014
18.2165
21.0798
16.1140
17.6781
15.3462
18.0883
20.5897
22.3604
22.8234
25.2265
11.5242
13.2265
11.6681
15.6026
16.2949
15.6168
15.4872
15.3832
21.4658
23.0014
25.1553
38.5732
26.3545
21.6496
18.2792
16.6325
22.9003
22.8490
22.1866
22.4744
22.1695
18.7707
19.1368
23.0385
14.6425
14.3020
16.3048
17.5214
0.2108
0.1239
0.2108
0.2393
19.9843
19.3875
19.1154
17.3248
17.3661
17.2521
17.2407
15.6439
23.0157
25.3419
27.8561
37.7795
31.2451
20.0313
19.7607
15.2550
22.8860
21.3262
20.4202
21.3376
19.8732
20.2137
19.5385
20.7607
14.9231
14.3191
16.1524
17.8803
0.2963
0.1610
0.1425
0.1581
19.5897
18.3305
17.9530
17.2564
18.0484
18.0883
18.0299
16.9644
21.9444
25.3832
26.9459
36.5485
24.0741
20.5285
19.7108
16.3889
23.5912
21.8077
22.1553
19.7792
18.8960
19.1610
20.8419
22.7778
14.2877
13.7650
15.1937
19.4473
0.1838
0.2151
0.1610
0.2051
20.9373
19.5954
17.0499
18.5057
19.1581
17.3846
17.9145
18.2963
23.5755
25.2350
27.6368
36.0053
31.9453
23.2877
21.4145
16.7678
24.0484
21.9316
20.6994
21.2208
22.4259
20.7479
20.3291
20.6909
13.5783
14.7692
14.3276
15.6866
0.6766
1.1154
0.5442
0.8276
20.3348
20.5997
19.4915
19.5427
20.2080
19.6054
17.9288
17.7892
24.3732
22.8932
27.3419
36.4004
27.1675
18.9345
16.2450
15.2863
16.5556
14.9972
14.1681
14.7436
16.2877
14.5385
13.9601
15.3575
22.7877
21.7393
21.1852
24.5470
25.5185
28.4601
27.0157
29.5399
0.0983
0.0855
0.5128
0.1695
13.6638
11.6524
11.3889
11.6752
22.8105
26.3490
27.0199
33.2804
22.5908
17.5954
16.4387
15.4943
16.8704
17.7137
15.3447
15.4103
17.5385
16.0171
17.2507
15.1952
20.5
21.5983
20.2322
23.4573
22.0114
24.6054
23.4687
27.6254
0.7678
0.0499
0.0584
0.0926
12.2863
12.0755
12.0513
12.2949
22.9330
24.0570
26.2749
34.6737
27.4727
15.2863
15.9501
15.2963
17.9060
16.5826
15.3248
15.0883
17.6809
14.8291
14.2179
15.7279
21.7607
21.9103
21.2721
23.1325
21.8732
24.0128
23.4245
27.3989
0.1083
0.0570
0.0285
0.0741
14.3989
13.9615
11.7735
10.0641
24.1140
23.6225
24.7123
36.9118
28.0071
18.9972
16.3618
15.8732
17.0869
16.4487
15.1823
15.7934
17.3476
15.8661
14.7279
15.3746
23.1695
21.7536
23.8234
21.1667
22.5185
24.5157
24.1610
26.6197
0.1325
0.0157
0.1111
0.1937
11.2692
11.1140
10.6425
10.5157
23.7906
25.9330
27.9658
42.5820
25.2840
19.4231
17.2521
15.1738
18.6239
19.5641
18.3447
17.5356
18.5527
15.9473
15.1296
16.7066
11.3590
10.4986
11.5670
12.6168
10.2536
9.5883
10.0712
10.8689
24.7877
25.2806
27.0684
25.6439
23.6952
23.4402
22.3661
23.5285
12.0114
15.1211
15.7593
23.3616
30.6631
17.9145
17.1795
16.1994
18.9117
19.0014
19.2094
16.3604
16.2792
16.5484
15.5242
14.8390
10.7037
8.5783
13.5100
13.8006
10.7293
7.6467
9.5157
8.9487
23.8105
22.5142
22.0385
22.5670
19.7635
20.7806
21.3162
22.1410
12.6866
12.3989
16.4060
21.1005
27.1746
17.5741
18.0328
15.3319
18.8775
18.5798
19.1125
17.5484
17.9644
16.7251
16.5641
14.7194
12.7906
10.4615
10.9160
8.2906
11.1538
10.5783
10.3476
9.1880
21.6040
21.7749
21.1011
21.0826
19.9915
20.3732
20.4302
21.9288
12.6937
14.8689
16.1724
24.7601
28.7249
19.5598
17.9188
16.6553
21.0712
18.8120
18.2692
18.8305
17.8846
17.9274
16.2521
17.7080
10.7436
11.2123
11.6952
11.1481
10.4601
8.6952
10.0071
9.8519
21.7194
20.2821
19.4174
21.8134
18.0983
20.6368
20.7635
21.9345
13.2578
14.5940
15.2436
22.3757
27.4286
17.6795
15.6353
13.2721
12.8419
12.0413
12.4687
11.9615
13.1311
13.4715
12.5299
13.2479
21.8219
21.4986
22.8376
22.4245
17.2764
15.8789
14.3803
15.2892
21.5883
21.1709
19.6254
20.0726
19.0100
19.4302
20.2849
23.1595
15.1652
17.9843
21.3846
34.9718
27.5291
17.5897
16.9815
16.4786
13.1339
12.6125
12.6481
13.6752
13.8219
14.0783
13.1282
13.9345
22.2821
22.8704
21.2635
22.0997
16.2322
13.2393
18.4900
18.2265
21.3162
20.8689
19.7108
18.4117
21.8433
19.3932
18.7137
21.4302
15.0142
22.5370
20.3319
28.5573
22.4127
15.5940
15.3162
13.3632
13.0456
12.4544
12.3333
12.6781
15.4031
14.7721
13.0370
13.2208
23.8476
26.0783
23.6709
23.7365
14.6268
16.3362
16.0413
13.6681
19.9843
19.4644
17.5385
19.1254
17.2208
17.8419
17.7265
18.4160
14.7778
15.4915
20.7578
32.9718
27.5044
15.5698
13.3889
11.5741
11.2066
11.6368
11.2009
10.9815
15.4088
13.6239
13.3262
13.8590
25.4316
25.5826
24.1795
24.3903
19.0142
19.2108
18.2778
18.5185
21.0370
20.8746
17.8689
17.8462
17.4587
19.7578
20.3490
19.2991
13.9459
17.2906
20.9416
34.9877
45.6243
30.4544
27.3775
25.2792
23.2835
21.7350
21.4046
21.4630
20.1781
15.5043
15.8262
15.1339
11.9387
13.0840
12.9701
10.4573
11.0940
10.9886
10.1667
9.6994
20.9145
19.6595
18.1852
18.8333
17.2208
17.2564
18.8205
19.4245
20.4601
23.0114
24.1766
40.8624
41.9965
29.1125
25.1425
23.8889
20.0798
20.6125
20.4031
22.4359
17.6011
13.9516
14.7436
17.1752
14.0541
15.2892
16.0769
14.8490
10.7137
11.2336
9.4829
10.1567
21.6154
18.3134
18.3860
18.8490
17.7707
19.2949
18.7422
20.1154
20.1481
21.7051
23.9687
37.7584
43.1887
27.7806
26.7080
24.2322
21.2051
20.6595
20.3818
23.0969
17.9202
15.1538
16.8234
17.3020
14.6453
16.7963
15.0242
15.5271
10.5584
10.5997
9.0085
9.6667
22.9972
20.1966
19.2963
20.6140
17.6553
19.2877
18.6225
21.1197
22.2279
25.7350
26.3832
41.1728
41.9965
29.2479
25.2279
25.0570
19.7835
21.9630
20.9672
23.3960
19.1524
19.0855
16.8675
19.6838
15.4573
17.0584
15.8048
18.2963
11.3875
11.6282
11.6382
10.5627
23.9031
22.9858
22.6425
20.9558
20.9558
23.1382
20.7934
22.5798
23.1567
20.9444
26.1026
39.7266
41.3298
28.9943
27.7322
26.4701
25.0641
23.0926
25.0442
28.3789
13.6838
13.5912
13.0926
14.5114
14.9701
15.8120
17.8034
16.8789
19.5028
18.3105
16.9202
18.1966
24.8333
24.3134
22.9088
23.1353
21.1396
21.2350
21.8875
22.9615
24.5285
26.8234
29.5712
40.6561
40.7989
29.3889
27.7721
25.3803
25.3504
24.4986
27.5370
30.2236
13.0142
17.5598
15.0840
15.3547
19.3889
18.2094
18.2123
18.2336
18.8860
18.3903
17.5228
16.6667
26.2621
25.8390
24.5670
22.0598
22.4202
20.9217
23.0214
22.4729
25.9402
26.3575
29.3718
41.3245
46.1922
30.4373
27.2536
29.1766
28.4801
28.3405
28.0171
30.0114
15.0670
14.2635
15.3803
16.6738
19.1282
19.5157
18.6752
18.6125
19.9829
19.1510
17.3219
17.9672
25.0228
25.2350
26.0983
23.1268
21.6966
25.4245
23.1766
25.9416
26.4915
27.7393
27.9843
39.2310
50.9481
41.1066
37.6329
39.1469
36.9108
40.2797
37.5909
41.6066
19.8339
19.3934
20.8269
19.9685
25.6101
26.0944
25.5087
24.1434
25.5927
23.5822
23.1119
20.2955
31.0402
29.2098
30.9528
30.8077
27.4545
29.7972
27.4423
29.3619
30.2745
33.8374
38.6294
53.1667
1536,2.tif
49.2247
32.6983
29.3726
28.6050
31.2424
23.2220
27.9283
32.7167
32.5421
28.7620
28.1619
29.3662
35.6671
1.1122
34.5785
37.9832
36.2608
37.9780
26.5657
29.4643
32.4952
39.1703
14.4712
30.8982
20.0008
31.5521
31.0232
28.1030
24.3385
31.3506
31.3538
43.6831
31.8117
25.5577
24.0610
19.9630
12.8719
21.4891
20.3846
21.2435
19.9840
15.3893
23.3407
22.3124
1.1818
19.7885
25.8117
25.9833
26.6411
25.9380
25.8650
27.1430
0.6353
24.7017
20.1426
0.1988
25.4380
24.9492
23.3324
22.1107
23.1154
23.6321
25.7812
1.0177
32.9880
25.0109
0.4510
18.3828
14.4575
18.0965
21.3237
12.4779
3.7362
22.6136
25.8353
19.4815
21.3153
20.1607
30.3327
23.2580
22.7279
23.1662
24.5885
23.6332
28.4808
21.9634
23.9724
23.2319
19.5784
22.3284
20.7899
23.5972
21.7079
21.6956
21.7975
33.4372
28.3918
25.7279
19.2453
19.1099
0.4169
16.7801
18.5903
5.2195
19.8179
0.1375
19.7544
17.2943
19.9739
13.8189
0.9184
22.9144
21.5599
22.5025
22.2123
22.7885
1.5570
24.1865
8.5225
21.7939
24.2823
0.7202
13.6382
21.8008
18.8966
16.3077
22.9565
31.1798
23.2629
21.8955
17.3469
17.3480
16.9630
13.4285
15.6473
15.5907
19.7315
21.5370
16.8806
21.2660
20.6673
17.6854
0.6615
12.9906
22.8774
21.3737
1.0686
20.3708
9.9405
1.4565
14.0192
22.2420
20.4884
0.2453
2.7562
18.6197
18.3070
18.0385
13.6832
15.3577
28.3043
22.3599
0.0769
8.8705
17.0806
16.2065
0.5911
18.0889
16.2115
17.7239
18.8657
20.9956
18.3324
18.9946
18.2119
18.7547
9.2239
16.9666
18.2391
18.3483
17.8999
18.7921
16.7504
0.4499
2.5776
21.1346
19.0258
19.6128
16.0058
16.4673
12.2903
14.4938
27.3324
23.0457
21.6724
11.1085
9.9927
17.3654
16.1647
19.7188
18.8117
17.4956
1.7097
17.9144
19.8142
13.4677
15.7097
20.3012
19.1894
17.0903
21.9314
18.1063
19.3498
12.6818
0.7391
18.7021
17.5341
16.5581
16.5410
17.2279
14.5798
19.3102
0.4180
19.7214
0.0550
10.5668
18.0073
17.6894
16.3211
0.4463
19.2779
18.1368
15.4311
18.2228
13.5925
0.0120
1.2674
22.1607
15.7892
18.7881
19.3422
19.5083
0.4347
4.4543
20.2627
2.7148
20.4819
16.4623
20.8393
17.3999
11.4869
16.3052
15.3951
17.6284
0.0040
0.0197
31.7238
21
0.5468
19.7594
0.5769
15.0069
20.8766
16.4898
19.5867
17.3933
6.0697
18.2935
21.3959
16.7007
15.4728
19.0726
15.8204
15.8592
15.8367
0.3984
3.7946
20.2028
15.7184
18.2460
20.6851
20.4271
19.3806
3.3171
17.8813
17.4358
23.9405
24.1008
22.3617
23.2845
14.0918
19.1651
19.8567
21.4536
0.5602
17.2594
18.5842
19.5501
19.7239
9.7986
1.1597
15.4343
0.9710
18.8890
16.4724
1.9325
18.2652
18.4869
17.8251
18.5726
19.0497
14.9775
12.9292
16.3462
18.6865
16.6128
17.9456
18.6959
19.4753
22.0662
25.5259
20.5508
15.8124
17.8980
17.3792
17.1629
15.1564
18.3955
15.7957
18.3345
12.5693
19.1361
17.4557
19.8302
18.7790
16.1872
12.9434
17.1390
16.9615
2.1876
12.8491
13.6070
15.9837
14.7863
15.1887
17.4938
16.4550
16.1633
16.6074
13.7642
17.4383
19.2517
23.1257
17.8433
17.4419
0.4499
16.7983
17.2369
7.6763
15.7417
17.3204
9.0069
13.1270
5.1128
1.9604
17.7870
17.1644
14.4009
18.9387
15.7798
16.3726
12.6092
16.4209
14.2315
13.8316
13.0138
18.4448
1.5432
19.3585
16.0548
17.2562
15.5816
17.8324
20.2758
26.3175
14.9343
16.5602
0.3501
18.2391
1.8353
11.9430
14.7329
17.0308
16.0976
12.3037
12.1473
18.0236
17.2079
18.2714
13.4575
18.7329
13.6299
10.7758
13.1270
0.6618
4.2467
16.2943
14.2355
13.7906
18.1814
0.1734
0.5864
16.0940
11.1099
15.3933
23.9322
17.5098
7.8944
17.3338
17.0269
15.4525
14.7925
17.0631
8.8625
17.1811
2.6401
1.2794
17.1110
17.7025
18.4869
1.2464
15.8864
16.7184
1.4935
14.6350
20.2159
14.7874
17.7046
15.8730
10.3770
1.0171
5.7144
14.2925
7.2242
15.0762
0.6538
15.3701
22.7282
23.4990
20.6103
16.2369
16.9771
12.8628
13.0954
6.8179
17.4245
16.8930
13.7471
15.7565
14.8327
15.0983
16.1321
19.4492
16.9775
17.1063
16.5254
17.5087
1.1328
14.5174
12.9158
1.4118
15.1851
15.2261
11.3679
15.9256
16.1096
11.4873
17.4093
16.1967
25.7896
23.1421
18.5323
18.8309
18.6607
17.5555
17.3059
18.5218
3.6996
16.2932
15.2057
15.6070
17.7195
12.9532
14.2159
1.3520
16.5054
15.5319
1.1201
17.5530
11.4227
19.2652
16.8868
16.9938
16.0174
14.4724
16.6520
16.8657
17.9601
12.2094
11.7311
18.5679
25.5448
25.3998
19.6303
16.9565
16.6959
18.5900
14.9550
18.8135
16.1684
15.2562
14.5958
14.7282
1.1854
14.4949
1.1800
18.0900
14.3832
8.9151
19.0838
1.4093
19.3705
0.8378
11.4376
18.2594
14.7859
11.7134
13.9300
17.3306
12.6589
15.9746
15.9260
17.7504
20.4761
23.7230
20.9394
20.8861
19.2253
15.1571
19.6495
19.9822
18.0548
16.1324
7.8345
16.8781
16.0686
18.9869
18.4982
0.7997
9.0102
18.4536
19.8980
20.1462
15.9877
20.0744
18.0396
14.1183
12.8400
18.0737
14.0679
14.9924
1.2765
16.8142
15.9394
16.4024
21.3834
24.8735
22.0047
19.5330
21.2478
0.0468
0.4372
18.8995
18.2612
15.6375
15.6890
14.4038
14.8886
17.9028
15.7667
1.9550
19.6720
16.9761
16.4100
15.9292
17.9390
14.4877
12.7961
14.0025
17.4194
1.7485
17.5454
14.7453
10.6230
19.1328
11.7297
12.2373
26.0277
0.6343
0.2079
20.4706
19.3295
20.2123
4.0642
16.5668
15.3643
18.9917
15.8556
14.5272
18.1078
16.5450
16.0472
14.2642
4.0591
16.8719
12.9663
18.6887
1.6350
18.7652
16.75
16.2616
18.5969
16.5352
10.5668
15.0301
1.3128
18.6687
8.4329
18.2391
20.8563
27.6495
8.2986
15.9430
19.6361
1.0381
19.8302
20.0602
12.5232
19.1263
10.5610
16.5276
0.9129
16.6538
16.3683
17.7739
17.1154
1.0660
18.3171
13.9750
14.7819
1.9169
13.3044
14.8872
8.6753
16.7293
1.1056
18.0029
16.5098
19.8665
14.8705
17.7380
25.5628
25.8009
20.1317
18.4993
0.4572
18.9365
19.1393
19.2808
19.7286
15.2674
16.9263
12.8189
15.3309
12.7057
16.2126
14.2896
17.8240
11.1948
16.0991
14.7515
1.3799
18.7348
8.0062
1.7652
18.8679
18.0798
18.0156
0.1774
0.8331
18.7863
15.6578
18.7739
20.5937
26.3481
21.7297
14.9046
18.5236
19.4242
18.9822
19.2859
11.4474
4.0816
7.6774
16.4996
15.9539
15.6110
0.1451
1.1981
20.6756
20.0588
17.4419
3.7239
19.5649
14.6713
1.2634
18.2685
11.3204
11.8251
18.7025
14.5171
17.4274
18.0787
17.2859
13.4082
21.1104
20.5957
0.7362
20.3276
19.3389
17.3269
15.8287
8.8839
19.4586
10.6313
17.2725
12.2504
4.3661
16.5802
16.2718
1.5617
1.6506
18.0377
2.2511
14.6404
15.2642
18.1368
12.0131
1.1190
18.2402
15.3077
9.6020
18.0392
17.1604
1.0475
15.3436
18.8657
26.0301
29.7190
22.1582
19.8741
18.8095
18.0693
0.9829
18.7968
18.2329
14.1045
18.2493
16.6814
19.3955
16.0874
15.8327
16.9321
0.6680
18.0787
17.2344
16.2250
12.8734
1.2036
18.2961
0.8737
11.6578
13.4271
0.7489
15.2609
14.5323
16.9775
17.5751
12.8012
14.5905
24.4436
17.4452
17.9949
1.1582
19.7515
0.5631
20.0795
18.2692
17.3429
14.7877
17.5116
17.1597
14.3650
17.2493
13.8149
16.4448
16.1720
12.2043
14.0874
17.8066
14.7899
16.5298
19.1306
2.0446
15.0657
13.9318
10.4205
11.1078
12.5294
7.8955
0.9013
21.9205
22.9101
0.6074
20.0410
9.4401
18.0522
15.3418
18.7046
18.1938
16.1698
18.5033
0.6009
8.7667
13.7725
13.4982
14.9721
10.8672
15.6357
13.8182
15.4641
17.0345
15.8382
17.7192
15.6586
7.6941
11.8915
11.3745
11.0181
12.3120
15.7275
1.0642
20.3476
25.9109
28.3838
17.8813
14.5896
17.2848
19.5962
1.3962
17.7816
16.5548
17.4514
18.3795
17.3734
12.8647
0.4949
14.8313
15.9115
9.7652
16.2983
16.5196
15.5239
2.6709
14.3951
16.3904
12.0087
11.8603
16.7391
14.2620
16.6335
16.9739
16.7649
0.8970
14.8835
22.9406
25.4853
18.2007
12.2841
0.4053
18.7910
16.7224
17.8436
16.5548
16.8759
16.2358
16.7642
1.1165
20.4507
18.0983
18.4800
17.1426
15.2870
0.9797
14.2544
15.8324
14.8911
12.7547
16.4746
13.7507
14.1970
15.4191
0.9104
17.0548
15.0236
6.7344
18.4311
22.5203
24.4910
13.3273
16.8999
0.7007
18.6303
21
14.1546
18.8353
16.9713
17.1934
18.0976
10.8897
16.3676
0.6176
16.1811
6.3110
15.2496
13.2594
12.5054
16.3124
15.9354
11.2845
8.5432
16.7275
16.0628
16.3295
0.6085
10.2413
3.1226
16.2471
17.9800
23.5801
14.1582
18.8469
16.1056
18.6234
12.6992
1.1375
18.6292
8.1263
14.1651
19.9390
18.3168
2.6393
7.6118
0.6959
18.3306
0.7344
16.6803
14.1121
15.7097
2.1626
13.3273
16.5617
16.0120
16.3879
14.1030
0.5591
6.5936
16.8578
12.2917
15.1466
11.9412
23.2272
1.3721
17.2975
15.9278
18.2409
17.1789
17.4046
15.9869
17.9274
1.5824
17.1851
16.5239
0.2351
20.0396
0.7115
9.3193
14.0729
16.5882
15.6353
16.8436
15.1898
16.4888
17.6299
13.2485
0.9231
5.0083
8.3984
14.0769
13.25
14.4140
0.9739
17.4826
21.7965
24.6925
18.6611
10.9438
15.9684
15.5073
13.1560
17.8868
16.4764
0.5787
18.5755
13.3578
1.0374
15.6633
18.1520
18.0468
16.6379
16.9361
0.5058
2.6948
11.8226
14.8647
14.2950
16.4695
14.8904
15.7554
13.8033
14.5972
10.3726
16.0566
7.2119
17.0689
13.9346
23.1457
7.8364
2.2046
14.7007
17.1306
16.3668
12.7642
17.2075
14.5903
1.4499
17.1578
20.6720
0.0994
0.5145
15.5806
0.6738
17.8799
17.4891
14.9786
16.7961
12.8182
13.6698
12.0831
15.0345
12.3157
0.5149
15.3494
7.5178
13.8792
11.9975
15.3157
18.5576
24.1517
18.7761
15.1651
16.5029
11.2925
18.9692
18.4550
16.7823
14.0425
15.1128
19.0152
17.7863
18.3828
13.5472
14.2743
16.0083
15.4666
13.3897
7.6411
0.8944
15.6912
17.1727
14.8077
14.1245
15.4332
15.4448
11.5174
9.7039
11.9292
14.4844
17.6538
21.6451
17.6146
16.6814
0.5323
16.3636
13.8287
17.2097
16.8520
12.0396
15.9064
5.2529
0.5334
13.0363
5.4234
18.4205
15.1716
15.5287
16.5004
11.6999
13.2271
17.8331
13.0356
14.5356
15.5312
15.9107
14.3433
12.5472
13.7409
16.6618
15.3124
11.1963
15.6698
0.4536
27.7210
0.2812
18.4481
15.9764
15.8414
16.6114
16.6600
17.2808
17.0406
17.5483
16.3719
16.3719
16.9717
0.7438
16.0831
15.4931
13.1771
16.5316
16.2199
15.8215
10.4173
14.8356
12.5283
11.7638
14.1578
10.2594
14.9296
11.2562
1.6183
12.2979
14.3393
15.5978
24.8065
19.8338
0.3022
16.7765
6.4398
0.7798
13.4761
15.8799
13.9122
0.7271
17.5178
16.4964
16.2398
16.8240
0.7057
14.8193
16.5813
0.8062
15.4263
14.2776
12.3563
8.7964
15.2304
14.9819
11.5867
10.3418
13.5221
13.2286
14.1339
15.2075
14.9967
15.3930
29.4845
18.3345
19.2612
16.8868
12.9249
11.9053
2.4220
14.7032
0.6357
16.7747
7.9020
13.1840
14.0573
14.2340
13.9303
5.7573
14.2293
16.5374
14.4325
16.1353
6.7540
12.8033
14.4427
13.1560
12.7257
13.4271
15.1266
14.3893
14.1567
14.0947
14.6041
24.3027
22.5420
17.4510
0.0047
0.5392
16.1535
16.6821
4.3803
11.7406
17.3266
15.4742
17.4800
15.9862
13.3795
0.3120
17.4721
17.8904
15.3001
15.4318
14.8327
14.7841
13.1912
0.4318
14.8534
13.9844
13.6259
15.1840
0.6219
4.5327
13.8970
15.7725
11.3893
25.4014
23.0261
17.4089
0.0083
0.6110
16.4162
14.4347
16.7297
14.4383
11.9663
16.3055
0.8385
17.1328
8.5004
17.3429
0.8799
16.3313
2.1310
15.9024
14.7718
13.6328
16.7188
13.6001
0.8759
15.3088
14.5261
12.0265
14.3033
15.7943
14.4517
16.1567
14.7547
16.8105
23.1409
16.1883
17.7776
16.2642
12.3309
15.3429
12.9104
15.1241
12.2228
17.1020
13.5962
15.7515
16.2837
14.7964
12.6644
0.0149
0.5080
14.7975
12.7656
15.3991
13.8360
16.1495
13.8211
13.8886
13.7322
15.25
14.6440
14.1462
1.0015
16.1183
13.9260
19.7310
29.6030
14.2997
6.4097
16.3110
0.4917
14.4028
18.0762
17.2344
11.6756
15.0156
8.7271
14.8385
15.2224
15.5160
12.2039
12.1368
15.7199
13.7863
14.5377
14.8186
14.6444
14.2772
14.3487
14.6401
13.9427
8.1880
15.7119
15.9075
15.2482
14.9107
16.5639
17.5448
21.2260
16.7765
16.3218
20.4866
13.0127
18.3066
14.4902
16.8480
16.5900
15.2449
2.1408
17.6517
14.8015
13.6397
14.3585
17.2819
15.1549
16.3999
0.0392
0.6807
12.1194
9.5210
14.5348
15.1368
12.0573
12.1459
14.6030
11.6785
7.0200
12.1956
13.4583
18.4043
0.3573
19.4224
16.7765
15.6724
7.6459
13.8171
16.3298
16.7297
15.8657
17.7790
17.4067
16.0047
12.8933
15.2337
12.0965
15.9441
12.8306
14.0933
12.0831
13.8120
14.4746
13.9017
14.1379
12.8255
2.7119
14.2739
0.7605
8.6774
12.6865
15.2304
13.7866
23.5640
12.2802
19.2721
18.4162
19.6604
0.1916
16.7903
13.8385
17.1927
9.3247
12.6393
15.2384
12.0348
15.6996
15.1575
0.5258
15.3687
7.8353
14.8131
14.0229
13.8908
15.0577
17.5374
13.7573
15.9104
13.3251
0.9300
16.0149
12.8498
13.5559
13.0406
11.2039
18.0943
28.1815
18.0475
21.5831
19.8545
19.8276
20.2979
0.8110
22.0025
20.4401
20.5610
0.4920
17.6557
15.6491
17.1636
22.1382
0.9358
18.9844
19.1600
18.0112
7.3879
16.8995
15.8120
14.7246
14.5334
14.9165
15.1161
17.1546
16.9782
15.0595
9.6963
14.4985
5.9671
36.9911
24.2873
25.6102
24.0164
27.4988
25.5104
25.0441
27.0120
24.6426
24.5513
24.2837
24.1927
27.2937
14.7973
20.5729
0.3137
23.1510
23.8546
25.4992
23.0228
21.5341
20.2320
26.2364
23.3742
26.7985
24.8638
18.7736
25.3514
11.3277
16.3538
18.9543
16.4047
1536,3.tif
48.5195
31.9293
29.2917
29.0694
31.8819
23.4931
29.4175
34.9158
33.4857
30.0772
29.4044
30.0976
37.2455
2.9796
34.6650
38.8342
37.0633
40.4444
28.9841
32.0417
35.5572
42.6054
16.6087
35.8811
24.1295
33.6046
33.8897
31.7729
27.6740
33.8047
32.8117
45.5942
31.8425
25.4195
23.3185
19.2571
12.8579
21.9390
21.9349
22.1898
20.9541
16.7214
24.5172
22.7910
0.6064
20.1095
27.5560
27.8487
28.4354
27.6755
25.8169
29.6485
0.9967
26.1787
21.5179
1.2904
28.0052
27.3023
24.9323
25.6363
25.9364
25.2516
27.5231
0.1583
33.5258
25.4932
0.3981
18.7658
14.7562
18.5535
22.4539
12.6585
3.9094
23.6463
27.0170
19.9996
22.5135
20.5923
31.8505
24.2912
23.0892
23.5350
24.4243
25.2556
29.7344
22.9290
25.2116
25.1576
21.5916
24.0159
23.0074
26.2294
24.5372
23.9856
23.9034
35.7309
27.0427
24.1032
19.1853
19.3011
0.4969
15.9571
19.5634
5.5586
20.8620
0.9219
20.8383
18.1750
20.4395
13.8938
0.9279
23.3226
22.6915
23.7828
22.5627
23.7325
1.1280
24.7584
9.6619
22.8283
25.9031
0.7436
14.3063
23.4621
20.4277
18.2564
24.6459
31.4795
22.6784
20.9227
17.1632
17.6441
17.3822
13.8024
16.2956
17.7469
20.1250
22.5683
16.4865
21.8524
21.0440
18.0736
0.8809
13.7991
23.3071
22.5065
2.1735
21.4406
10.5757
2.1143
14.9756
23.9926
22.0714
0.3944
3.2394
20.1343
19.6234
20.1476
15.5890
15.9590
28.9274
22.6667
0.1017
9.5076
17.3307
16.5842
0.8276
17.9308
16.6519
18.0888
18.6515
21.5327
18.8420
19.3992
19.2035
19.2075
9.4698
17.3559
19.2264
18.1831
18.7270
19.8868
17.5128
0.3370
3.5868
22.2919
20.1228
21.7399
16.9434
17.8768
12.5401
15.5180
27.3261
22.7888
22.2412
11.7410
9.7395
17.7473
17.1491
20.7063
19.2449
18.4917
2.1521
18.4292
19.5479
14.3570
16.6049
21.3111
20.2375
17.9730
22.3174
17.9216
19.7647
13.7695
1.8409
19.6030
18.9863
18.0218
17.4299
19.2926
15.9005
21.4569
0.2682
20.7531
0.4184
10.4188
17.3134
18.7344
16.0829
0.4151
21.0196
19.2190
15.8073
19.2331
14.3648
0.0078
0.9441
22.5031
16.8028
19.9571
20.3481
20.9005
0.3300
4.9390
20.3004
2.7636
20.4147
16.7007
22.0144
18.3093
12.7876
17.7765
16.1809
17.9286
0.0189
0.0267
32.2707
20.8476
0.6707
20.1587
0.7584
16.1476
22.2789
16.7407
20.0344
17.7436
5.6940
18.6981
22.6286
17.6907
16.5327
20.2930
16.0333
16.1669
16.5875
0.7011
4.0311
20.7418
16.2716
19.9423
21.7222
22.3078
20.3733
3.4769
19.0651
18.3296
25.4506
24.5636
22.7916
23.7895
15.0200
19.4969
20.1461
21.8775
1.0366
18.3792
19.6589
20.7033
20.2586
10.3115
1.0333
15.8624
1.7654
19.6841
16.9552
2.0281
19.2956
19.4883
18.7174
19.0337
20.1213
15.1628
13.7469
16.8442
19.7710
16.9501
19.1617
19.8557
21.4499
22.4930
25.8445
21.5612
15.5131
18.2767
18.3570
17.4832
15.3248
18.7473
16.1894
18.0651
12.1532
19.4284
17.8272
20.2789
19.9219
17.0773
13.6619
18.0577
17.3270
2.7714
13.0555
14.5279
16.8835
15.5313
15.6545
18.7037
16.8709
17.2442
17.8335
16.0969
18.0296
19.0172
23.7363
18.7640
17.7817
0.5723
17.0418
16.9859
8.3489
16.7307
18.2852
9.6992
12.8753
5.2508
2.0884
18.0381
18.0411
15.4406
19.9700
16.6178
17.2904
12.8365
17.3252
15.1299
15.1447
14.0226
20.0159
2.9678
20.4843
17.1139
17.2986
17.2235
18.6459
21.7358
26.9467
15.2397
16.9134
1.0492
19.8590
2.1798
12.8687
16.1964
17.2379
16.4865
13.1613
12.9859
19.9042
18.3048
18.8195
14.3389
19.1831
14.0333
11.5087
13.4961
0.7913
4.5128
17.3951
14.4647
14.9737
18.7617
0.1062
1.2475
16.0370
11.3803
16.3566
25.4705
18.0476
7.7059
17.7717
16.6955
15.6815
14.3548
17.3896
9.5805
17.5205
2.7214
1.2149
17.0141
17.9031
19.5061
1.7521
16.6400
17.2061
1.8557
14.9234
20.7248
15.2841
17.3496
16.0895
9.9057
1.0059
6.9915
14.5794
7.4277
15.7810
1.4669
16.9482
24.0878
24.4918
20.1595
16.7199
17.4791
13.1225
13.9038
7.3030
18.5657
17.8180
14.6238
16.0781
15.7521
16.1865
17.2005
20.4262
18.0995
18.5727
17.8428
17.6489
1.5860
15.9678
13.1524
1.5934
15.5646
15.5549
12.2749
16.9230
17.1528
13.0991
18.4410
17.2445
27.1866
23.7986
19.0129
18.6519
19.2553
16.5309
18.4162
18.1643
3.2016
17.2690
16.1754
17.4169
18.2590
12.6530
14.9471
1.3463
18.3071
16.3596
1.6763
18.6556
11.7007
19.7802
17.9497
17.5346
16.3574
14.8191
17.7969
16.5239
18.4935
11.1683
12.1428
19.8946
27.0681
25.7740
19.1439
17.8820
17.8302
18.8546
14.6267
18.2360
16.6045
15.4802
15.5468
15.5823
1.4843
15.3729
1.3725
18.6519
14.8609
9.6489
20.1569
2.7236
21.2656
1.3663
13.3122
18.5890
14.9393
13.1110
14.7791
18.2923
13.7425
16.4447
15.5494
19.0451
22.0041
24.2248
21.3455
20.5242
18.8535
16.2053
21.3278
20.3785
18.4843
16.5139
8.0851
17.3455
17.1265
18.4114
18.9656
1.2697
9.2272
18.8498
20.3596
21.2275
16.4602
19.8435
18.3977
15.1909
13.9826
19.3019
15.1084
15.8409
1.5945
18.8061
17.1006
16.8024
22.4266
26.3101
21.4273
20.0640
20.8787
0.0618
0.5531
19.6430
17.9193
15.9859
15.9874
15.3655
15.2201
18.3703
16.7473
0.9922
20.1236
17.3178
17.5801
17.0792
19.0818
15.3940
12.6060
14.3008
18.3378
1.8405
18.1250
15.9438
10.9397
20.3045
12.5794
13.4939
26.2773
0.1952
0.3707
20.9885
18.7684
19.3522
3.7100
16.0818
15.7492
19.2671
16.1276
14.1809
19.0910
16.2001
16.8550
14.5039
4.0548
17.8058
13.3100
19.2445
1.8054
19.8613
17.7636
17.5420
19.8502
17.5335
11.9589
15.8483
1.5990
19.2723
8.8209
18.7529
21.6374
28.9787
8.4750
16.6249
20.0011
1.1273
19.7044
19.7414
12.8346
20.2897
11.3233
17.0333
2.4358
17.1909
17.4314
18.9175
17.5265
1.1746
18.7455
15.1632
15.2445
1.3444
13.6922
15.1765
9.5091
17.6526
1.3559
18.4998
17.7747
20.3278
15.2675
18.4214
26.7986
25.6210
19.7284
19.3785
0.5361
19.3973
20.3955
19.6312
19.4277
16.3781
17.1879
12.2852
14.9367
12.9834
17.1435
14.7118
18.8775
12.0107
17.2109
15.9242
1.4976
19.1813
9.0022
2.0052
19.8468
18.5797
19.0610
0.1691
1.5664
19.3626
15.3962
18.6674
23.4319
26.1932
23.0488
15.1731
18.9419
19.0067
19.3071
19.5512
11.8128
4.7906
8.5216
16.9478
17.0629
16.1384
0.1609
2.1310
20.9963
19.8206
17.8539
3.3922
20.6685
15.0770
1.6467
18.5531
11.3851
12.8694
19.2142
14.8979
17.8698
18.6312
18.6878
13.9660
21.9204
21.0525
0.6593
20.7100
18.9301
16.9782
16.3507
8.3566
19.0233
10.9486
18.4081
13.0662
4.5594
16.7799
16.5250
1.7044
1.8579
19.0126
2.2882
14.9526
15.5283
18.5671
12.3100
1.4114
19.2083
15.4798
9.1613
19.2856
17.2634
1.2124
15.7651
20.1676
29.0107
30.2785
22.6408
19.6071
19.1269
18.6152
1.3119
19.1909
17.9715
14.9811
18.7640
17.0004
19.9815
16.5265
16.1417
17.8491
2.0544
18.5257
17.0166
17.1813
13.6485
1.8650
19.5579
1.5091
13.2701
13.6718
1.3962
17.2179
14.1924
16.4621
17.3126
13.3467
15.3724
24.0312
17.6715
18.2290
1.1302
20.2094
0.8879
19.7037
18.5139
17.7144
15.0178
18.8110
17.5727
15.2941
16.9053
14.7314
17.6178
17.1202
12.9456
14.9652
18.2227
14.1957
16.9075
19.3892
2.1428
15.4380
14.9859
11.1998
10.9227
13.9230
7.9404
0.8646
23.3347
23.0414
0.3537
20.3807
9.7018
19.1110
16.5901
19.8590
18.6345
16.7166
19.6582
1.0707
9.0022
14.1620
14.3400
14.7170
11.6841
16.5146
14.6326
16.3518
18.0807
16.8331
18.1225
16.4014
7.8076
12.6829
11.2005
11.3407
12.9223
15.7825
1.6937
20.8894
27.9368
29.8556
18.9726
15.1047
17.0089
19.2852
2.0026
19.7551
18.2974
18.5516
19.5927
18.6611
13.2179
1.1069
15.7836
16.8405
10.1387
17.4225
17.6008
15.7921
2.6722
14.8339
16.8269
12.9789
12.9811
17.7540
15.2867
17.1317
17.7011
17.0866
1.0244
15.6271
23.0361
25.7949
18.4366
12.6604
0.1957
18.4747
17.7207
18.2046
16.9356
17.2612
16.4654
16.5394
1.0977
20.0807
19.7395
19.5786
18.1339
16.1813
1.1387
15.1365
16.0651
15.4073
13.6670
17.3552
14.5479
14.8635
15.5475
0.8206
18.3822
15.9793
6.2863
19.0596
23.7006
24.8811
14.1014
16.6478
0.7251
19.0662
20.8032
15.1469
19.8735
17.4458
18.2930
19.9489
12.6519
17.3655
0.8147
17.0063
6.4706
15.4684
14.0307
12.8439
18.0562
17.4791
11.5786
9.2893
17.6289
17.6533
16.6870
0.8087
10.6515
3.9926
16.5176
19.5797
25.3445
15.1641
19.1236
16.4269
18.9086
13.7048
1.0903
19.5760
8.7784
14.5942
21.1487
19.5749
3.0585
7.8287
1.2268
19.7151
1.3452
17.0396
14.8309
15.9841
2.6659
14.2445
16.7140
16.3574
16.7543
14.1069
0.9138
7.5346
17.3596
13.2934
16.1776
12.8923
24.5164
0.8573
17.0004
16.8827
18.7288
17.7251
17.9438
16.2919
18.9885
2.0736
18.3082
17.0411
0.8254
20.5568
1.0203
10.0007
15.0129
16.8661
15.8820
17.2730
16.1939
16.8110
18.8491
13.4621
0.5302
5.6859
9.3700
14.3825
13.0559
14.8953
1.1306
18.1920
23.0894
25.1317
18.9441
10.5642
16.1532
16.5794
13.4451
17.5956
16.9793
0.9497
19.6019
13.8650
1.7333
15.8454
18.3696
19.0496
17.7740
17.2845
0.4880
2.7518
12.5831
15.7444
15.1384
17.3618
15.1672
16.0026
13.6545
14.3163
10.7185
15.8195
7.5431
17.7810
14.7051
24.4713
7.9256
2.2527
15.1768
17.4332
17.4465
14.5905
18.3733
16.1280
1.5853
17.6141
21.1243
0
0.5113
15.4828
0.8875
18.9264
18.2767
15.1587
17.7473
13.2619
14.0522
12.4229
14.9186
12.4972
1.8927
15.1890
7.4765
14.8683
12.2793
15.8890
19.9229
26.0898
19.0832
16.0207
16.1306
11.5276
18.5298
19.5442
17.6182
14.2704
16.0751
19.6134
18.2360
19.7281
13.9323
15.3333
16.8209
15.7133
14.0018
7.7584
1.4865
16.1228
18.3259
15.2379
15.5831
15.7669
16.6715
11.6937
10.4928
12.9785
15.0592
19.6892
22.1538
17.9668
17.7144
0.3925
16.0226
14.7869
17.5956
17.8679
12.8091
16.2564
5.4569
0.7414
13.7044
5.5006
18.8320
16.0366
16.4469
17.5612
12.8561
13.9626
18.9338
14.5246
15.6201
16.5261
16.7647
15.6252
13.4380
16.1994
16.4280
15.7125
12.9138
16.4521
0.4401
29.8872
0.2449
19.7262
15.6530
16.8154
17.5742
17.7780
17.8265
18.0747
18.5609
16.8036
18.0766
17.4284
0.9223
16.4946
15.7462
14.3807
17.6263
17.0488
16.1561
10.0710
14.6604
13.2919
11.9974
14.6178
11.4118
15.8901
11.3944
2.3914
12.6630
14.8505
16.3958
26.9729
20.8720
0.2172
17.7392
6.6952
0.6989
13.6996
16.7636
14.3799
0.9452
17.9216
16.7392
16.4129
17.9449
1.3659
16.0522
17.2508
1.1080
16.2590
15.2264
13.2634
9.5720
15.7259
16.3578
12.3407
11.7118
14.2878
13.7954
14.5960
15.1080
16.5697
16.5127
29.4471
18.7917
19.7547
17.3134
13.7510
12.1221
2.9356
15.2005
0.6426
17.0277
8.6286
13.5165
14.2934
14.5435
14.7281
6.4920
15.2024
17.0004
15.2238
16.4928
7.3259
13.6974
15.4155
14.5631
13.9031
13.7384
16.9304
14.8553
14.0089
15.1269
15.6574
26.4077
22.9938
18.6730
0.0647
0.4602
17.1580
17.6619
4.5405
11.7921
17.7658
17.0914
18.7074
16.3407
14.1539
0.9168
18.5731
17.5431
15.6204
15.7592
15.1487
15.6670
14.0625
1.0096
15.1513
14.9282
14.0610
15.4432
0.2494
4.1084
14.4876
16.8143
12.1961
27.4253
22.0767
17.8979
0.0011
0.0958
16.7133
13.8879
17.7536
14.6360
12.8409
17.3237
1.0499
17.5228
9.1413
17.8457
1.0166
17.0818
2.5520
16.8098
15.4987
15.0185
17.2253
13.8783
1.7403
15.5838
14.9038
12.7888
15.1909
15.5405
14.9985
16.0544
16.3374
17.0299
22.9512
16.4495
18.2231
16.6404
12.6186
15.7895
13.7788
15.9763
13.0659
17.3518
13.8376
16.4584
17.3208
15.5942
13.3751
0.0148
1.5179
15.6304
13.3862
16.9478
14.0311
17.1365
14.8901
15.3385
13.4632
16.1595
15.8479
14.8931
1.6730
16.4188
15.3537
21.6214
31.1161
14.7288
7.0910
16.7825
0.4584
14.7569
19.1484
17.4643
11.8132
15.3048
8.8361
15.7765
16.1102
16.3692
12.5128
12.8990
16.7329
14.7059
14.9164
14.7085
15.6866
15.7654
14.7288
14.9238
14.1361
8.9071
16.3293
16.2904
16.4765
16.6548
18.0033
18.2576
21.8507
17.2490
16.7732
21.0314
13.9985
19.3740
14.9756
17.9959
16.9338
16.2094
2.2283
18.7451
15.0869
14.5235
14.7373
18.6356
15.9619
16.8047
0.0107
1.2009
12.7148
10.0263
14.8923
15.6267
12.8713
12.6726
15.0030
11.9264
7.3344
13.2283
14.8350
19.7149
0.1657
19.1702
17.6796
15.9575
7.8879
13.9856
16.7000
17.6874
16.9219
18.2083
18.5117
16.9094
13.6648
15.4998
12.3008
16.3256
12.9941
14.7817
12.8664
14.5398
15.2449
14.1972
14.4639
13.4946
3.2416
15.1010
0.9345
8.2819
13.7240
16.4077
14.8354
23.1427
12.5722
20.3585
19.4547
21.0906
0.5642
17.0400
14.6996
18.1927
9.9256
12.8095
15.6837
12.2704
16.5723
16.1158
1.1735
16.7321
8.3918
15.5205
13.7913
14.7111
15.4292
17.9312
14.1051
17.5634
14.0052
1.8613
17.1754
13.4029
15.3130
13.7802
11.8853
18.7986
29.6493
19.1014
22.1939
19.4380
19.3637
21.6337
1.2789
23.9978
22.1447
21.7273
0.6785
18.5335
16.4776
18.2756
22.1317
1.2238
19.8727
19.6230
19.0799
7.5113
16.7199
16.7514
15.4680
15.4480
15.3085
15.0696
17.4932
18.0514
16.2764
11.2741
15.8091
6.7555
37.7745
26.2712
26.6377
24.5237
28.7390
26.6074
25.5368
27.7002
24.5327
25.7549
24.8317
24.5739
27.8031
15.6389
21.5074
0.9126
25.2855
24.9984
26.0396
24.1381
22.0020
21.2520
28.0547
24.5870
27.5061
26.9755
19.9338
25.2038
12.3084
16.2251
20.3819
17.0919
