# Supplementary material for: ScreenMill: A freely available software suite for growth measurement, analysis and visualization of high-throughput screen data
Source: BMC Bioinformatics. 2010 Jun 28;11:353. doi: 10.1186/1471-2105-11-353 (PMC2909220; doi:10.1186/1471-2105-11-353)
Supplement: Additional File 4 — Comparison of Measurement Modes (Dittmar et al, additional file 4.zip). This file contains data comparing CM Engine's three measurement modes to HT Colony Grid Analyzer [16] and Growth Detector [17]. This file contains data in several files: • Additional File 4 - Comparison of Measurement Modes.pdf: A summary of the results and notes on how the analysis was performed. • Cartoons: Cartoon representations of raw measurements generated in DR Engine (.png file formats). • CM Engine: the original images analyzed by CM Engine (.tif). • Growth Detector Data: Original images (.tif files) and results of running Growth Detector (.png files). • HT Colony Grid Data: Original images (.jpg) and results of running HT Colony Grid Analyzer (.dat and .png files). [file 1471-2105-11-353-S4.ZIP › Results/1536/CM_Standard-colonyAreas.txt]

STANDARD-1536,1.tif
225	0.9510
224	0.9674
186	0.9787
191	0.9492
230	0.9516
210	0.9654
199	0.9356
217	0.9667
111	0.9348
107	0.9710
139	0.9250
130	0.9618
250	0.9358
255	0.9545
227	0.9475
202	0.9497
125	0.9404
123	0.9758
99	0.9707
113	0.9398
218	0.9711
217	0.9667
191	0.9492
204	0.9591
219	0.9544
198	0.9746
221	0.9845
226	0.9849
75	0.9826
82	0.9341
126	0.8714
95	0.8249
198	0.9524
155	0.9674
150	0.9612
168	0.9610
185	0.9412
168	0.9610
171	0.9542
169	0.9568
106	0.9495
89	0.9790
100	0.9074
90	0.9900
172	0.9598
172	0.9598
187	0.9514
180	0.9158
110	0.9552
70	0.9029
123	0.9525
103	0.9648
152	0.9487
140	0.9070
157	0.9548
149	0.9300
148	0.9849
187	0.9839
198	0.9524
219	0.9544
114	0.8828
80	0.9444
103	0.8944
104	0.9315
174	0.9709
153	0.9550
149	0.9915
140	0.9316
155	0.9674
146	0.9459
151	0.9676
152	1
87	0.9911
95	0.9762
91	0.9868
79	1
144	0.9846
144	0.9846
158	0.9862
154	0.9612
37	1
70	0.9747
66	0.8983
98	0.9932
150	0.9362
132	1
159	0.9327
140	0.9316
150	0.9362
177	0.9877
182	0.9260
147	0.9420
78	0.8886
59	0.9362
56	0.9851
110	0.8621
184	0.9361
137	0.9740
132	1
133	0.9456
156	0.9737
142	0.9449
148	0.9238
144	1
86	0.9326
82	0.9825
88	0.9223
73	0.9416
142	0.9449
135	0.9598
140	0.9682
160	0.9386
85	0.9350
73	0.9779
79	0.9818
97	0.9511
125	0.9517
122	0.9970
143	0.9778
142	0.9449
168	0.9279
169	0.9334
140	0.9316
159	0.9568
46	0.9918
91	0.8524
36	0.9028
77	0.9226
247	0.9516
208	0.9562
182	0.9576
175	0.9765
133	0.9725
134	0.9798
130	0.9618
133	0.9725
124	0.9719
146	0.9355
158	0.9366
151	0.9676
130	0.9780
118	0.9525
125	0.9797
111	0.9763
64	1
71	1
65	1
86	0.9797
101	0.9771
110	0.9264
121	0.9767
126	0.9593
105	1
102	0.9867
115	0.9808
116	1
76	0.9957
38	0.9740
105	0.9835
60	1
218	0.9711
196	0.9215
169	0.9667
172	0.9839
116	0.9770
111	0.9348
122	0.9970
115	1
120	0.9405
124	0.9602
118	0.9137
134	0.9798
111	0.9763
119	0.9606
128	0.9359
127	0.9669
59	1
81	0.9705
80	0.9113
86	0.9598
107	1
131	0.9692
104	0.9742
123	0.9640
105	0.9835
67	1
44	1
116	0.9770
41	0.9974
86	0.9326
103	0.9347
85	1
221	0.9845
192	0.9542
163	0.9562
159	0.9670
118	0.9938
118	0.9643
109	0.9465
117	0.9854
135	0.9598
119	0.9725
106	0.9495
106	0.9204
113	1
105	0.9835
111	1
121	0.9767
67	0.9638
72	0.9800
74	1
85	0.9683
124	1
117	0.9854
111	1
135	0.9757
109	0.9891
109	0.9891
113	0.9398
76	1
97	0.9696
100	0.9492
99	0.9707
52	0.9387
206	0.9685
168	0.9610
157	0.9799
165	0.9438
111	0.9763
115	0.9685
108	0.9674
110	0.9552
117	0.9854
112	0.9725
111	1
121	0.9484
110	0.9853
121	0.9484
125	0.9797
124	0.9440
62	1
81	0.9852
82	0.9680
90	0.9900
109	0.9763
117	0.9444
113	0.9812
122	0.9288
77	0.9569
120	0.9687
116	1
131	0.9314
82	0.9479
90	0.9702
72	0.9959
59	1
212	0.9656
164	0.9620
140	0.9573
141	0.9751
119	0.9898
124	0.9174
101	0.9587
123	0.9640
159	0.9670
140	0.9682
146	0.9608
140	0.9682
110	0.9982
105	0.9528
112	0.9552
112	0.9725
142	0.9709
156	0.9488
147	0.9782
146	0.9459
163	0.9562
159	0.9670
155	0.9674
164	0.9620
124	0.9719
127	0.9954
118	0.9643
110	0.9552
154	0.9267
161	0.9544
208	0.9351
153	0.9804
191	0.9492
154	0.9868
130	0.9618
137	0.9474
127	0.9669
115	0.9808
108	0.9378
113	0.9517
147	0.9782
145	0.9649
136	0.9944
142	0.9200
110	0.9675
112	0.9433
116	0.9203
109	0.9891
137	0.9367
131	0.9468
134	0.9798
133	0.9725
161	0.9792
145	0.9914
148	0.9588
127	0.9554
103	0.9648
105	0.9405
110	0.9552
108	0.9674
110	0.8043
148	0.9849
154	0.9717
258	0.9465
207	0.9428
151	0.9937
144	0.9582
132	0.9766
121	0.9484
115	0.9685
127	0.9954
106	1
158	0.9507
117	0.9854
142	0.9820
145	0.9542
112	0.9725
116	0.9364
116	0.9770
117	0.9444
144	0.9476
126	0.9593
149	0.9548
149	0.9548
149	0.9401
119	0.9606
154	0.9267
139	0.9504
116	0.9770
90	0.9900
109	0.9763
134	0.9798
88	1
163	0.9808
154	0.9366
195	0.9168
203	0.9544
147	0.9524
141	0.9641
138	0.9699
118	0.9938
123	0.9640
126	0.9875
122	0.9400
137	0.9474
133	0.9456
136	0.9669
141	0.9641
120	1
116	1
123	0.9640
123	0.9640
149	0.9548
141	0.9488
145	0.9291
136	0.9829
150	0.9982
160	0.9731
139	0.9882
123	0.9364
66	0.9882
119	0.9327
108	0.9800
126	0.9875
106	0.9619
153	0.9804
203	0.9544
220	0.9800
239	0.9681
178	0.9594
155	0.9674
160	0.9386
66	0.9718
71	1
87	0.9911
89	0.9790
102	0.9554
71	0.9664
90	0.9900
109	0.9465
70	0.9528
80	0.9586
84	0.9374
82	0.9341
82	0.9341
96	1
94	0.9991
105	0.9528
151	0.9676
139	0.9882
149	0.9653
143	0.9778
145	0.9542
140	0.9573
147	0.9674
162	0.9267
117	0.9854
63	0.9996
83	0.9130
161	0.9444
241	0.9478
176	0.9487
171	0.9310
157	0.9114
76	0.9803
84	0.9240
80	0.9942
79	0.9466
116	0.9770
101	0.9461
82	0.9825
108	0.9674
70	0.9528
74	0.9196
73	0.9936
75	0.9674
88	1
101	0.9461
94	0.9526
101	0.9771
142	0.9449
140	0.9573
131	0.9579
133	0.9348
138	0.9811
129	0.9821
135	0.9231
150	0.9718
57	1
81	1
146	0.9608
123	0.9640
240	0.9439
181	0.9524
163	0.9913
156	0.9387
82	0.9825
83	0.9595
87	0.9911
79	0.9969
101	0.9771
102	1
98	0.9796
108	0.9674
86	0.9326
83	0.9130
81	1
74	0.9695
88	0.9543
103	0.9777
81	1
82	0.9680
160	0.9731
135	0.9757
137	0.9474
141	0.9641
147	0.9674
140	0.9573
135	0.9598
152	0.9487
111	0.9942
91	0.9537
63	0.9660
135	0.9598
247	0.9516
202	0.9497
174	0.9379
170	0.9390
66	0.9340
77	0.9569
88	1
86	0.9942
115	0.9685
103	0.9964
101	0.9461
102	0.9554
82	0.9341
79	0.9132
84	1
86	0.9598
88	0.9680
74	0.9545
87	0.9570
100	0.9674
154	0.9267
153	0.9550
145	0.9291
150	0.9982
139	0.9613
145	0.9649
150	0.9612
157	0.9210
111	0.9763
134	0.9798
142	0.9709
134	0.9798
167	0.9796
148	0.9484
117	0.9562
114	0.9774
145	0.9394
151	0.9425
159	0.9327
159	0.9426
90	0.9121
89	1
88	0.9680
90	0.9900
106	0.9619
103	0.9777
94	0.9991
124	0.9719
73	0.9564
81	1
82	1
134	1
69	0.9392
93	0.9296
90	0.9432
75	0.9321
108	1
102	0.9554
112	1
116	0.9648
136	0.9829
169	0.9667
184	0.9586
179	0.9418
188	0.9565
156	0.9632
135	0.9871
103	0.9347
161	1
151	0.9676
147	0.9782
160	0.9485
99	0.9707
89	0.9790
105	0.9118
97	0.9696
111	0.9639
98	0.9609
97	0.9696
97	0.9696
127	0.9554
123	0.9364
78	0.9693
137	0.9629
99	1
75	0.9826
81	0.9562
94	1
98	0.9302
106	0.9323
112	0.9725
121	0.9767
144	0.9582
137	0.9740
167	0.9553
174	0.9285
166	0.9169
151	0.9086
114	0.9482
117	0.9444
145	0.9394
144	0.9846
145	0.9291
147	1
98	0.9932
79	0.9818
90	0.9432
94	0.9526
110	0.9853
97	0.9830
117	0.9060
96	0.9413
96	0.9729
69	0.9765
82	1
92	0.9778
65	0.9732
103	0.9964
98	0.9480
85	0.9683
118	0.9938
112	0.9851
108	0.9499
112	0.9552
137	0.9367
152	0.9487
166	0.9496
193	0.9592
184	0.9361
149	0.9401
137	0.9740
111	0.9639
161	0.9688
159	0.9568
153	0.9550
150	0.9871
90	0.9900
88	0.9223
86	0.9460
86	0.9797
106	0.9799
97	0.9830
101	0.9771
97	0.9511
84	1
88	1
121	0.9767
90	0.9900
65	0.9571
88	0.9543
77	0.9425
84	0.9109
119	0.9606
110	0.9675
100	1
114	0.9601
112	0.9725
151	0.9324
164	0.9722
160	0.9987
214	0.9446
184	0.9453
181	0.9209
164	0.9620
92	0.9508
87	0.9570
86	0.9460
88	1
158	0.9609
132	0.9540
146	0.9608
141	0.9910
103	0.9964
117	0.9170
102	0.9867
118	0.8389
138	0.9544
138	0.9544
132	0.9652
145	0.9649
89	0.9790
78	0.9843
106	0.8816
97	0.9696
105	0.9706
109	0.9891
110	0.9552
111	1
170	0.9625
178	0.9832
193	0.9819
266	0.9566
224	0.9762
188	0.9565
176	0.9392
160	0.9628
97	0.9384
96	0.9596
96	0.9729
98	0.9796
149	0.9548
139	0.9504
130	0.9897
137	0.9740
119	0.9606
125	0.9679
108	0.9499
111	0.9639
131	0.9692
129	0.9821
138	0.9811
149	0.9805
82	1
102	0.9867
88	0.9353
90	0.9760
115	0.9986
114	0.9601
105	0.9835
109	0.9587
131	0.9973
159	0.9327
190	0.9667
206	0.9382
231	0.9276
199	0.9795
155	0.9674
170	0.9625
91	0.9537
97	0.9830
86	0.9797
86	0.9797
142	0.9980
123	0.9364
132	0.9652
139	0.9769
102	0.9867
117	0.9444
104	1
109	0.9891
133	1
136	0.9669
138	0.9811
143	1
93	1
80	0.9942
102	0.9554
95	0.9956
113	0.9812
102	0.9867
108	0.9800
112	1
162	0.9748
176	0.8466
170	0.9390
213	0.9283
224	0.9552
197	0.9476
172	0.9500
163	0.9562
81	0.9705
85	1
86	0.9797
85	0.9683
145	0.9542
117	0.9854
126	0.9593
144	0.9582
113	0.9812
122	0.9848
105	0.9835
125	0.9797
144	0.9846
150	0.9362
156	0.9737
167	0.9653
80	0.9942
84	0.9710
79	0.9818
108	1
110	0.9982
112	0.9433
109	0.9763
108	0.9800
150	0.9982
158	0.9507
188	0.9565
216	0.9622
140	0.9573
133	0.9725
121	0.9484
116	0.9648
160	0.9386
150	0.9262
147	0.9175
145	0.9649
149	0.9548
128	0.9470
130	0.9897
157	0.9548
102	0.9867
98	0.9932
112	0.9433
122	0.9848
0	0
0	0
0	0
0	0
141	0.9910
133	0.9612
132	0.9652
120	0.9405
118	0.9643
120	0.9028
118	0.9525
113	0.9121
166	0.9496
189	0.9303
199	0.9572
215	0.9286
166	0.9496
134	0.9798
129	0.9433
104	0.9437
153	0.9912
147	0.9420
140	0.9840
146	0.9983
137	0.9740
140	0.9840
134	0.9527
149	0.9915
104	0.9742
100	0.9674
112	1
122	0.9848
0	0
0	0
0	0
0	0
137	0.9629
133	0.9612
124	1
118	0.9643
122	0.9848
125	0.9797
128	0.9745
118	0.9248
164	0.9620
177	0.9541
194	0.9870
215	0.9370
130	0.9897
137	0.9367
135	0.9710
109	1
160	0.9987
148	0.9381
153	0.9550
138	0.9811
130	0.9780
129	0.9705
139	0.9147
151	0.9676
100	0.9674
96	0.9865
106	0.9619
137	0.9367
0	0
0	0
0	0
0	0
149	0.9548
137	0.9629
121	0.9767
124	0.9719
129	1
123	0.9364
123	0.9929
124	0.9602
167	0.9553
182	0.9810
197	0.9476
215	0.9577
170	0.9390
153	0.9305
145	0.9649
114	0.9202
165	0.9679
153	0.9447
141	0.9641
146	0.9355
163	0.9562
139	1
140	0.9682
146	0.9716
93	0.9425
100	0.9674
98	0.9302
107	0.9411
0	0
0	0
0	0
0	0
144	0.9582
144	0.9846
135	0.9598
137	0.9740
143	0.9516
136	0.9944
127	0.9286
121	0.9767
171	0.9782
167	0.9796
203	0.9764
214	0.9533
148	0.9849
126	0.9213
110	0.9853
105	0.9835
111	0.9639
102	0.9867
98	0.9609
101	0.9904
113	0.9398
101	0.9771
94	0.9659
104	0.9315
160	0.9628
153	0.9305
151	0.9676
169	0.9667
173	0.9653
197	0.9476
193	0.9592
207	0.9428
0	0
0	0
0	0
0	0
92	0.9642
79	0.9325
79	0.9818
84	0.9109
162	0.9503
179	0.9418
189	0.9616
195	0.9380
125	0.9797
118	0.9938
111	1
105	0.9528
116	0.9770
119	1
107	0.9710
105	0.9405
121	0.9484
108	0.9674
118	0.9525
102	1
143	0.9516
145	0.9649
131	0.9579
163	0.9808
155	0.9674
172	0.9500
162	0.9503
189	0.9393
0	0
0	0
0	0
0	0
81	1
80	0.9942
84	1
85	0.9683
162	0.9748
179	0.9648
193	0.9592
199	0.9664
150	0.9871
104	1
106	0.9929
101	0.9461
119	0.9606
115	0.9986
105	0.9835
101	0.9771
118	0.9525
102	0.9867
98	0.9932
104	0.9437
148	0.9849
140	0.9421
146	0.9716
151	0.9676
153	0.9654
166	0.9738
157	0.9906
189	0.9393
0	0
0	0
0	0
0	0
90	0.9432
93	1
82	1
70	0.9906
173	0.9653
166	0.9496
168	0.9511
205	0.9638
146	0.9716
121	0.9370
103	0.9777
107	1
114	0.9316
109	0.9891
100	0.9674
105	0.9528
119	0.9898
106	0.9619
99	0.9707
101	0.9771
155	0.9674
151	0.9676
150	0.9982
146	0.9608
151	1
168	0.9855
166	0.9738
180	0.9605
0	0
0	0
0	0
0	0
72	0.9800
70	1
75	0.9674
71	1
173	0.9325
176	0.9821
204	0.9813
248	0.9753
135	0.9336
124	0.9719
111	0.9639
102	0.9554
119	0.9725
124	0.9602
117	0.9854
115	0.9565
126	0.9593
107	0.9411
99	0.9577
109	0.9345
70	0.9906
68	1
74	0.9545
82	0.9341
69	1
65	0.9967
71	1
73	0.9779
173	0.9896
176	0.9487
177	0.9637
179	0.9648
160	0.9386
160	0.9628
154	0.9868
160	0.9987
81	0.9364
100	0.9996
110	0.9675
124	0.9838
161	0.9688
118	0.9814
109	0.9066
107	0.9710
120	0.9687
122	0.9447
123	0.9929
106	0.9619
109	0.9763
110	0.9675
103	0.9964
98	0.9480
69	0.9765
55	1
86	0.9797
82	0.9341
73	0.9936
50	0.9620
66	1
64	0.9582
162	0.9852
148	1
151	0.9676
152	0.9591
134	0.9798
142	0.9449
141	1
154	0.9267
85	1
83	0.9455
111	0.9639
118	0.9525
139	0.9504
112	1
117	0.9444
99	0.9577
120	0.9807
123	0.9929
126	0.9593
112	0.9315
116	0.9770
110	0.9853
110	0.9982
97	0.9511
81	0.9705
69	0.9765
68	1
54	0.9748
70	0.9378
69	0.9392
68	0.9256
65	1
154	0.9267
144	0.9582
144	0.9846
146	0.9716
128	0.9745
137	0.9740
139	0.9504
154	0.9509
85	0.9683
98	1
110	0.9853
137	0.9740
150	0.9718
127	0.9286
115	0.9283
106	0.9619
130	0.9395
121	1
125	0.9404
121	0.9889
121	1
119	0.9060
108	0.9674
114	0.9899
66	1
67	1
78	0.9693
72	0.9800
67	0.9482
57	1
67	1
69	0.9926
150	0.9612
139	0.9769
133	0.9725
149	0.9915
124	0.9440
144	0.9582
139	0.9882
145	0.9291
90	0.9760
95	0.9496
102	0.9554
117	0.9444
142	0.9449
115	0.9283
97	0.9830
88	0.9223
85	0.9826
80	0.9942
81	0.9914
80	0.9113
87	0.9911
91	0.9537
86	0.9460
85	1
151	0.9676
145	0.9291
146	0.9716
151	0.9425
115	0.9685
104	0.9742
94	0.9851
98	0.9932
148	0.9381
135	0.9598
134	0.9798
137	0.9740
131	0.9855
130	0.9897
143	0.9889
160	0.9731
97	0.9830
123	0.9640
150	0.9982
195	0.9380
140	0.9273
115	0.9516
111	0.9071
112	0.9433
89	0.9790
87	0.9434
83	0.9595
88	0.9543
93	0.9885
96	1
90	0.9900
90	1
152	0.9848
150	0.9362
141	1
144	0.9582
110	0.9853
87	0.9911
122	0.9970
123	0.9525
144	0.9582
141	0.9641
132	0.9652
126	0.9875
145	0.9649
129	1
130	0.9780
146	0.9983
98	0.9609
150	0.9362
137	0.9367
160	0.9987
117	0.9854
102	0.9867
96	0.9413
89	0.9651
87	0.9570
85	0.9683
79	0.9609
83	0.9945
103	0.9831
100	0.9674
89	0.9790
90	0.9900
162	0.9364
162	0.9503
156	0.9737
161	0.9444
97	1
109	0.9587
105	0.9835
93	0.9747
131	0.9468
129	0.9821
121	0.9484
130	0.9897
117	0.9731
121	0.9767
120	1
129	0.9705
104	0.9872
105	0.9654
145	0.9914
181	0.9524
138	0.8803
102	0.9429
83	0.9798
74	0.9545
74	0.9913
74	0.9913
76	0.9957
71	1
103	0.9648
90	0.9760
86	0.9460
88	0.9680
170	0.9625
175	0.9908
163	0.9228
164	0.9620
126	0.9875
129	0.9433
122	0.9562
124	0.9719
145	0.9649
135	0.9598
122	0.9728
123	0.9640
115	0.9565
126	0.9875
136	0.9559
130	0.9780
94	0.9851
114	0.9601
145	0.9649
191	0.9813
240	0.9637
197	0.9476
174	0.9953
166	0.9738
149	0.9915
139	0.9882
145	0.9649
144	0.9476
132	0.9766
102	0.9554
105	1
101	0.9461
78	0.9207
86	0.9797
91	0.9537
70	0.9528
74	0.9545
72	0.9959
66	0.9340
66	0.9882
141	1
130	0.9897
122	0.9848
126	0.9593
118	0.9525
120	0.9687
129	0.9821
132	0.9652
132	1
167	0.9224
167	0.9900
229	0.9474
236	0.9477
199	0.9890
171	0.9782
163	0.9421
133	0.9456
137	0.9740
142	0.9709
145	0.9291
121	0.9648
93	0.9747
95	0.9443
108	0.9800
97	0.9696
95	0.9496
109	0.9891
93	1
70	0.9906
75	0.9826
59	0.9938
66	1
153	0.9550
125	1
123	0.9640
126	0.9593
121	0.9767
132	0.9931
125	0.9797
137	0.9629
142	0.9820
155	0.9327
170	0.9486
214	0.9446
225	0.9510
183	0.9534
166	0.9496
157	0.9906
143	0.9778
138	0.9699
136	0.9669
152	0.9740
121	0.9484
102	1
110	0.9853
113	0.9638
98	0.9932
112	1
98	0.9609
101	0.9904
69	0.9765
73	0.9936
61	1
63	0.9996
159	0.9327
133	0.9840
133	0.9456
146	0.9113
124	1
133	0.9456
127	0.9954
145	0.9542
154	0.9868
192	0.9768
195	0.9380
233	0.9163
215	0.9577
196	0.9741
165	0.9679
166	0.9595
133	0.9725
139	0.9613
138	0.9699
156	0.9387
124	0.9174
123	0.9253
112	0.9552
127	0.9029
103	0.9648
113	0.9517
102	0.9554
124	0.9440
77	0.9932
79	0.9818
80	0.9942
70	0.9906
166	0.9840
161	0.9792
151	0.9783
140	0.9070
139	0.9250
168	0.9511
148	0.9484
159	0.9924
165	0.9679
150	0.9612
187	0.9839
233	0.9438
226	0.9268
183	0.9220
178	0.9932
175	0.9339
156	0.9632
153	0.9550
165	0.9679
177	0.9877
89	0.9790
92	0.9642
86	0.9942
88	0.9680
97	1
110	0.9853
113	0.9517
116	0.9770
133	0.9456
126	0.9479
109	0.9763
124	0.9440
167	0.9319
170	0.9625
149	0.9653
153	0.9550
146	0.9459
145	1
150	0.9718
161	0.9444
174	0.9953
193	0.9819
201	0.9668
241	0.9678
208	0.9780
200	0.9712
183	0.9534
161	0.9792
166	0.9738
161	0.9544
183	0.9311
203	0.9544
85	0.9350
116	0.9770
97	0.9384
105	0.9528
133	0.9725
123	0.9640
125	0.9679
121	0.9889
127	0.9954
121	0.9767
119	1
116	1
185	0.9412
179	0.9648
168	0.8965
156	1
157	1
144	0.9582
163	0.9562
156	0.9387
192	0.9542
186	0.9787
211	0.9486
239	0.9597
246	0.9477
215	0.9577
178	0.9366
189	0.9393
187	0.9742
189	0.9616
188	0.9565
199	0.9572
98	0.9059
94	0.9526
101	0.9165
113	0.9121
135	0.9871
138	0.9811
130	0.9506
126	0.9875
137	0.9367
133	1
119	0.9725
119	1
189	0.9616
179	0.9552
187	0.9514
167	0.9796
155	0.9674
185	0.9638
163	0.9913
187	0.9514
193	0.9592
201	0.9450
196	0.9518
229	0.9766
244	0.9321
247	0.8405
221	0.9545
229	0.9391
225	0.9227
235	0.9437
222	0.9383
236	0.9477
111	0.9639
114	0.9202
117	0.9170
111	0.9232
154	0.9717
146	0.9355
141	0.9751
142	0.9820
149	0.9805
135	0.9231
131	0.9207
118	0.9248
192	0.9027
185	0.9734
191	0.9718
193	0.9500
171	0.9782
185	0.9638
172	0.9839
184	0.9681
193	0.9819
211	0.9921
242	0.9517
276	0.9653
STANDARD-1536,2.tif
1727	0.9119
1290	0.8901
1208	0.9129
1182	0.8932
1255	0.9196
941	0.9025
1062	0.9159
1266	0.9000
1204	0.8983
1052	0.9198
1046	0.9146
1086	0.9063
1317	0.9134
0	0
1206	0.9031
1338	0.9042
1362	0.9171
1418	0.9013
1027	0.8944
1175	0.8961
1299	0.8963
1515	0.8970
658	0.9021
1217	0.9114
881	0.9112
1217	0.8965
1194	0.9071
1093	0.9000
949	0.9063
1168	0.8907
1101	0.8945
1445	0.8972
1201	0.9194
1135	0.9135
1039	0.9048
919	0.8997
614	0.8800
976	0.9042
931	0.9114
984	0.9116
891	0.9175
739	0.8929
1003	0.8908
947	0.9044
0	0
804	0.9095
1074	0.9085
1082	0.9030
1114	0.9086
1085	0.9055
1072	0.9032
1178	0.8936
0	0
1031	0.8892
857	0.8959
0	0
1100	0.8805
1086	0.8942
980	0.8811
996	0.8918
985	0.8997
965	0.8640
1032	0.8987
0	0
1246	0.8936
1023	0.9160
11	0.8868
828	0.9179
639	0.8672
783	0.9058
917	0.8977
556	0.9076
165	0.8805
955	0.9066
1085	0.8850
802	0.8891
924	0.8953
816	0.8988
1200	0.8986
951	0.9028
921	0.8655
918	0.8933
991	0.8925
1005	0.8910
1139	0.9117
907	0.8956
976	0.9042
921	0.8743
855	0.9115
959	0.8759
905	0.8898
993	0.8718
903	0.8878
892	0.8680
871	0.8836
1239	0.8854
1012	0.9282
972	0.9005
778	0.9042
774	0.9098
0	0
681	0.8914
795	0.8993
231	0.9085
829	0.8894
0	0
855	0.9075
723	0.8879
823	0.9065
591	0.8824
0	0
929	0.9001
893	0.9099
967	0.8781
947	0.8899
941	0.8971
0	0
967	0.9087
368	0.8816
896	0.8940
998	0.8936
0	0
581	0.8520
889	0.8741
788	0.8585
671	0.8826
910	0.8764
1081	0.8971
835	0.9197
864	0.9072
716	0.9107
700	0.8991
700	0.9054
565	0.8981
663	0.9089
692	0.9058
804	0.8954
903	0.8971
684	0.8847
862	0.8783
824	0.8801
737	0.8905
0	0
539	0.8682
916	0.9006
888	0.8860
13	0.9216
861	0.8681
426	0.8969
17	0.9110
621	0.8619
910	0.8947
826	0.8942
0	0
68	0.8148
737	0.8947
737	0.8704
719	0.8830
568	0.8481
542	0.8663
1021	0.9015
909	0.9070
0	0
381	0.9127
677	0.8905
672	0.8796
0	0
724	0.8849
650	0.9133
734	0.8971
744	0.9094
852	0.9141
754	0.9006
749	0.8905
739	0.8786
772	0.8972
376	0.8805
688	0.8751
740	0.8984
744	0.8989
753	0.8893
748	0.8935
711	0.8834
0	0
63	0.8714
829	0.8760
744	0.8745
783	0.8957
615	0.8686
639	0.9025
460	0.8703
514	0.8836
1004	0.9208
937	0.8948
873	0.8990
454	0.8950
379	0.8735
684	0.8953
652	0.8893
794	0.8883
761	0.8803
722	0.8971
31	0.9602
735	0.8941
813	0.8552
556	0.8956
632	0.8771
837	0.8980
792	0.8959
725	0.8760
880	0.9006
748	0.8384
803	0.8709
530	0.8937
0	0
756	0.8786
700	0.8799
663	0.8678
659	0.8669
696	0.8749
559	0.8723
749	0.8705
0	0
692	0.8699
0	0
458	0.9107
746	0.9118
741	0.8953
688	0.9005
0	0
810	0.8882
747	0.9026
645	0.8754
742	0.8965
584	0.8832
0	0
0	0
881	0.9016
624	0.8970
764	0.8980
813	0.8898
816	0.8988
0	0
174	0.8940
792	0.8959
66	0.9340
787	0.8903
650	0.8741
814	0.8601
691	0.8503
460	0.8579
660	0.8682
596	0.8568
648	0.8627
0	0
0	0
1048	0.9163
790	0.9139
0	0
771	0.8919
0	0
580	0.9099
802	0.8794
614	0.8781
734	0.9076
658	0.8867
197	0.8432
717	0.9013
858	0.8742
667	0.8988
656	0.8690
748	0.8893
637	0.8841
635	0.8768
629	0.8949
0	0
95	0.8249
755	0.8874
589	0.8794
698	0.8817
775	0.8498
776	0.8682
728	0.8796
66	0.8202
646	0.8661
653	0.8590
827	0.8833
785	0.8460
783	0.9247
844	0.9055
537	0.9055
754	0.9110
763	0.8826
842	0.8897
0	0
689	0.8912
744	0.8845
767	0.8637
756	0.8886
413	0.8774
0	0
608	0.8805
0	0
768	0.8926
670	0.8726
0	0
739	0.8686
736	0.8893
734	0.8768
715	0.8927
754	0.8722
576	0.8341
508	0.8684
609	0.8978
699	0.8446
591	0.8558
643	0.8560
668	0.8538
718	0.8536
753	0.8614
854	0.9121
799	0.9098
588	0.9008
702	0.9080
673	0.9069
651	0.9035
578	0.8903
717	0.8866
612	0.8975
682	0.8971
469	0.8453
723	0.8983
657	0.8962
721	0.9108
736	0.8893
638	0.9124
508	0.8733
668	0.9002
667	0.8836
44	0.8091
500	0.8887
538	0.9123
609	0.8709
575	0.8522
568	0.8863
656	0.8629
593	0.8632
597	0.8801
603	0.8732
505	0.8681
637	0.8733
643	0.8727
800	0.9194
690	0.9140
685	0.9231
0	0
653	0.9063
660	0.8894
302	0.8979
642	0.8975
709	0.8913
369	0.8699
512	0.9048
207	0.8940
36	0.8323
684	0.8953
675	0.8835
565	0.8816
740	0.8839
634	0.8844
681	0.9066
509	0.8871
655	0.8826
571	0.8910
544	0.8763
500	0.9012
721	0.8855
14	0.9925
747	0.8780
579	0.8645
633	0.8385
597	0.8494
681	0.8662
705	0.8862
893	0.9099
566	0.9290
630	0.8963
0	0
739	0.9138
49	0.8465
480	0.9136
592	0.9118
646	0.8812
620	0.8667
482	0.8863
495	0.8922
701	0.8960
655	0.9091
703	0.8942
529	0.8920
725	0.9008
556	0.8723
438	0.9084
531	0.8716
0	0
148	0.8682
623	0.9022
565	0.8816
516	0.8537
678	0.8874
0	0
0	0
574	0.8841
401	0.8761
577	0.8506
831	0.8687
611	0.9171
292	0.9003
640	0.9039
613	0.9153
583	0.8980
566	0.9117
653	0.8755
331	0.9330
672	0.9166
105	0.8476
0	0
649	0.9007
680	0.8795
731	0.9039
0	0
641	0.9007
673	0.8960
19	0.8533
587	0.8765
774	0.8954
569	0.8927
671	0.8889
621	0.8881
401	0.8627
0	0
202	0.8462
544	0.8601
237	0.8623
568	0.8863
0	0
574	0.8957
782	0.8846
800	0.9008
757	0.9042
624	0.9317
653	0.9017
480	0.9082
523	0.9427
273	0.9041
692	0.9278
669	0.9015
556	0.8364
624	0.8924
590	0.8763
594	0.8869
658	0.8975
[truncated: 2,611 more rows]
