# Supplementary material for: ScreenMill: A freely available software suite for growth measurement, analysis and visualization of high-throughput screen data
Source: BMC Bioinformatics. 2010 Jun 28;11:353. doi: 10.1186/1471-2105-11-353 (PMC2909220; doi:10.1186/1471-2105-11-353)
Supplement: Additional File 4 — Comparison of Measurement Modes (Dittmar et al, additional file 4.zip). This file contains data comparing CM Engine's three measurement modes to HT Colony Grid Analyzer [16] and Growth Detector [17]. This file contains data in several files: • Additional File 4 - Comparison of Measurement Modes.pdf: A summary of the results and notes on how the analysis was performed. • Cartoons: Cartoon representations of raw measurements generated in DR Engine (.png file formats). • CM Engine: the original images analyzed by CM Engine (.tif). • Growth Detector Data: Original images (.tif files) and results of running Growth Detector (.png files). • HT Colony Grid Data: Original images (.jpg) and results of running HT Colony Grid Analyzer (.dat and .png files). [file 1471-2105-11-353-S4.ZIP › Results/1536/CM_Summation-colonyAreas.txt]

SUM-1536,1.tif
225
224
186
191
230
210
199
217
111
107
139
130
250
255
227
202
125
123
99
113
218
217
191
204
219
198
221
226
75
82
126
95
198
155
150
168
185
168
171
169
106
89
100
90
172
172
187
180
110
70
123
103
152
140
157
149
148
187
198
219
114
80
103
104
174
153
149
140
155
146
151
152
87
95
91
79
144
144
158
154
37
70
66
98
150
132
159
140
150
177
182
147
78
59
56
110
184
137
132
133
156
142
148
144
86
82
88
73
142
135
140
160
85
73
79
97
125
122
143
142
168
169
140
159
46
91
36
77
247
208
182
175
133
134
130
133
124
146
158
151
130
118
125
111
64
71
65
86
101
110
121
126
105
102
115
116
76
38
105
60
218
196
169
172
116
111
122
115
120
124
118
134
111
119
128
127
59
81
80
86
107
131
104
123
105
67
44
116
41
86
103
85
221
192
163
159
118
118
109
117
135
119
106
106
113
105
111
121
67
72
74
85
124
117
111
135
109
109
113
76
97
100
99
52
206
168
157
165
111
115
108
110
117
112
111
121
110
121
125
124
62
81
82
90
109
117
113
122
77
120
116
131
82
90
72
59
212
164
140
141
119
124
101
123
159
140
146
140
110
105
112
112
142
156
147
146
163
159
155
164
124
127
118
110
154
161
208
153
191
154
130
137
127
115
108
113
147
145
136
142
110
112
116
109
137
131
134
133
161
145
148
127
103
105
110
108
110
148
154
258
207
151
144
132
121
115
127
106
158
117
142
145
112
116
116
117
144
126
149
149
149
119
154
139
116
90
109
134
88
163
154
195
203
147
141
138
118
123
126
122
137
133
136
141
120
116
123
123
149
141
145
136
150
160
139
123
66
119
108
126
106
153
203
220
239
178
155
160
66
71
87
89
102
71
90
109
70
80
84
82
82
96
94
105
151
139
149
143
145
140
147
162
117
63
83
161
241
176
171
157
76
84
80
79
116
101
82
108
70
74
73
75
88
101
94
101
142
140
131
133
138
129
135
150
57
81
146
123
240
181
163
156
82
83
87
79
101
102
98
108
86
83
81
74
88
103
81
82
160
135
137
141
147
140
135
152
111
91
63
135
247
202
174
170
66
77
88
86
115
103
101
102
82
79
84
86
88
74
87
100
154
153
145
150
139
145
150
157
111
134
142
134
167
148
117
114
145
151
159
159
90
89
88
90
106
103
94
124
73
81
82
134
69
93
90
75
108
102
112
116
136
169
184
179
188
156
135
103
161
151
147
160
99
89
105
97
111
98
97
97
127
123
78
137
99
75
81
94
98
106
112
121
144
137
167
174
166
151
114
117
145
144
145
147
98
79
90
94
110
97
119
96
96
69
82
92
65
103
98
85
118
112
108
112
137
152
166
193
184
149
137
111
161
159
153
150
90
88
86
86
106
97
101
97
84
88
121
90
65
88
77
84
119
110
100
114
112
151
164
160
214
184
181
164
92
87
86
88
158
132
146
141
103
117
102
118
138
138
132
145
89
78
106
97
105
109
110
111
170
178
193
266
224
188
176
160
97
96
96
98
149
139
130
137
119
125
108
111
131
129
138
149
82
102
88
90
115
114
105
109
131
159
190
206
231
199
155
170
91
97
86
86
142
123
132
139
102
117
104
109
133
136
138
143
93
80
102
95
113
102
108
112
162
176
170
213
224
197
172
163
81
85
86
85
145
117
126
144
113
122
105
125
144
150
156
167
80
84
79
108
110
112
109
108
150
158
188
216
140
133
121
116
160
150
147
145
149
128
130
157
102
98
112
122
0
0
0
0
141
133
132
120
118
120
118
113
166
189
199
215
166
134
129
104
153
147
140
146
137
140
134
149
104
100
112
122
0
0
0
0
137
133
124
118
122
125
128
118
164
177
194
215
130
137
135
109
160
148
153
138
130
129
139
151
100
96
106
137
0
0
0
0
149
137
121
124
129
123
123
124
167
182
197
215
170
153
145
114
165
153
141
146
163
139
140
146
93
100
98
107
0
0
0
0
144
144
135
137
143
136
127
121
171
167
203
214
148
126
110
105
111
102
98
101
113
101
94
104
160
153
151
169
173
197
193
207
0
0
0
0
92
79
79
84
162
179
189
195
125
118
111
105
116
119
107
105
121
108
118
102
143
145
131
163
155
172
162
189
0
0
0
0
81
80
84
85
162
179
193
199
150
104
106
101
119
115
105
101
118
102
98
104
148
140
146
151
153
166
157
189
0
0
0
0
90
93
82
70
173
166
168
205
146
121
103
107
114
109
100
105
119
106
99
101
155
151
150
146
151
168
166
180
0
0
0
0
72
70
75
71
173
176
204
248
135
124
111
102
119
124
117
115
126
107
99
109
70
68
74
82
69
65
71
73
173
176
177
179
160
160
154
160
81
100
110
124
161
118
109
107
120
122
123
106
109
110
103
98
69
55
86
82
73
50
66
64
162
148
151
152
134
142
141
154
85
83
111
118
139
112
117
99
120
123
126
112
116
110
110
97
81
69
68
54
70
69
68
65
154
144
144
146
128
137
139
154
85
98
110
137
150
127
115
106
130
121
125
121
121
119
108
114
67
67
78
72
67
57
67
69
150
139
133
149
124
144
139
145
90
95
102
117
142
115
97
88
85
80
81
80
87
91
86
85
151
145
146
151
115
104
94
98
148
135
134
137
131
130
143
160
97
123
150
195
140
115
111
112
89
87
83
88
93
96
90
90
152
150
141
144
110
87
122
123
144
141
132
126
145
129
130
146
98
150
137
160
117
102
96
89
87
85
79
83
103
100
89
90
162
162
156
161
97
109
105
93
131
129
121
130
117
121
120
129
104
105
145
181
138
102
83
74
74
74
76
71
103
90
86
88
170
175
163
164
126
129
122
124
145
135
122
123
115
126
136
130
94
114
145
191
240
197
174
166
149
139
145
144
132
102
105
101
78
86
91
70
74
72
66
66
141
130
122
126
118
120
129
132
132
167
167
229
236
199
171
163
133
137
142
145
121
93
95
108
97
95
109
93
70
75
59
66
153
125
123
126
121
132
125
137
142
155
170
214
225
183
166
157
143
138
136
152
121
102
110
113
98
112
98
101
69
73
61
63
159
133
133
146
124
133
127
145
154
192
195
233
215
196
165
166
133
139
138
156
124
123
112
127
103
113
102
124
77
79
80
70
166
161
151
140
139
168
148
159
165
150
187
233
226
183
178
175
156
153
165
177
89
92
86
88
97
110
113
116
133
126
109
124
167
170
149
153
146
145
150
161
174
193
201
241
208
200
183
167
166
161
183
203
85
116
97
105
133
123
125
121
127
121
119
116
185
179
168
156
157
144
163
156
192
186
211
239
246
215
178
189
187
189
188
199
98
94
101
113
135
138
130
126
137
133
119
119
189
179
187
167
155
185
163
187
193
201
196
229
244
247
221
229
225
235
222
236
111
114
117
111
154
146
141
142
149
135
131
118
192
185
191
193
171
185
172
184
193
211
242
276
SUM-1536,2.tif
1727
1290
1208
1182
1255
941
1062
1266
1204
1052
1046
1086
1317
0
1206
1338
1362
1418
1027
1175
1299
1515
658
1217
881
1217
1194
1093
949
1168
1101
1445
1201
1135
1039
919
614
976
931
984
891
739
1003
947
0
804
1074
1082
1114
1085
1072
1178
0
1031
857
0
1100
1086
980
996
985
965
1032
0
1246
1023
11
828
639
783
917
556
165
955
1085
802
924
816
1200
951
921
918
991
1005
1139
907
976
921
855
959
905
993
903
892
871
1239
1012
972
778
774
0
681
795
231
829
0
855
723
823
591
0
929
893
967
947
941
0
967
368
896
998
0
581
889
788
671
910
1081
835
864
716
700
700
565
663
692
804
903
684
862
824
737
0
539
916
888
13
861
426
17
621
910
826
0
68
737
737
719
568
542
1021
909
0
381
677
672
0
724
650
734
744
852
754
749
739
772
376
688
740
744
753
748
711
0
63
829
744
783
615
639
460
514
1004
937
873
454
379
684
652
794
761
722
31
735
813
556
632
837
792
725
880
748
803
530
0
756
700
663
659
696
559
749
0
692
0
458
746
741
688
0
810
747
645
742
584
0
0
881
626
764
813
816
0
174
792
66
787
650
814
691
460
660
596
648
0
0
1048
790
0
771
0
580
802
614
734
658
197
717
858
667
656
748
637
635
629
0
95
757
589
698
775
776
728
66
646
653
827
785
783
844
537
754
763
842
0
689
744
767
756
413
0
608
0
768
670
0
739
736
734
717
754
576
508
609
699
591
643
668
718
753
854
799
593
702
673
651
578
717
612
682
469
723
657
721
736
638
508
668
667
44
500
538
609
575
568
656
593
597
603
505
637
643
800
690
685
0
653
660
302
642
709
369
512
207
36
684
675
565
740
634
681
509
655
571
544
500
721
14
747
579
633
597
681
705
893
566
630
0
739
49
480
592
646
620
482
495
701
655
703
529
725
556
438
531
0
148
623
565
516
678
0
0
574
401
577
831
611
292
640
613
583
566
653
331
672
105
0
649
680
731
0
641
673
19
587
776
569
671
621
401
0
202
544
237
568
0
574
782
800
757
624
653
480
523
273
692
669
556
624
590
598
658
740
678
680
670
691
0
579
512
1
571
593
412
591
595
427
644
596
889
763
673
651
657
596
622
669
84
598
565
585
703
490
572
0
636
621
0
669
420
721
634
610
600
522
615
585
610
363
426
657
858
817
668
636
622
694
532
668
601
540
572
575
0
581
0
690
551
328
701
0
745
0
404
669
525
433
512
622
431
553
539
627
668
815
754
777
703
587
791
698
636
607
286
615
609
668
713
0
327
674
735
757
593
724
660
534
478
675
531
568
0
582
545
578
729
877
789
725
775
0
0
691
650
575
584
545
540
658
600
0
747
635
627
611
688
567
474
517
661
0
652
553
355
674
432
418
859
0
0
776
711
766
123
588
570
687
613
537
667
601
577
555
122
654
497
716
0
722
637
595
693
624
413
542
0
663
278
648
700
915
272
584
758
2
748
712
459
722
392
632
0
614
597
652
656
0
703
529
559
0
509
567
319
618
0
636
584
669
498
621
868
831
723
725
0
729
699
725
722
594
619
462
560
479
614
557
695
420
632
575
0
717
332
0
716
664
677
0
0
656
532
670
711
867
842
544
689
697
706
730
432
145
277
619
615
602
0
13
752
732
667
93
740
552
0
686
426
421
671
491
627
631
589
454
718
712
0
765
671
631
612
317
697
394
661
477
157
610
620
40
3
716
24
559
577
657
466
0
674
555
313
649
619
0
539
675
874
1008
794
771
713
683
12
693
674
542
688
600
711
584
586
652
0
664
629
609
522
0
689
0
465
518
0
608
489
594
626
467
499
801
624
658
15
747
0
730
668
644
564
642
635
558
637
501
605
631
480
551
681
541
585
715
21
568
536
378
380
475
268
0
726
778
0
726
339
653
567
676
683
594
715
0
356
522
510
546
432
596
553
613
670
592
649
599
281
446
412
384
442
558
6
704
867
944
661
535
619
731
23
681
645
664
680
646
524
0
564
615
369
624
645
582
43
546
629
460
456
623
543
604
616
610
0
512
755
822
662
481
0
697
659
647
611
643
614
609
0
758
709
700
649
615
0
556
599
565
481
625
516
533
621
0
628
546
183
653
763
819
513
641
6
717
776
542
682
624
642
697
440
679
0
639
232
604
525
496
649
626
430
324
641
636
626
0
370
58
575
663
819
502
675
593
687
494
0
706
324
541
709
704
99
309
0
757
0
629
549
628
52
529
617
607
617
526
0
235
599
447
555
447
784
0
637
597
684
641
633
614
711
13
673
640
0
747
0
360
540
630
616
663
587
610
668
530
0
171
310
512
472
520
0
622
738
824
697
411
605
597
508
663
649
0
724
522
0
598
693
667
637
653
0
78
462
562
542
622
561
585
505
520
364
556
249
587
472
800
312
68
572
658
612
488
659
596
26
655
810
0
0
599
0
665
689
579
657
494
524
470
569
471
0
554
252
504
421
523
657
840
688
581
638
401
679
685
653
541
597
705
678
695
506
554
644
591
537
313
0
579
654
551
550
563
587
416
351
420
516
627
732
603
665
0
631
534
648
664
466
648
230
0
534
208
711
623
629
674
473
515
703
508
548
598
615
558
486
515
591
529
402
577
0
996
0
722
596
609
632
638
642
682
711
614
659
675
0
644
609
534
672
642
627
385
565
489
433
517
386
562
403
21
429
492
530
840
748
0
644
265
0
540
629
571
0
672
622
628
662
0
621
674
0
627
552
482
348
586
582
443
395
486
470
502
499
554
528
1039
675
761
657
503
490
73
597
0
650
324
545
563
577
563
217
566
630
589
624
287
507
558
513
501
507
565
514
491
490
526
819
799
693
0
0
640
650
160
459
711
620
680
653
566
0
674
674
591
607
557
571
522
0
563
548
512
569
0
118
490
556
396
872
765
688
0
0
646
535
638
568
497
685
0
685
366
700
0
672
60
644
580
555
634
519
0
572
541
444
524
547
508
572
543
570
772
633
675
644
486
591
510
609
492
669
553
622
648
594
520
0
0
582
508
627
532
635
515
535
477
581
525
507
0
534
515
683
1026
559
255
647
0
545
706
654
463
619
346
591
596
602
478
480
614
548
581
576
563
563
529
556
505
310
563
552
514
555
582
600
731
634
625
780
511
689
561
659
657
627
47
698
585
568
568
725
609
656
0
2
496
379
548
568
453
458
537
415
238
419
495
640
0
725
656
635
322
533
627
665
631
702
682
655
542
614
487
632
500
580
490
552
561
534
540
497
62
547
0
288
444
533
489
760
450
717
696
770
0
664
547
687
370
508
600
478
635
639
0
632
326
601
526
544
582
668
530
620
504
0
584
461
494
488
432
639
924
655
806
707
716
741
0
859
783
830
0
705
628
679
884
0
730
745
692
295
643
608
570
562
536
529
627
606
550
349
545
224
1092
850
893
839
925
900
870
920
827
868
835
853
943
568
757
0
827
835
875
803
738
696
927
818
897
878
641
820
389
527
633
507
SUM-1536,3.tif
1678
1308
1216
1183
1253
938
1072
1264
1210
1057
1041
1084
1316
0
1207
1338
1361
1419
1022
1183
1307
1519
656
1225
880
1217
1190
1097
946
1164
1108
1432
1194
1142
1040
926
618
966
932
971
900
741
1011
951
0
799
1077
1089
1114
1088
1080
1181
0
1036
859
0
1097
1082
966
999
984
975
1042
0
1233
1021
10
822
639
789
917
556
167
950
1081
803
929
814
1204
947
920
919
999
1000
1145
912
972
919
859
961
904
997
909
898
860
1231
1026
976
774
773
0
673
799
226
822
0
851
724
822
584
0
929
894
978
953
953
0
963
370
899
1001
0
573
892
797
679
916
1098
846
858
715
700
704
564
662
702
799
890
684
868
821
733
0
550
922
890
11
865
426
15
630
918
844
0
56
741
737
722
570
542
1029
905
0
382
674
672
0
726
650
730
753
861
775
751
749
782
371
693
749
746
748
769
711
0
62
824
746
781
619
640
459
509
1007
944
887
445
388
686
648
796
761
727
36
737
799
557
643
849
788
721
892
741
799
527
0
751
698
668
661
701
555
737
0
696
0
458
755
748
684
0
811
750
642
746
579
0
0
878
630
761
807
822
0
178
786
65
780
655
816
696
462
663
594
652
0
0
1048
794
0
766
0
584
807
623
738
669
201
712
863
662
655
754
630
631
626
0
96
769
588
701
779
788
737
62
637
641
832
791
784
845
534
756
754
847
0
687
743
766
756
408
0
617
0
762
668
0
744
735
738
721
751
574
506
610
709
594
651
657
725
749
851
801
593
712
671
647
581
716
605
691
470
729
658
730
735
639
513
671
673
45
490
539
618
580
568
654
595
597
607
510
645
633
793
692
699
0
650
653
303
642
707
377
512
211
37
675
671
566
742
632
688
504
649
572
540
498
721
15
744
583
641
594
665
692
896
563
637
0
728
51
482
581
649
624
484
495
710
657
702
528
729
552
437
529
0
151
620
564
517
684
0
0
584
401
577
843
617
295
638
617
578
562
651
335
668
102
0
662
673
731
0
648
677
18
592
780
576
672
622
400
0
194
539
247
570
0
575
783
802
750
619
655
475
528
266
686
675
557
620
585
599
660
739
684
680
666
686
0
590
509
1
569
591
404
595
595
428
644
590
892
763
675
660
660
589
625
670
91
602
561
592
705
495
568
0
638
622
0
669
423
721
639
608
610
528
614
583
609
360
422
657
865
813
667
635
622
694
539
667
603
542
571
583
0
584
0
694
551
319
696
0
749
0
413
669
523
433
511
613
429
547
537
633
669
815
763
778
696
576
799
694
639
611
286
619
605
672
714
0
334
681
739
758
592
730
654
539
475
673
521
569
0
583
541
573
731
881
781
727
774
0
0
695
647
578
588
548
543
662
604
0
751
629
629
607
700
565
478
521
666
0
646
556
347
671
428
427
870
0
0
775
705
767
126
591
571
689
616
543
670
594
577
556
118
652
505
724
0
724
640
598
703
624
414
548
0
663
281
641
691
911
280
593
758
0
752
721
458
726
394
636
0
619
598
660
656
0
700
539
566
0
505
566
318
620
0
637
582
677
498
628
877
834
725
723
0
724
709
728
727
602
629
463
558
475
615
548
698
425
636
577
0
713
328
0
712
668
682
0
0
658
534
662
714
865
845
553
696
705
717
732
437
148
288
629
617
607
0
17
759
729
668
95
745
549
0
683
423
419
672
492
620
627
589
455
716
709
0
773
679
630
618
317
685
397
662
475
157
604
607
43
6
719
24
560
572
663
471
0
678
559
310
647
619
0
536
666
883
1010
800
766
709
690
12
690
683
549
681
598
717
575
586
648
0
664
628
607
523
0
683
0
462
515
0
609
493
590
632
463
512
802
628
661
16
752
0
739
663
649
558
653
636
558
632
504
612
630
487
543
680
542
584
722
20
563
538
377
383
475
265
0
729
773
0
726
342
652
571
690
683
606
707
0
360
521
511
554
429
599
550
611
660
594
649
601
281
439
416
387
443
561
6
705
878
954
662
546
623
727
23
686
642
668
676
648
528
0
559
616
375
627
654
592
45
554
629
462
459
624
545
607
617
611
0
503
763
819
664
487
0
689
658
646
616
643
607
610
0
754
713
703
647
621
0
558
597
566
486
619
510
537
602
0
634
540
180
648
761
815
511
635
6
718
782
540
679
618
636
696
451
678
0
635
233
600
525
501
650
626
438
331
640
635
634
0
369
58
572
659
819
500
685
591
688
501
0
713
327
541
717
709
95
317
0
756
0
633
547
621
52
527
617
607
623
534
0
242
605
439
552
456
783
0
631
595
691
641
631
615
713
11
670
638
0
753
0
366
541
631
610
662
588
613
677
530
0
176
306
502
470
511
0
626
723
821
690
406
603
599
505
662
646
0
714
528
0
603
692
669
642
654
0
75
470
560
542
619
561
582
509
524
369
554
239
589
470
799
308
66
575
650
616
489
666
602
28
657
806
0
0
604
0
666
693
574
657
498
527
467
574
463
0
555
252
497
424
521
658
841
690
582
638
397
685
691
660
544
599
703
683
705
505
560
635
594
537
312
0
594
662
559
553
566
591
417
351
417
524
636
733
604
664
0
628
540
646
667
475
648
228
0
530
212
705
621
627
683
478
501
700
512
547
587
609
561
485
515
593
528
410
576
0
991
0
726
589
607
639
638
647
676
709
620
664
673
0
649
606
536
677
634
628
391
565
491
437
527
385
565
403
18
434
495
533
834
749
0
641
265
0
541
630
560
0
669
617
629
663
0
620
664
0
630
550
487
352
588
571
431
397
488
471
501
504
552
526
1042
674
759
665
504
482
76
593
0
647
322
538
562
577
563
223
572
639
586
630
284
501
554
510
495
501
567
519
496
487
525
829
792
696
0
0
643
655
165
453
716
623
688
650
573
0
670
682
596
622
567
579
526
0
567
550
508
561
0
114
493
553
405
872
763
691
0
0
641
536
638
568
501
687
0
690
365
707
0
672
60
650
576
553
638
518
0
574
545
450
516
545
510
575
544
579
781
632
668
639
487
593
512
609
495
666
558
616
645
595
520
0
0
582
508
634
529
634
516
543
478
573
524
513
0
537
508
688
1020
570
255
649
0
548
710
657
459
620
342
594
595
606
477
480
610
545
583
585
561
561
536
549
508
310
564
549
509
548
590
593
735
641
624
785
509
690
557
669
655
622
52
695
589
573
572
716
606
657
0
3
485
380
554
568
462
461
538
418
240
420
489
643
0
724
647
628
320
530
626
664
629
700
684
650
542
605
487
631
497
580
495
551
553
534
536
496
67
538
0
286
443
537
482
770
440
716
696
777
0
657
556
677
361
510
599
472
634
635
0
630
320
600
535
541
582
672
527
625
501
0
593
466
498
479
424
639
928
654
806
705
716
745
0
854
791
822
0
705
619
680
883
0
728
740
696
296
640
607
578
563
538
526
628
593
548
349
546
220
1090
856
897
836
931
899
876
922
841
864
830
858
945
575
745
0
829
844
878
804
746
692
926
820
896
883
648
829
388
522
635
511
