# Supplementary material for: ScreenMill: A freely available software suite for growth measurement, analysis and visualization of high-throughput screen data
Source: BMC Bioinformatics. 2010 Jun 28;11:353. doi: 10.1186/1471-2105-11-353 (PMC2909220; doi:10.1186/1471-2105-11-353)
Supplement: Additional File 4 — Comparison of Measurement Modes (Dittmar et al, additional file 4.zip). This file contains data comparing CM Engine's three measurement modes to HT Colony Grid Analyzer [16] and Growth Detector [17]. This file contains data in several files: • Additional File 4 - Comparison of Measurement Modes.pdf: A summary of the results and notes on how the analysis was performed. • Cartoons: Cartoon representations of raw measurements generated in DR Engine (.png file formats). • CM Engine: the original images analyzed by CM Engine (.tif). • Growth Detector Data: Original images (.tif files) and results of running Growth Detector (.png files). • HT Colony Grid Data: Original images (.jpg) and results of running HT Colony Grid Analyzer (.dat and .png files). [file 1471-2105-11-353-S4.ZIP › Results/1536/HT_ColonyGrid - colonyAreas.txt]

HTgRid-1536,3.tif
1702
1297
1210
1184
1253
935
1026
1125
1045
874
826
812
850
0
697
714
625
599
489
642
776
433
809
681
941
1035
1017
952
1179
1123
1449
0
1200
1152
1048
927
621
979
913
938
847
693
793
750
0
543
628
581
507
453
517
0
593
551
0
848
896
910
994
1011
992
1060
0
0
1250
1031
0
833
649
788
914
555
167
810
845
657
638
533
654
524
430
0
452
599
542
621
678
727
817
873
972
926
916
887
1263
0
1031
983
784
770
0
678
794
219
782
0
706
568
596
462
0
492
0
0
439
0
560
0
682
776
0
594
906
805
696
945
1135
0
838
856
720
705
700
567
663
691
770
765
584
681
577
489
0
0
418
0
0
0
0
464
678
685
0
58
750
756
738
593
560
0
1019
901
0
370
670
661
0
712
645
664
656
662
559
504
443
426
0
0
0
434
482
483
0
50
724
732
790
619
657
481
532
0
1002
938
875
439
390
685
657
750
724
645
31
560
524
0
0
438
0
0
0
463
370
0
632
629
651
667
701
569
756
0
726
0
0
448
762
747
682
0
778
721
621
668
502
0
0
543
381
404
0
0
0
477
0
572
562
716
658
464
667
601
655
0
0
0
1055
791
0
767
0
581
784
623
701
590
191
567
600
459
403
407
0
0
0
0
501
415
590
683
723
731
58
642
652
849
812
0
783
853
531
751
751
827
0
674
698
672
632
375
0
411
0
432
0
0
0
427
474
548
505
483
604
709
586
667
674
734
772
0
851
785
599
706
671
648
569
695
594
621
455
581
470
478
448
0
0
0
0
0
368
457
478
532
633
590
582
618
510
659
660
0
800
692
684
0
649
651
303
638
681
365
450
0
29
445
395
0
0
0
0
405
385
405
440
635
11
740
580
639
595
672
706
0
898
566
632
0
725
41
472
569
633
583
449
428
509
440
442
0
0
0
0
0
0
448
465
460
619
0
0
582
408
588
857
0
606
290
638
616
585
564
643
322
646
81
0
531
507
499
0
0
0
0
0
0
438
443
344
0
174
527
243
571
0
591
794
0
800
752
612
653
472
525
261
680
653
523
541
493
427
447
447
0
0
0
0
0
0
0
473
556
395
599
589
431
643
595
905
0
772
668
656
665
584
629
660
84
585
537
518
580
409
0
0
388
0
0
0
412
412
443
528
484
587
585
606
374
432
675
877
0
818
659
638
626
687
536
664
589
532
558
521
0
436
0
462
0
0
0
0
0
0
475
449
405
492
624
428
560
548
649
694
0
817
756
772
698
587
795
694
625
591
286
545
493
482
482
0
0
0
0
0
403
386
389
384
574
510
568
0
584
547
576
758
0
867
775
732
770
0
0
684
633
558
545
489
452
458
0
0
0
0
0
0
0
0
362
547
0
628
555
351
668
434
442
890
0
0
0
774
711
759
114
587
570
636
571
457
540
444
388
0
0
0
0
0
436
430
465
598
572
411
546
0
668
279
658
714
0
909
270
585
755
0
745
713
458
672
386
549
0
427
411
0
0
0
0
0
0
0
465
294
565
0
647
588
667
508
648
885
0
827
719
706
0
712
709
702
694
564
560
382
458
382
416
360
0
0
0
0
417
0
0
590
604
639
0
0
655
531
669
734
0
861
836
545
688
710
712
701
431
138
281
522
503
403
0
0
412
0
0
0
0
0
500
378
392
648
486
619
641
589
469
736
0
709
0
765
676
635
610
316
658
395
572
365
0
440
413
0
0
0
0
0
0
0
0
559
521
308
655
619
0
529
684
883
0
998
803
771
702
687
10
670
648
516
597
501
554
405
426
394
0
0
0
0
0
428
0
409
485
0
615
491
597
624
468
509
0
801
622
655
10
745
0
722
651
597
505
551
499
414
413
0
0
0
0
0
0
409
506
11
479
511
374
375
482
259
0
747
0
768
0
720
341
647
563
680
657
588
597
0
0
0
0
0
0
0
0
0
0
442
452
0
411
407
380
437
561
0
710
895
0
955
655
529
618
727
17
670
632
630
606
531
445
0
378
0
0
0
0
0
0
430
0
410
559
531
599
614
613
0
515
775
0
815
658
481
0
689
664
634
601
623
552
493
0
506
463
425
0
0
0
0
400
0
452
455
496
587
0
637
544
179
659
775
0
804
510
633
0
711
776
537
648
575
573
584
386
469
0
391
0
0
0
0
395
360
0
519
566
606
0
363
51
570
665
841
0
499
678
581
684
495
0
679
323
531
586
557
0
0
0
408
0
0
0
0
408
443
473
559
535
0
236
606
444
565
459
797
0
0
631
597
685
645
638
614
677
0
558
512
0
489
0
0
0
0
0
0
405
478
444
0
166
306
507
464
513
0
637
733
0
832
691
404
591
589
499
650
620
0
582
462
0
401
433
0
0
0
0
0
399
398
468
518
549
502
519
365
561
237
600
490
0
793
303
56
563
641
612
490
637
569
18
533
580
0
0
0
0
0
0
0
0
381
393
522
472
0
552
252
492
432
533
665
0
841
679
573
634
396
681
669
624
529
507
560
499
475
0
0
0
0
0
0
410
469
437
511
527
588
407
349
424
525
647
748
0
599
654
0
621
525
644
652
459
601
0
0
423
0
429
0
0
0
0
0
0
426
470
552
545
488
504
585
533
408
575
0
0
977
0
714
578
603
634
623
618
620
605
499
505
444
0
0
0
0
0
0
0
436
385
414
506
389
561
394
18
437
505
551
0
836
744
0
641
255
0
534
619
527
0
535
490
436
417
0
0
0
0
0
0
0
462
517
439
391
486
464
500
509
562
538
0
1034
673
757
665
491
476
66
570
0
553
306
450
377
0
0
0
0
0
0
0
411
446
465
489
500
555
517
501
476
528
853
0
798
689
0
0
637
647
155
446
651
538
556
501
408
0
0
0
0
0
0
0
0
456
501
503
553
0
108
493
549
408
884
0
760
687
0
0
639
531
630
556
488
588
0
530
0
432
0
0
0
0
0
406
388
0
514
523
446
522
533
510
583
547
591
0
771
629
657
635
479
586
502
583
484
568
461
480
430
0
0
0
0
0
0
0
448
439
498
461
559
518
508
0
531
519
696
0
1011
563
249
637
0
545
680
604
449
520
324
457
398
0
0
0
0
0
0
402
434
459
517
507
309
566
557
515
557
597
608
0
736
634
626
773
502
681
556
608
606
535
44
507
405
0
0
0
0
0
0
362
0
467
532
459
460
541
412
240
424
494
663
0
0
724
643
616
325
523
614
630
583
591
550
497
0
0
0
0
0
0
0
385
411
458
472
61
533
0
290
444
527
493
787
0
436
703
694
766
0
653
544
654
358
451
484
401
435
400
0
0
0
0
0
375
490
438
571
494
0
584
462
498
487
433
656
0
933
650
807
704
712
737
0
775
714
668
0
547
438
435
468
0
0
0
0
404
427
448
502
521
531
628
594
546
355
547
224
0
1085
848
898
840
917
891
864
877
773
745
684
656
634
0
451
0
0
0
0
416
452
649
652
754
801
649
824
403
523
635
527
0
hTgrid-1536,2.tif
1675
1305
1218
1164
1204
934
994
1038
970
837
764
738
802
0
618
625
581
517
553
678
858
491
844
746
1021
1072
1051
965
1198
1129
1484
290
1221
1161
1061
941
623
982
901
890
789
669
723
671
0
481
549
507
470
511
584
0
668
627
0
930
983
951
1015
1015
998
1068
0
373
1267
1041
0
847
654
798
921
554
165
783
787
598
606
476
588
466
0
468
521
647
621
696
745
801
905
920
1016
938
930
905
1288
384
1025
997
795
788
0
694
793
235
735
0
650
515
565
418
0
429
0
461
507
0
639
327
729
855
0
607
918
821
706
955
1132
407
842
875
733
719
723
577
670
669
722
751
546
617
553
438
0
0
0
0
463
0
0
520
711
748
0
64
757
756
738
605
578
407
1038
913
0
380
685
672
0
698
627
643
606
598
523
447
0
0
0
0
428
463
539
551
0
59
789
745
792
636
664
477
546
405
1028
945
881
456
385
703
654
753
705
645
31
538
535
0
0
0
0
433
420
474
398
0
644
662
669
680
717
576
768
0
747
385
0
457
753
757
694
0
794
697
622
661
489
0
0
512
0
0
0
0
0
480
0
597
567
741
688
476
677
614
659
0
0
378
1060
795
0
772
0
587
799
604
678
591
196
546
600
439
0
0
0
0
0
0
539
447
590
718
749
743
58
668
676
851
830
366
790
849
535
752
775
833
0
671
678
679
613
378
0
392
0
0
0
0
411
430
508
592
512
509
612
718
597
667
685
744
784
377
861
798
596
708
676
658
593
691
583
625
450
550
467
450
418
0
0
0
0
0
393
486
483
559
656
597
608
612
527
656
678
457
807
688
686
0
656
665
307
631
660
371
433
0
37
422
0
0
0
0
0
409
412
431
436
660
10
747
589
639
612
700
731
478
906
578
634
0
730
42
484
583
627
581
443
414
519
411
419
0
0
0
0
0
0
479
460
488
659
0
0
594
406
605
870
436
618
284
650
622
585
571
651
339
632
95
0
499
514
469
0
0
0
0
406
0
465
471
356
0
196
555
239
587
0
591
815
430
815
761
625
655
481
535
273
677
651
519
519
473
434
421
413
0
0
0
0
0
356
0
470
589
409
606
609
439
660
614
933
420
777
680
653
668
600
631
672
85
589
541
496
563
406
0
0
0
0
0
0
412
444
470
535
510
618
603
617
370
430
675
900
386
826
677
648
630
700
541
677
591
534
556
498
0
429
0
425
0
0
0
0
0
0
507
448
423
517
631
438
568
551
656
693
433
822
761
785
710
586
804
705
627
571
288
515
472
487
450
0
0
0
0
0
404
409
402
400
607
519
569
0
587
561
602
758
410
883
800
728
786
0
0
692
647
563
575
492
442
495
0
0
400
0
0
0
0
0
368
523
0
636
557
362
690
434
436
888
399
0
0
788
718
780
120
598
575
632
593
464
533
464
394
0
0
0
0
0
403
429
455
568
572
415
548
0
673
290
669
730
397
922
269
586
763
0
751
723
457
668
394
542
0
455
412
0
0
0
0
0
0
0
474
0
563
0
636
599
685
511
643
900
384
838
725
719
0
732
707
727
689
563
589
381
457
409
417
366
0
0
0
0
393
0
0
572
600
642
0
0
672
538
687
743
424
880
850
550
693
711
715
730
435
145
279
526
501
425
0
0
408
0
0
0
0
0
501
372
402
636
495
627
635
602
475
736
408
716
0
766
687
635
615
318
666
394
585
360
0
471
413
0
0
0
0
0
0
0
0
521
508
315
649
628
0
546
686
908
399
1011
801
770
716
687
0
690
640
498
624
509
560
434
432
389
0
0
0
0
0
420
0
382
478
0
622
498
602
636
467
522
408
817
633
666
10
756
0
728
656
594
526
547
500
442
414
0
0
0
0
0
0
405
496
0
476
518
382
387
482
266
0
757
342
777
0
730
344
659
565
688
662
586
627
0
0
369
0
0
0
0
0
0
0
441
447
0
407
417
395
448
569
0
722
906
374
960
663
542
626
737
20
685
644
624
627
524
451
0
377
0
0
0
0
0
0
422
0
374
557
523
608
622
623
0
528
792
366
842
671
480
0
699
660
647
600
620
576
491
0
533
461
422
0
0
0
0
0
0
446
441
495
586
0
635
547
185
660
792
388
821
511
647
0
727
783
543
662
584
591
588
382
508
0
384
0
0
0
0
0
358
0
481
573
591
0
381
59
584
681
850
368
502
692
592
692
501
0
716
333
551
639
578
94
0
0
443
0
0
0
0
0
404
438
489
505
0
243
608
456
563
465
816
324
0
634
597
686
655
638
614
698
0
613
536
0
546
0
0
0
0
0
0
0
439
402
0
172
309
515
484
539
0
644
768
366
832
699
409
607
602
501
657
639
0
638
486
0
451
466
0
0
0
0
0
0
377
435
472
534
496
529
368
577
255
605
510
379
801
302
64
578
654
612
493
655
588
16
546
610
0
0
378
0
0
0
0
0
0
358
461
458
0
555
253
506
437
535
689
381
849
688
578
644
404
690
700
641
539
545
587
525
528
385
0
0
0
0
0
0
433
400
451
502
555
430
358
434
528
662
756
376
600
665
0
629
532
648
661
466
627
219
0
447
0
460
382
0
0
0
0
0
392
436
482
510
476
524
605
540
414
594
0
351
990
0
724
590
610
644
648
637
644
658
528
541
501
0
0
0
0
0
0
0
403
367
374
491
383
562
405
20
444
506
551
397
841
752
0
646
256
0
547
632
548
0
564
520
482
434
0
0
0
0
0
0
0
424
469
424
404
486
472
507
507
564
551
440
1049
680
763
662
506
489
71
586
0
596
320
476
425
402
375
0
0
0
0
0
381
415
407
467
487
564
525
505
502
535
851
454
809
696
0
0
639
658
166
456
679
580
589
529
452
0
424
0
0
0
0
0
0
419
445
479
533
0
120
493
564
415
909
450
768
683
0
0
649
541
643
562
488
628
0
555
315
452
0
0
0
0
0
0
352
0
455
485
449
523
537
519
575
558
600
414
787
636
668
651
480
597
513
607
492
622
492
524
495
413
0
0
0
0
0
0
400
389
431
445
550
521
518
0
543
528
704
397
1029
569
256
653
0
544
712
639
465
590
346
509
476
428
0
0
0
0
0
0
377
397
446
469
310
560
566
525
562
608
623
423
739
639
634
776
513
688
560
648
645
603
47
566
474
405
374
412
0
0
0
0
0
409
450
432
452
547
422
248
422
509
676
434
0
735
659
627
323
533
626
664
614
663
596
549
421
427
0
0
0
0
0
0
354
395
405
56
506
0
290
457
544
501
787
456
442
719
709
772
0
676
547
687
366
504
540
435
515
463
0
391
0
0
0
0
422
377
487
461
0
576
470
501
492
444
664
496
941
654
807
714
718
753
0
825
752
755
0
598
518
485
528
0
400
0
0
0
0
392
423
469
494
613
606
563
357
563
244
510
1109
861
898
848
934
904
876
914
819
827
739
710
726
0
512
0
476
416
0
0
382
561
531
678
706
604
762
402
534
648
528
268
HtGrid-1536,1.tif
268
263
299
299
260
273
294
272
379
377
355
360
232
230
258
284
364
359
387
380
270
274
292
280
280
288
286
290
411
409
365
391
292
332
338
320
304
317
316
315
380
395
386
394
315
314
302
309
375
420
357
382
339
342
322
339
340
301
303
296
375
408
384
387
313
331
339
348
330
339
335
329
403
392
401
409
343
343
325
334
455
417
420
387
337
353
327
343
339
310
313
353
408
431
429
377
298
346
353
354
330
345
336
335
399
409
400
412
345
352
349
330
400
417
412
393
363
363
349
347
326
315
351
342
441
408
456
410
241
277
301
311
348
358
356
360
363
334
329
333
360
371
362
372
419
416
423
402
382
378
367
360
381
385
371
368
409
448
389
426
268
294
324
322
367
370
362
368
363
363
370
353
372
366
361
360
429
404
407
397
378
354
383
367
381
415
443
373
448
397
388
402
264
295
323
328
372
366
380
369
356
368
384
380
370
381
375
364
422
421
414
402
366
373
380
356
376
379
372
413
390
383
390
437
279
316
326
323
380
375
378
379
367
376
377
360
379
366
361
364
427
407
406
398
374
363
374
362
413
367
368
361
406
393
413
430
278
321
349
346
366
362
383
362
328
348
341
346
380
382
375
375
349
331
344
348
323
331
328
325
364
362
362
380
344
343
299
335
293
336
356
353
361
372
376
373
343
340
351
344
377
378
367
377
351
354
352
355
329
338
335
361
383
378
374
381
369
348
328
265
286
337
346
357
367
370
359
382
326
367
344
343
376
372
375
371
345
362
342
337
335
366
331
342
371
399
377
352
398
336
337
314
281
341
348
350
368
364
361
362
347
356
349
343
369
374
364
364
338
343
345
349
331
324
347
361
424
361
378
358
377
341
301
299
243
308
333
327
424
419
401
396
385
421
402
380
419
409
406
406
403
391
394
385
340
349
340
342
342
352
339
332
372
421
405
341
246
313
316
331
412
400
403
407
371
389
404
380
419
410
414
411
399
389
389
391
345
348
354
351
354
358
354
337
435
405
346
364
246
301
321
337
406
403
402
406
385
388
390
380
399
403
407
412
401
384
405
404
327
351
347
343
340
343
354
338
376
394
423
357
235
288
313
319
424
411
398
403
376
384
388
384
408
412
403
401
400
417
398
391
330
331
340
334
347
343
336
332
375
355
345
354
317
342
368
377
340
334
330
331
397
398
401
395
384
386
394
364
416
406
404
353
422
394
400
415
380
388
373
369
349
328
310
319
294
333
350
383
319
337
340
330
388
397
379
391
379
390
391
390
359
367
409
350
390
411
405
392
388
380
374
361
343
354
326
321
320
336
372
369
340
336
344
339
391
408
399
394
375
391
371
391
396
420
407
402
425
384
392
402
373
373
380
372
343
342
321
310
304
338
350
374
323
324
333
342
401
401
405
400
381
392
385
389
405
401
365
399
422
399
410
404
367
378
381
378
375
345
322
329
270
300
303
323
393
401
401
398
331
354
342
345
386
368
388
370
347
350
355
341
402
406
379
389
381
376
380
376
320
322
301
246
259
297
308
327
388
391
394
389
337
346
357
349
370
364
380
373
356
358
347
338
406
383
399
396
369
372
379
373
349
336
304
296
255
285
331
320
395
391
403
403
346
364
357
347
384
371
384
378
354
354
348
345
397
404
385
389
376
386
379
373
325
323
316
290
260
292
317
327
407
401
403
402
343
369
363
343
372
365
383
364
343
336
332
319
405
398
406
381
376
374
383
378
335
338
312
286
347
349
370
371
329
334
336
338
339
359
358
327
385
391
378
367
489
489
489
489
345
352
355
367
368
363
368
375
323
311
295
282
324
349
360
386
327
340
345
342
348
346
354
339
384
387
377
365
489
489
489
489
350
355
364
368
363
365
363
367
324
317
298
288
359
351
353
375
327
336
335
349
359
357
346
335
388
390
381
350
489
489
489
489
339
349
366
362
353
362
365
363
321
319
300
285
322
336
339
375
322
334
345
339
324
347
346
342
394
387
390
379
489
489
489
489
344
344
350
353
343
351
363
361
314
326
298
294
341
361
375
382
377
389
386
385
373
387
395
384
327
335
332
316
314
290
294
278
489
489
489
489
394
402
407
405
325
316
299
299
362
367
378
381
369
371
382
381
366
378
367
388
345
343
359
323
330
314
321
296
489
489
489
489
402
407
405
400
322
323
302
296
338
384
383
385
367
373
384
387
369
386
392
382
343
345
341
337
336
323
326
294
489
489
489
489
392
392
408
420
317
326
318
300
341
364
379
380
373
378
383
382
368
382
390
388
331
337
334
339
335
320
316
303
489
489
489
489
415
414
414
415
318
319
291
265
351
364
374
387
365
365
370
372
364
383
388
377
415
421
414
403
421
425
417
409
313
308
310
306
325
319
331
327
405
385
379
361
329
373
378
381
367
369
360
380
378
378
386
387
421
436
403
405
416
439
422
428
327
338
336
334
353
346
342
338
406
401
375
370
351
372
366
389
362
366
365
375
372
379
380
390
407
419
420
436
416
414
420
427
337
347
340
345
360
350
344
332
403
387
383
352
336
363
372
381
355
369
370
364
366
365
381
376
421
421
415
416
421
429
418
421
340
348
355
340
364
345
349
342
398
390
386
369
337
368
388
399
402
409
405
410
400
396
402
406
335
340
341
334
376
382
390
391
335
346
355
349
361
355
341
335
390
362
341
305
342
369
380
377
399
400
399
399
393
397
400
399
331
343
345
339
380
401
363
367
342
348
356
361
336
357
354
343
390
342
346
343
366
389
389
399
401
402
407
405
386
388
400
397
321
328
328
327
389
379
384
393
359
354
362
352
368
364
366
359
382
378
349
325
345
390
406
415
414
414
413
415
383
397
403
397
310
311
322
320
359
362
368
360
341
349
364
362
373
361
347
358
391
371
342
312
245
287
308
321
335
347
350
345
354
382
381
387
406
398
398
419
415
414
419
421
347
357
365
360
368
367
356
361
352
332
328
289
250
285
317
321
353
350
350
343
369
390
388
382
393
389
379
396
415
411
423
423
335
361
361
363
363
352
359
352
343
342
329
300
258
306
319
326
342
353
353
335
369
386
374
371
389
381
390
385
419
419
427
425
322
351
359
340
366
354
358
348
335
315
309
282
270
291
326
323
352
343
354
335
358
362
379
358
385
377
383
366
412
411
410
416
320
327
334
342
343
322
347
334
332
347
311
293
259
304
308
315
325
330
321
303
397
396
404
396
390
380
371
374
351
365
379
362
319
315
335
331
342
337
340
334
318
310
300
280
271
283
304
318
320
322
308
288
404
371
388
384
353
362
363
364
355
367
368
375
307
303
318
328
334
336
336
342
308
316
292
286
239
271
308
294
297
298
296
289
391
395
386
374
352
346
359
356
348
358
368
366
305
307
300
320
342
312
330
322
310
311
306
295
241
241
264
260
263
247
266
245
373
372
371
379
324
336
341
344
336
349
352
368
292
309
294
302
325
306
329
325
311
299
272
281
HTgrid-1536a,1.jpg
220
225
190
191
228
210
196
215
109
112
135
128
253
257
229
201
124
128
101
108
216
212
194
199
209
198
206
215
75
80
122
96
196
156
151
168
185
171
170
171
107
94
103
92
174
172
186
180
112
67
131
103
149
142
156
147
149
189
188
212
112
79
103
100
176
158
148
141
155
148
154
158
87
95
88
79
143
145
162
153
34
70
70
103
150
131
158
143
148
180
178
146
78
57
58
109
189
140
135
132
158
142
153
153
89
81
87
78
143
136
138
156
88
73
78
96
125
126
140
141
170
170
138
155
47
88
34
78
248
210
188
175
138
130
133
129
127
154
159
154
130
117
128
115
68
73
64
87
105
109
120
128
103
101
116
118
78
41
100
61
220
195
165
167
120
120
124
121
121
126
120
134
118
123
129
128
61
83
80
92
110
134
105
121
106
74
45
115
41
90
102
86
220
192
166
160
116
121
108
116
133
121
105
109
116
108
113
122
67
68
74
88
123
114
107
134
110
109
115
74
97
104
99
51
207
172
161
163
108
114
109
108
122
114
112
127
111
122
127
125
62
83
84
92
113
122
115
127
74
122
115
127
81
94
73
56
211
168
141
142
123
124
106
127
161
136
148
144
110
106
113
111
139
156
143
139
164
155
156
166
123
124
126
109
150
159
194
156
195
153
133
136
127
118
112
113
146
145
138
144
109
111
121
108
135
132
134
133
159
147
152
128
106
108
111
108
112
150
162
236
204
150
142
132
119
117
130
104
163
122
142
145
109
116
113
117
141
126
146
150
149
121
156
145
118
89
109
135
90
161
155
194
207
147
140
139
122
125
127
127
141
134
140
144
119
114
125
125
149
141
144
139
155
162
137
125
65
123
109
130
107
153
202
209
241
182
156
159
65
70
87
90
103
68
86
110
68
80
83
81
86
98
96
104
144
139
148
144
146
137
148
160
115
66
83
157
240
175
172
158
76
87
86
82
116
101
85
108
69
77
74
76
91
99
98
96
142
138
132
135
134
131
134
151
53
83
142
126
241
188
168
153
80
86
87
83
103
101
98
109
87
85
82
76
89
106
85
85
160
133
140
143
146
144
130
154
108
94
64
133
247
201
175
171
63
76
90
84
112
104
100
102
80
76
85
86
90
71
91
97
158
155
144
149
139
144
150
155
111
129
142
133
172
147
119
111
149
154
160
157
91
92
89
93
102
103
93
124
74
81
84
133
66
92
90
75
107
100
116
115
138
162
183
176
191
154
136
105
166
152
148
157
97
93
108
96
109
98
97
99
128
120
81
138
99
77
83
95
99
107
114
124
145
133
168
174
168
151
115
119
148
152
144
148
96
80
90
96
113
96
118
98
93
68
82
87
64
103
96
87
116
115
107
114
141
147
167
191
185
150
137
113
166
162
154
146
88
88
85
87
107
98
104
99
83
88
123
89
68
89
76
85
119
109
106
111
112
149
165
159
218
188
186
166
96
89
88
91
156
132
147
143
104
119
101
117
139
136
132
145
88
83
106
99
108
111
107
111
167
176
195
266
228
191
177
158
102
97
95
101
149
143
132
141
120
124
109
113
132
131
140
150
82
104
89
90
118
116
109
110
136
160
192
201
228
202
158
168
95
98
86
86
142
126
132
140
102
118
103
109
134
134
138
144
91
81
102
99
112
101
110
114
161
175
174
214
229
195
172
160
81
89
86
85
146
116
127
145
114
123
104
125
143
149
157
168
84
90
82
106
111
115
105
108
152
154
182
216
137
141
118
116
158
155
150
149
148
128
131
158
103
98
110
122
0
0
0
0
141
134
132
120
118
122
119
112
165
183
195
219
166
139
129
104
158
149
143
148
137
142
134
149
104
100
112
124
0
0
0
0
134
130
124
121
121
124
126
119
164
180
198
211
129
138
134
112
161
153
155
140
129
130
140
153
101
98
107
137
0
0
0
0
149
139
121
125
133
124
123
125
166
177
196
220
165
154
148
115
166
151
144
147
162
142
144
147
94
99
98
108
0
0
0
0
143
145
136
135
144
136
126
124
170
167
201
213
146
128
107
106
113
101
104
105
114
102
94
104
161
152
158
170
175
198
193
208
0
0
0
0
93
83
79
81
163
181
192
199
127
123
111
108
119
119
107
108
123
111
121
101
145
146
130
164
158
173
166
191
0
0
0
0
84
82
84
88
165
172
191
205
152
105
107
103
122
115
105
100
120
102
98
106
145
143
149
145
151
166
161
193
0
0
0
0
97
95
81
69
172
169
176
207
148
123
109
108
117
110
104
106
120
106
99
102
157
150
154
147
153
169
170
186
0
0
0
0
74
74
74
73
172
177
203
246
137
123
115
102
122
123
117
117
125
106
101
111
74
67
75
82
69
62
73
79
175
177
177
178
162
162
154
167
83
102
108
126
160
116
111
108
120
118
129
109
110
108
100
99
68
52
84
82
72
49
68
61
159
148
151
153
133
141
143
151
81
84
112
118
139
116
120
100
126
120
124
114
117
109
110
96
83
68
69
54
73
73
69
62
150
142
145
142
129
138
140
155
86
99
106
138
151
126
116
107
131
120
120
124
123
123
109
113
69
67
74
73
67
59
70
67
146
140
134
148
123
145
137
145
91
97
103
118
152
120
100
89
88
78
85
78
88
94
87
82
154
148
146
154
111
108
100
98
151
140
133
140
129
132
145
159
98
126
149
203
145
119
109
111
89
86
85
89
94
93
90
91
156
147
141
148
108
89
125
123
144
140
132
126
149
132
133
143
98
153
138
161
123
101
98
89
87
86
83
84
103
100
88
92
166
160
162
160
98
110
104
94
129
132
126
137
119
125
121
132
105
111
141
183
142
98
84
74
73
73
76
73
105
92
84
91
177
176
166
166
127
127
120
127
147
137
122
125
115
128
141
130
97
118
148
194
240
203
181
167
153
142
137
144
134
106
108
98
83
90
90
69
73
75
70
67
140
132
122
128
119
120
130
130
136
168
167
227
236
205
172
168
134
135
138
145
120
97
98
106
95
100
110
92
74
76
65
66
152
127
126
126
121
133
130
138
149
157
172
219
228
184
169
164
146
136
134
152
121
103
114
117
101
109
99
104
69
70
63
63
161
138
130
147
120
134
128
145
150
192
193
236
216
197
163
164
137
144
136
153
129
126
110
129
104
112
104
124
75
77
79
73
165
160
153
145
145
167
145
161
163
149
191
225
229
185
181
172
163
156
167
184
91
90
82
94
99
107
118
115
136
123
109
126
170
168
153
150
146
147
149
160
180
193
203
238
216
204
186
166
167
166
177
198
85
116
102
101
134
121
125
126
132
121
120
114
182
183
170
161
157
150
161
158
194
192
210
240
244
218
181
193
192
192
191
200
99
95
104
112
134
144
130
129
141
131
119
121
178
183
187
169
147
181
162
184
196
201
202
230
247
242
224
229
224
237
224
240
115
117
118
111
163
150
147
143
153
138
134
119
196
183
193
198
171
188
174
184
196
211
243
269
HTgrid-1536-auto,1.png
196
157
151
169
186
172
173
173
108
95
104
94
174
174
187
180
114
69
131
105
151
143
160
150
151
191
195
219
114
80
105
101
177
158
149
142
155
150
155
160
87
96
89
81
144
146
163
155
35
70
70
103
152
136
158
144
149
181
185
146
79
58
60
113
190
141
137
133
159
144
154
155
91
81
90
78
144
137
139
157
90
73
78
96
126
126
140
141
171
170
138
157
48
89
34
79
248
211
188
178
141
131
133
130
127
156
160
156
130
119
128
115
70
74
66
87
106
109
122
130
106
104
117
119
80
41
101
62
221
195
165
167
122
120
126
122
123
127
120
136
118
123
129
129
61
83
81
93
110
135
105
122
107
74
45
116
42
91
102
86
223
194
166
161
118
123
110
119
134
121
106
110
117
109
114
123
68
69
74
88
123
114
108
134
110
109
116
75
97
104
100
52
209
174
161
165
108
114
111
110
122
114
113
130
111
124
127
126
63
83
84
92
115
125
115
127
76
122
117
128
82
94
75
58
211
168
142
143
123
125
107
128
161
137
149
144
110
107
115
114
140
157
145
140
166
157
158
166
124
125
126
109
151
162
208
156
196
154
135
137
128
118
113
115
146
146
138
145
110
112
121
111
137
133
135
134
160
148
154
128
106
109
113
108
115
150
166
259
204
153
143
133
120
118
130
105
163
122
145
146
112
116
114
119
144
127
147
150
153
121
157
146
119
90
111
135
91
163
156
202
208
147
142
140
122
125
129
127
143
134
141
145
120
116
126
125
149
144
144
140
158
163
140
126
65
126
109
133
110
154
209
218
244
182
157
161
65
70
89
91
104
68
87
110
71
81
83
82
87
99
96
105
147
140
149
146
149
137
148
160
115
67
83
159
243
175
172
159
77
88
87
83
118
101
86
110
71
79
75
78
91
100
98
99
143
140
132
138
135
131
134
152
54
84
143
127
241
188
168
153
81
86
89
84
103
102
98
109
88
86
82
77
89
106
85
86
160
138
141
144
148
145
130
154
109
94
65
134
248
201
176
171
63
78
91
87
113
106
102
104
81
77
86
88
90
72
91
98
158
156
147
152
140
146
150
158
112
132
142
134
172
148
119
112
150
156
160
157
92
92
89
95
103
103
94
125
74
82
85
134
68
93
90
75
108
100
116
115
138
164
183
178
195
156
138
105
170
153
148
158
102
93
111
97
110
100
99
100
130
122
81
139
100
77
84
96
101
108
115
125
147
136
169
175
168
153
115
121
149
154
146
150
97
82
91
96
114
97
118
99
93
68
83
87
64
105
98
87
116
116
108
115
142
147
169
191
186
151
138
114
167
164
155
148
89
89
85
87
108
98
105
99
83
89
123
89
68
90
78
86
122
110
107
111
112
150
165
160
220
190
187
167
97
89
89
92
157
133
148
145
104
121
101
119
141
137
133
147
88
83
109
99
108
112
108
112
167
176
196
268
230
193
179
161
102
98
96
101
152
143
133
141
120
125
109
115
132
132
140
151
83
105
89
92
118
116
109
112
138
160
192
204
230
204
159
169
95
99
86
87
143
126
133
140
104
120
105
110
135
135
140
144
92
81
103
100
113
101
110
114
161
175
176
216
229
198
173
162
81
89
87
87
147
116
127
145
114
124
105
125
144
149
157
169
85
90
83
108
111
115
106
108
152
155
183
219
140
141
119
118
158
156
153
151
150
128
133
160
103
98
111
122
0
0
0
0
141
135
134
121
119
123
120
114
165
185
198
221
166
140
130
104
159
150
144
148
138
143
136
149
105
103
112
124
0
0
0
0
138
133
124
121
121
124
126
119
165
181
198
213
130
139
136
113
163
154
155
141
131
130
142
154
102
98
109
140
0
0
0
0
149
140
122
126
134
125
125
126
166
178
198
221
167
154
149
115
167
153
145
147
163
143
144
147
96
101
98
110
0
0
0
0
145
146
138
135
144
137
126
125
174
168
201
214
148
129
111
106
113
101
104
105
114
103
95
105
161
153
158
172
175
198
194
210
0
0
0
0
95
85
80
82
163
181
193
202
128
123
111
108
120
119
107
109
123
112
122
101
145
146
131
165
159
174
167
192
0
0
0
0
86
83
84
88
166
173
192
207
152
106
107
104
122
117
105
100
120
103
98
106
146
144
149
149
152
166
162
193
0
0
0
0
97
97
81
69
174
171
177
210
149
124
109
110
117
111
106
106
122
108
99
102
159
151
155
148
154
169
172
186
0
0
0
0
75
75
74
73
173
179
204
249
139
125
116
102
122
125
118
118
125
107
101
112
74
67
75
85
69
64
73
79
177
179
178
180
162
164
155
167
83
104
109
127
160
116
112
108
123
119
129
110
111
109
102
101
68
54
86
84
73
50
68
62
162
148
152
154
134
143
145
153
82
85
114
118
139
116
122
100
126
120
125
115
118
109
110
97
83
70
70
55
74
74
70
63
150
142
146
144
129
139
141
156
86
100
106
138
153
127
116
108
132
120
120
125
123
124
109
113
69
69
75
74
69
60
70
68
149
141
134
149
123
145
139
146
91
98
103
119
153
122
101
89
88
79
85
78
90
94
87
83
154
150
147
155
114
108
100
99
153
140
134
140
129
134
147
160
99
126
151
203
147
120
110
113
90
87
86
90
95
93
90
91
157
147
144
150
108
89
125
123
145
140
133
127
149
132
134
145
100
153
139
163
124
101
100
89
88
87
83
84
103
102
89
93
166
160
162
161
101
110
105
96
129
135
127
138
121
126
122
132
106
111
143
183
143
98
84
75
75
74
77
75
105
93
86
91
178
178
168
166
128
128
121
128
148
139
123
126
117
128
141
130
98
118
149
197
242
204
182
168
154
143
139
144
135
108
109
100
83
91
91
70
74
75
70
68
141
132
122
129
120
122
132
130
138
168
169
229
239
205
172
168
136
139
139
147
121
97
102
107
95
101
110
92
74
78
66
66
153
127
127
126
123
135
130
138
149
158
172
220
230
184
170
164
148
136
135
154
121
104
114
118
101
109
99
104
70
70
63
65
161
138
130
147
121
134
129
146
152
192
193
237
219
199
164
166
138
146
136
154
132
127
110
130
105
112
106
124
77
77
79
74
166
160
153
145
145
168
146
165
164
149
192
227
230
185
182
174
164
158
167
185
92
92
84
94
100
109
119
115
136
125
110
126
171
170
154
152
146
147
150
162
180
194
206
248
217
205
186
168
167
166
179
200
85
119
102
104
136
125
126
126
132
122
121
114
182
183
170
161
157
152
161
158
195
194
213
243
249
219
182
194
193
192
193
200
99
95
104
115
136
144
130
131
141
131
120
122
180
184
188
171
148
182
164
185
197
201
204
239
248
246
226
230
225
240
223
244
117
118
118
111
163
150
147
145
153
138
136
120
198
184
195
199
173
192
174
184
199
212
243
274
0
0
0
0
0
0
0
0
0
0
0
0
0
0
0
0
0
0
0
0
0
0
0
0
0
0
0
0
0
0
0
0
