# Supplementary material for: ScreenMill: A freely available software suite for growth measurement, analysis and visualization of high-throughput screen data
Source: BMC Bioinformatics. 2010 Jun 28;11:353. doi: 10.1186/1471-2105-11-353 (PMC2909220; doi:10.1186/1471-2105-11-353)
Supplement: Additional File 4 — Comparison of Measurement Modes (Dittmar et al, additional file 4.zip). This file contains data comparing CM Engine's three measurement modes to HT Colony Grid Analyzer [16] and Growth Detector [17]. This file contains data in several files: • Additional File 4 - Comparison of Measurement Modes.pdf: A summary of the results and notes on how the analysis was performed. • Cartoons: Cartoon representations of raw measurements generated in DR Engine (.png file formats). • CM Engine: the original images analyzed by CM Engine (.tif). • Growth Detector Data: Original images (.tif files) and results of running Growth Detector (.png files). • HT Colony Grid Data: Original images (.jpg) and results of running HT Colony Grid Analyzer (.dat and .png files). [file 1471-2105-11-353-S4.ZIP › Results/384/allModes-colonyAreas.txt]

BS-384,1.tif
2.5259
1.9833
2.5284
1.9222
1.3992
1.5305
2.4849
1.8863
2.2433
1.7253
12.3123
11.5941
19.6003
20.0623
1.8332
3.6101
1.9086
1.8601
1.6192
1.4891
1.4581
1.1444
1.9630
2.0147
1.8842
2.0019
11.1357
8.7787
16.9001
18.2085
1.3405
2.3525
2.1489
1.2828
1.6527
1.7952
0.7862
0.6486
0.8842
0.7063
2.0083
1.6806
1.5943
1.6625
1.7873
1.4917
1.8797
2.5428
1.8227
1.3590
1.3213
1.5698
0.8371
0.7602
0.8198
0.7485
2.1757
2.3397
1.9125
1.3865
2.0034
1.7496
1.8722
2.5094
1.5098
1.0034
1.2666
1.4864
2.3944
2.2624
1.7119
2.1610
1.0633
1.0041
3.1256
2.9400
2.4355
2.1776
3.3937
3.5615
1.3191
1.0822
1.3431
1.0860
2.4544
2.0011
1.9597
2.3284
0.9762
0.9253
2.5728
1.9981
2.2968
1.8933
2.9744
3.0684
1.9971
1.6686
1.9947
1.8409
1.9894
1.4710
1.5343
1.4038
1.0109
0.7557
10.1101
9.5479
1.5377
1.1882
0.7594
0.6642
1.8757
1.4766
1.7413
1.8748
1.4491
1.2741
1.8277
1.4819
0.6716
0.7775
9.6523
8.5901
1.4578
1.2119
0.6391
0.8531
1.1631
1.2934
1.5584
1.4913
1.3959
1.0381
1.2692
1.7466
2.2334
1.9299
1.1897
1.3880
1.4253
1.5290
1.8775
2.0175
1.4397
1.0192
1.3062
1.2726
0.9223
1.1086
1.7217
1.6459
2.3552
2.1931
1.0222
1.0445
1.5449
1.2775
2.1625
2.1001
1.6850
0.9725
0.9928
1.0799
7.1124
5.7477
1.6339
1.2896
1.2519
1.3571
1.5381
1.4593
14.2779
14.0743
1.7134
1.6421
1.6487
1.2628
0.8322
0.9072
7.1161
5.7534
1.5720
1.6493
1.2949
0.9231
1.2097
1.6693
13.8650
13.3152
1.1908
1.2745
2.1227
1.5298
1.3714
1.2798
1.0667
1.1663
1.1531
1.3009
1.0641
0.6640
1.5313
1.9491
8.3133
7.5588
1.7425
1.4798
2.1786
1.4174
0.8397
0.6124
1.0339
0.7907
1.0671
1.1482
0.8254
0.9140
1.7628
1.8495
8.4676
8.1735
1.5366
1.4852
2.0559
1.1011
0.5615
0.7345
0.8616
0.5845
1.0173
0.7760
1.3277
1.5290
1.8748
1.4913
0.0486
0.0958
1.6075
1.2299
1.5978
0.9630
1.1406
0.7285
0.5332
0.9106
0.9634
0.8371
0.9793
1.2873
1.6995
2.1565
0.1538
0.0411
1.2251
1.1731
1.8390
1.2489
0.7496
0.7700
1.1267
0.9989
3.8394
3.0977
1.6301
1.0833
1.2628
1.1689
1.5879
1.1425
2.2085
1.3838
1.5974
0.9284
0.5053
0.6904
1.2670
0.8624
3.2919
2.7719
0.9057
1.1719
0.9770
1.1422
2.0260
0.9468
1.4140
1.5945
0.1393
0.0041
0.8733
1.1052
1.1912
0.8416
0.8846
0.7504
1.9416
1.4796
7.541478129713424E-4
0.0121
1.7428
1.4389
1.6388
2.1736
0.1352
0.0679
1.0939
0.7504
0.7903
1.3544
0.8820
0.7470
1.3967
1.2523
0.0343
0.0034
1.4544
1.1927
2.1618
1.6078
2.4276
1.4713
0
0
0
0
0.0181
0.0121
0
0
0.0090
7.541478129713424E-4
3.770739064856712E-4
0.0230
0
0
2.1114
1.6859
0
0
3.770739064856712E-4
0
0
0.0573
3.770739064856712E-4
0
0
0.0185
0
0.0072
0
0
0.0029
0.0162
0
0
0
0.0068
0.0011
0.0328
0.1376
0.1176
0.0535
0
0
0.0113
0.0517
0.0017
0
0
0
0
0
0
0
0
0.0786
0
0.0886
0
0.0013
0
0.0372
0.0597
BS-384,2.tif
1.9756
2.2111
2.3543
2.4599
2.6011
2.2868
4.8355
4.5061
1.2488
1.4513
13.7426
13.8228
19.3543
19.1011
2.5454
2.7596
1.9771
1.3868
1.8824
1.6657
2.9464
2.0766
3.4778
3.4956
1.1246
1.0995
12.5603
11.6823
17.3040
17.9345
1.7607
1.6444
2.4354
1.8251
1.8088
2.1760
1.3421
1.1261
1.4260
1.4556
0.5980
0.7008
2.4889
1.8898
1.9619
2.4808
4.1716
4.6747
2.0900
2.2482
1.6143
1.8177
0.9948
1.0570
1.3920
1.1701
0.7907
0.6875
2.1587
2.1820
2.1413
2.3639
4.0828
3.7295
3.1260
2.2800
1.3177
1.5925
2.4242
1.8251
2.3879
3.1394
2.8735
2.8051
1.4878
1.7685
2.0366
3.2149
2.0333
1.9775
2.4709
1.5991
1.2134
1.5932
2.1095
2.1010
2.7740
2.6405
2.5429
2.8761
1.6572
1.7226
2.8695
1.8898
1.7781
2.0462
1.6718
1.5647
1.6006
1.5684
1.4970
1.2785
0.8051
1.0392
1.8473
2.0518
14.8687
14.2533
2.0499
1.9993
1.3014
1.3453
1.3212
0.7089
1.5551
1.3180
1.2947
1.5592
0.9467
0.7474
1.8569
1.8691
14.4978
15.1354
2.1065
1.8140
1.6128
1.1911
1.6436
0.8783
1.9656
2.5573
1.5695
1.6017
3.8857
2.8099
4.0910
3.5248
1.3961
1.2559
2.0902
1.8687
2.3543
2.6473
1.6956
1.0503
1.8476
2.1720
1.5699
1.8646
2.0499
4.2075
3.4516
3.7182
1.5351
1.2567
1.7692
2.1276
3.4682
2.2856
2.4288
1.6017
1.2981
1.4075
5.4623
5.2175
1.7611
3.5499
1.4586
1.6572
2.8299
1.7984
14.3813
14.8114
2.0865
2.3331
2.3916
1.7282
1.5514
1.0973
5.6106
5.3391
2.4904
1.8861
2.6058
1.7241
3.7045
1.7959
15.8584
14.5991
1.6697
1.7144
3.6015
1.6328
2.0688
2.7422
1.6568
1.5496
1.6553
1.7666
1.8720
3.0377
2.9630
2.6483
1.6457
1.4220
2.1694
2.3527
2.7259
1.8576
2.6098
2.9161
1.5322
1.3502
1.4619
2.1760
1.5166
3.8240
3.1413
2.8288
2.0825
1.6812
2.3680
1.9386
2.0520
1.1686
1.7027
2.3987
1.8672
1.8288
1.6638
1.6106
1.9734
2.6169
1.3561
1.0351
0.2822
0.2419
2.0303
2.2553
2.1694
2.3709
2.1790
2.1694
2.6960
1.9967
1.8070
1.8524
2.7274
2.3898
1.6124
1.3143
0.4667
0.3916
2.2637
2.3981
6.6727
6.7604
2.3454
1.5004
1.4386
1.5984
1.6964
1.7252
2.3051
2.4834
2.3724
2.2825
1.9246
1.8976
1.7567
2.0360
5.8085
5.8051
1.7951
1.7984
1.6305
1.6172
2.3339
1.8310
2.2629
2.8953
2.5518
2.9157
2.2907
2.1775
1.9553
1.6972
0.6604
0.2086
1.4297
1.7001
1.4083
1.5462
2.5288
2.0925
6.1265
6.4334
0.3891
0.4586
2.0533
1.9645
2.4993
2.4824
0.4800
0.2962
1.5503
1.9530
1.5251
1.4678
3.3957
1.9911
6.3635
7.0362
0.4604
0.3277
2.1298
2.0004
2.1864
2.2300
2.3028
1.5203
0
0.0015
0
0
0
3.698224852071006E-4
0.0170
0
0
0
0
0
0
0
2.1252
1.8136
0.0078
0
0
0
0
0
0
0.0107
0
0
0
0.0081
0
0
0.0025
0
0
0
0
0
3.698224852071006E-4
0.0048
0
0.0207
0
0
0.0085
0.0030
0.0033
0
0
0.0323
0.0127
8.183306055646482E-4
0
0
0
0.0020
0.0319
0
0.0094
0
0
0
0.0078
0.5505
BS-384,3.tif
0
0
38.9691
35.7435
34.2742
34.1281
34.5407
34.4316
35.6246
35.7358
33.9715
34.8595
35.8402
35.0048
37.1919
39.0053
0
0
30.1462
27.4956
25.9692
25.2057
26.5073
26.8168
26.3904
26.6763
25.5323
26.2750
27.0399
25.6854
27.1618
31.1266
32.5361
27.5664
25.7137
24.7591
23.6520
22.8171
24.8498
23.9459
24.5606
23.7772
23.7816
24.3589
24.7083
23.7620
27.9046
28.8770
27.7368
24.6607
23.0733
22.7362
22.4002
22.6023
23.3324
22.9510
23.1096
23.0940
22.7431
23.4855
23.2827
23.0849
24.2123
28.8429
29.1142
23.8799
21.7975
22.1861
23.7286
23.2242
23.6183
22.2863
23.0972
23.4485
23.3247
23.6720
22.3614
21.5490
24.7554
29.7456
28.2881
23.4514
22.3128
21.8784
23.2845
23.0700
22.3766
22.9100
22.7729
22.9583
23.3287
23.5976
22.1916
21.6448
24.6720
28.1823
25.4303
20.3679
20.2072
20.2504
22.4851
22.0976
22.4673
22.5541
23.4220
22.4953
23.1255
22.8752
23.6310
23.7972
23.9398
28.7825
25.0441
20.8509
20.0207
20.6549
22.9100
22.0094
22.5308
22.6756
24.8970
24.1854
23.5515
23.0192
23.6252
23.1952
23.5686
28.2668
26.2540
22.9020
21.0867
22.1020
23.1089
22.8850
23.1506
24.3073
3.0998
0.0214
24.1644
22.2565
22.8712
23.9815
23.3215
27.6242
26.9375
23.3400
20.3487
22.1629
23.2881
21.7678
22.7660
24.3494
0.0537
0
23.8737
22.1023
23.2329
22.7402
23.4623
27.0585
26.4980
22.7115
21.3084
22.6375
22.3059
22.1121
21.8295
22.8077
24.6190
24.6967
22.7427
22.9873
22.2721
21.6622
24.5493
28.0505
25.9872
21.6680
22.0011
21.6480
22.0134
22.0581
22.1324
22.7097
22.8483
22.8530
22.4811
22.0925
22.5330
22.2634
23.6147
28.3502
26.3798
22.9891
20.8625
21.1854
21.5802
21.7602
22.1419
22.6259
22.5704
21.8687
22.1564
22.1332
23.4478
22.6745
23.8273
28.3626
26.6394
22.8538
20.6132
20.5229
22.3534
21.2957
21.8538
22.0806
22.5501
21.9677
21.9361
23.1237
23.0559
22.8218
24.1840
27.7476
24.8522
21.6887
20.1941
20.7039
21.5559
21.1916
21.4470
21.5581
22.1252
22.2569
21.8066
22.4742
23.4967
22.0922
23.4623
27.6238
25.3806
21.1789
20.6709
21.0218
21.3585
21.2674
21.5377
21.6586
21.3396
22.6905
21.4710
22.0533
22.8099
22.3001
23.4753
27.8850
27.0521
23.2689
21.9699
21.4053
21.1284
21.2195
21.4067
21.4028
22.1433
21.7950
21.8073
22.3509
21.7656
22.2213
23.8175
29.0112
27.5889
22.0809
21.1401
21.5497
21.4463
20.1985
21.3857
22.0076
21.9267
21.9126
22.0421
21.3832
22.3019
22.6499
24.6041
28.7200
28.0629
21.6959
21.3868
21.2478
21.3530
20.7032
22.1041
22.0544
21.2721
22.0312
21.4833
22.1952
23.5352
23.4409
25.1727
28.5813
27.3073
21.5871
20.2623
21.4819
20.9775
20.8284
22.3843
22.2253
21.2598
21.1194
21.5697
22.1444
23.1154
23.7228
24.2787
29.0272
26.6755
21.5163
20.7094
20.7739
22.6096
21.7964
21.3128
20.9960
23.3937
23.4369
23.4285
23.2344
23.5795
23.5635
24.6506
30.03125
27.4050
21.6132
21.4329
22.2678
23.2885
23.4282
21.7964
21.9144
23.4434
23.5283
23.7402
23.9042
24.5595
24.8458
24.0439
29.7147
29.5032
23.1368
23.0112
24.3131
24.2003
24.3723
25.1669
24.4688
24.5236
24.5914
24.0588
23.7152
24.9837
25.3342
27.4380
31.8926
34.1210
30.8330
32.5580
32.1883
31.7949
30.6359
32.6748
33.2537
32.5548
32.1939
31.4263
31.8350
33.0703
33.1497
34.7724
38.7473
BS-384,4.tif
0.0186
0.0040
40.1277
36.4267
34.8173
33.5801
35.1714
34.9149
35.7591
35.7820
33.9667
34.8426
36.3260
35.4817
37.3027
39.6667
0
7.25689404934688E-4
30.2413
27.5464
26.0399
25.2297
26.4851
26.8164
26.4046
26.3335
25.5174
26.3411
27.0305
25.8335
27.2398
31.1414
32.1587
27.6136
25.7369
24.4184
23.6161
22.9046
24.8835
24.0475
24.1919
23.3541
23.8639
24.3403
25.1749
23.7783
26.8411
28.9010
28.2913
25.0392
23.1488
22.7935
22.4205
22.2612
23.6607
22.9601
23.1702
22.7540
22.6880
23.5809
23.3632
23.0098
25.2616
28.9431
29.6779
23.9427
21.8335
22.2300
23.7355
22.8614
23.5958
22.3135
23.6009
23.4869
23.4216
23.6684
22.3919
21.9746
24.7783
29.7985
28.2171
23.9474
22.3037
21.8131
23.4187
23.1219
22.4735
22.9416
23.1332
23.0501
23.3846
23.5980
22.2068
21.7007
24.7235
28.7360
25.8321
20.4485
20.1567
20.2841
22.5450
22.1531
22.8922
22.6361
23.8433
22.8973
23.1346
22.9227
23.5838
23.8371
24.0167
28.7692
24.9976
20.8465
20.0018
20.6814
22.9960
21.9931
22.5080
23.0054
24.9960
24.6346
23.6020
22.6676
23.6401
23.2816
23.9891
28.7175
27.1879
22.9478
21.0508
22.1339
23.0983
22.4035
23.1938
24.7692
3.1270
0.0218
24.2678
21.8469
23.2126
23.5628
23.6419
28.2031
26.9227
23.3752
20.7253
21.7587
23.3636
21.8494
22.7311
24.7830
0.0595
0
23.9938
22.0972
23.2743
22.8153
23.4822
27.1182
26.5252
22.7210
21.4042
22.6063
22.3581
21.7442
21.8120
22.8374
24.5864
24.3077
22.7148
22.9383
22.7290
21.7961
24.0490
28.6146
26.4559
21.7391
21.9790
21.6350
21.6861
21.9946
21.7990
22.3055
22.9615
22.7856
22.1230
22.2413
22.4503
21.8933
23.3549
28.0088
26.4103
23.0152
20.8893
21.2413
21.5566
21.6843
22.1905
22.5940
22.6593
22.0279
22.1208
21.8541
23.4753
22.6161
23.8788
28.4820
26.6158
22.8697
20.5700
20.5718
22.4093
21.2769
21.8153
22.5403
22.5388
22.0131
21.5809
22.8255
23.0392
22.8843
24.1557
27.7280
24.9271
21.7943
20.2079
20.7544
21.5874
21.6096
21.4292
21.6397
22.5152
22.2627
21.7536
22.4790
23.5080
22.1916
23.5127
27.1919
25.3197
21.6934
20.7823
20.9586
21.7547
21.2315
21.5047
21.6393
21.7050
22.6615
21.4615
22.0559
22.8745
22.6517
23.5504
27.4663
27.0569
23.2159
21.7134
21.3632
21.1513
21.2304
21.4844
21.5214
22.2152
21.8476
21.9176
21.9898
22.1245
22.2427
23.8676
28.9627
27.1538
22.1234
21.5570
21.9793
21.5134
20.2656
21.7961
21.7017
21.8763
21.9263
22.1411
21.3527
22.2848
22.7308
24.5464
28.7780
27.6442
21.2819
21.4652
21.2322
21.3676
20.6578
22.1397
22.1154
21.6738
22.0922
21.5156
22.2533
23.1872
23.0943
25.1753
28.2260
27.4195
21.5726
20.6988
21.1194
20.9496
20.7700
22.4194
22.2065
21.6150
21.1894
21.5747
22.1745
22.7939
23.3705
24.3095
29.4872
26.6859
21.5704
20.4496
20.7874
22.6796
22.2776
21.3861
21.0007
23.3882
23.5406
23.1118
23.2522
23.1988
23.5835
24.2594
29.6647
26.9647
21.3026
21.5247
22.6731
22.8730
23.4057
21.5127
21.6335
23.4956
23.5791
23.4209
23.9822
24.2525
24.1803
24.0432
29.2560
26.9327
22.7685
23.0025
24.25
23.7478
24.4877
24.8843
24.4927
24.1255
24.2413
24.0610
23.6212
24.9256
24.9949
26.9837
31.4647
33.0816
30.9033
33.0466
32.6463
32.3625
31.6604
33.8049
33.8523
32.5058
32.2164
30.9731
31.3131
32.5781
32.6949
34.3982
38.1246
BS-384,5.tif
0
0.2807
1.2508
1.4255
2.3727
2.1318
2.6432
3.0274
2.2758
1.9280
8.4116
8.9546
3.1931
2.6223
2.8695
3.6378
0
0.0059
0.8095
1.0477
1.4553
1.9294
2.4797
2.6579
1.5303
1.6420
7.0263
7.6568
2.0481
2.2382
2.0803
2.3903
2.5724
1.9257
4.6102
3.2918
1.5828
1.9161
2.6956
2.8491
1.3983
1.2552
1.6442
1.8868
2.8177
2.8584
1.4024
1.7594
2.6661
1.7622
3.6912
3.4767
1.6339
1.6017
2.2641
2.0518
0.9726
1.1135
1.5643
1.7367
5.6686
3.3118
1.4553
1.5385
1.9660
1.3040
1.0496
1.1305
1.3842
2.0473
1.2907
1.2966
2.4952
2.8336
2.0396
2.0067
0.0055
3.698224852071006E-4
0.6627
0.7917
1.8752
1.6993
1.0244
0.8735
1.5447
1.7378
1.2341
1.1956
2.0973
2.7984
2.1209
1.9996
0.0159
0.0037
0.4578
0.6133
1.0761
1.1653
0.1468
0.1139
2.5351
2.3243
1.5259
1.3310
1.0155
1.1280
2.8536
2.3243
2.1268
1.9604
1.1882
1.1056
0.9574
0.9301
0.0995
0.1302
2.1990
2.0699
1.7518
1.8561
0.9700
1.0425
2.0166
2.1180
2.1535
2.1416
0.9490
1.0266
1.4313
1.1916
0.6842
0.8532
1.1183
1.2615
5.1479
6.0129
0
0
8.0266
8.4848
1.8428
1.3987
0.7833
0.6886
1.6403
1.6272
0.6431
0.9116
1.2138
1.1916
5.5680
5.0736
0
0
8.0181
7.0621
1.4408
1.3765
0.6224
0.7635
0.5622
0.2607
0.6036
0.9423
1.3957
1.4216
0.2615
0.3332
6.3695
6.9238
0.9038
0.7973
1.2330
1.2533
1.1476
1.5921
0.5110
0.3635
0.5662
0.6439
1.2496
1.1587
0.2437
0.2859
6.2541
6.1054
0.8114
1.1690
1.2385
1.2788
1.3454
1.2132
1.3122
0.7119
0.5954
0.6542
1.3365
1.3413
1.0148
0.7474
1.3617
1.1638
1.4238
1.5052
3.0717
2.9294
1.2297
1.6735
1.2905
0.8724
0.5965
0.9253
1.1827
1.1553
0.6479
0.5015
0.9131
0.9294
1.1498
1.0314
2.8935
3.4689
1.5910
1.2930
0.6723
0.5348
2.4800
2.9675
1.3240
1.1908
0.0422
0.0429
2.2537
1.8014
1.6339
1.7260
0.5473
0.3817
0.6165
0.5679
0.6379
0.3990
2.2526
2.2844
1.3480
1.1379
0.0566
0.0643
1.6446
1.5762
1.9327
2.1501
0.5104
0.4786
0.4848
0.4947
2.3515
1.0514
0.5214
0.7452
7.4109
7.5503
0.8891
0.8447
1.3480
0.9700
2.8646
2.1124
1.3913
1.2089
0.9893
1.2283
1.5491
1.7008
0.4649
0.4819
7.7600
7.5950
1.0144
0.9541
1.0030
1.1524
2.5536
1.8325
0.9900
1.0333
1.0673
1.0409
0.6473
0.4401
0.5843
0.8894
0.9005
1.0825
5.9290
5.3990
1.0936
1.2530
1.4090
1.3247
1.2300
0.8229
0.9723
0.9460
0.7647
0.4094
1.3417
0.4793
1.0207
1.0181
5.6579
5.2792
0.9767
0.9882
1.8014
1.1701
1.2215
1.0229
0.9397
0.8073
1.2836
0.8277
0.5917
0.6664
0.6564
0.5237
0.8121
0.8325
1.2670
1.2563
0.9412
0.7722
0.9930
0.9930
1.3121
1.3122
1.1007
0.9157
0.3306
0.5207
0.3824
0.8480
1.0307
0.5248
1.5181
1.1838
0.8058
0.8902
0.8732
0.7855
0.9996
1.4337
1.4247
0.8591
0.6036
0.4848
0.6387
0.7918
1.0965
1.2278
0.7581
0.9427
8.9456
8.9186
0.7918
0.7526
1.3391
1.4771
1.0792
1.3597
0.4075
0.5213
0.9063
0.6395
1.2361
1.4468
0.8588
1.0356
9.7655
9.1907
0.6890
0.5417
1.1751
1.5844
SUM-384,1.tif
0
0
0
0
0
0
0
0
0
0
0
0
0
2
58
24
0
0
0
0
0
0
0
0
0
0
0
0
0
18
379
28
0
0
0
0
0
0
0
0
0
0
0
0
10
436
324
464
0
0
0
0
0
0
0
0
0
0
0
51
80
364
331
380
0
0
0
0
0
0
0
0
0
0
18
49
637
342
344
339
0
0
0
0
0
0
0
0
0
19
13
545
373
374
333
331
0
0
0
0
0
0
0
0
0
611
32
792
343
298
218
215
0
0
0
0
0
0
0
0
4
465
750
523
331
278
181
230
0
0
0
0
0
0
0
67
927
411
337
298
265
279
279
272
0
0
0
0
0
0
3
47
450
350
289
289
278
255
266
269
0
0
0
0
0
0
653
502
430
336
319
318
595
558
270
257
0
0
494
40
22
3
426
436
341
300
270
279
578
546
219
248
0
0
432
621
512
429
421
357
286
267
284
282
401
378
254
263
0
0
417
425
389
335
386
311
265
257
279
255
398
390
225
255
0
0
320
370
357
296
304
284
276
262
264
242
0
19
231
197
0
0
388
317
282
295
321
266
264
254
264
260
29
0
195
211
0
0
338
310
318
294
346
323
253
233
230
211
226
182
233
190
0
0
255
264
308
256
339
326
209
232
194
202
240
160
181
201
0
0
270
282
313
289
239
201
256
227
0
1
201
190
218
211
0
0
284
244
251
258
257
192
234
204
5
0
183
126
233
224
0
0
0
0
0
0
7
4
0
0
0
0
0
0
0
0
0
0
0
0
0
0
0
9
0
0
0
2
0
0
0
0
0
0
0
0
0
0
0
0
15
16
8
0
0
0
6
0
0
0
0
0
0
2
0
0
20
0
10
0
0
0
5
0
SUM-384,2.tif
199
325
339
337
363
330
393
373
287
294
613
591
741
714
299
337
189
285
312
284
347
311
338
336
264
263
606
545
724
741
252
260
237
280
274
288
273
272
283
273
214
204
288
275
259
268
311
320
193
268
255
266
251
241
268
232
188
153
263
269
246
256
300
296
279
281
250
252
287
270
282
292
284
284
216
235
228
250
228
231
260
243
225
244
283
265
288
270
270
287
220
222
254
184
197
233
182
109
221
241
224
217
124
169
240
246
575
553
221
205
76
81
84
49
213
210
192
205
144
57
232
213
554
564
217
188
110
42
142
65
214
232
209
189
282
218
283
267
122
108
179
143
204
202
112
89
229
230
187
218
218
241
259
268
107
63
123
105
215
193
197
146
151
134
307
309
189
229
135
148
180
139
520
511
143
153
181
133
127
95
320
320
223
170
185
135
227
88
553
501
54
71
219
136
191
232
159
132
92
113
130
176
204
182
53
18
106
129
188
126
210
223
132
78
81
164
80
178
180
175
67
32
135
52
53
14
105
182
161
126
107
85
119
149
5
0
0
0
55
56
66
102
153
139
171
146
88
89
137
117
22
0
0
0
68
85
273
341
121
57
48
73
60
80
134
121
126
82
31
24
4
25
251
264
70
85
47
42
111
61
96
129
104
137
73
37
19
8
0
0
24
44
5
1
122
60
274
285
0
0
34
11
57
44
0
0
38
65
14
2
161
51
293
303
0
0
22
17
17
29
36
17
0
0
0
0
0
0
0
0
0
0
0
0
0
0
17
40
0
0
0
0
0
0
0
0
0
0
0
0
0
0
0
0
0
0
0
0
0
0
0
0
0
0
0
0
0
0
0
0
0
0
0
0
0
0
0
0
0
0
0
0
0
21
SUM-384,3.tif
0
0
994
919
880
848
880
881
897
887
865
885
892
861
905
882
0
0
845
786
745
726
759
765
752
748
733
750
752
709
743
777
835
785
733
708
683
663
711
686
696
674
672
688
686
650
788
715
727
710
664
654
657
647
673
662
673
657
645
652
642
628
638
714
746
672
637
642
684
667
672
640
664
662
648
664
625
609
671
729
732
678
640
636
668
663
651
665
653
651
658
667
631
599
669
704
675
597
594
591
662
643
657
651
676
636
656
650
668
663
660
712
649
598
584
601
659
633
652
664
711
690
650
652
663
647
650
700
706
653
619
651
670
640
662
693
97
0
672
614
637
652
653
697
705
663
600
642
675
625
645
695
0
0
664
625
647
628
641
681
690
641
612
658
646
626
632
638
690
691
641
644
619
600
661
708
675
634
637
625
634
630
627
639
647
653
629
621
624
608
646
695
685
658
603
614
618
625
640
650
642
612
629
618
654
627
646
699
697
656
596
599
640
616
631
639
637
622
612
644
652
627
658
690
651
610
575
597
617
609
613
620
632
636
615
632
655
606
638
683
652
593
591
600
620
607
617
625
612
639
601
619
630
625
638
697
699
646
621
615
611
612
616
619
626
618
610
618
610
618
657
718
694
623
596
621
615
582
617
616
617
615
619
596
621
622
664
716
708
602
591
606
610
600
626
626
599
620
600
614
645
634
684
709
698
602
576
599
599
600
635
619
606
594
603
608
629
641
659
725
683
591
580
599
646
625
607
602
649
649
645
642
648
647
665
724
687
595
600
640
655
663
620
616
658
657
651
659
657
664
651
734
727
636
632
694
684
684
703
687
679
682
663
660
690
685
736
781
767
762
810
809
799
781
820
831
809
797
773
780
816
800
840
857
SUM-384,4.tif
0
0
995
924
879
849
881
876
897
881
866
882
891
862
912
881
0
0
847
786
748
725
761
764
752
756
733
750
749
708
745
779
841
783
729
711
680
658
713
688
694
676
675
689
683
652
785
718
727
711
665
657
657
647
671
657
672
657
643
655
643
626
638
714
750
675
632
644
683
664
669
641
658
661
648
660
628
607
668
731
732
675
642
632
675
667
652
666
655
652
653
668
632
600
671
705
674
594
591
590
657
643
653
651
676
641
660
646
666
660
659
714
649
596
581
599
660
631
646
663
714
691
653
650
659
647
649
704
708
650
618
646
670
639
661
693
98
0
672
615
633
645
651
692
705
659
601
642
675
626
646
690
0
0
665
626
644
629
643
680
692
641
605
654
646
626
631
645
690
690
642
643
621
604
654
707
671
633
635
627
631
632
623
636
648
652
632
623
622
607
647
694
685
656
603
616
615
621
641
652
642
615
627
619
657
627
648
702
695
655
595
602
642
616
629
638
638
621
607
640
651
630
656
690
647
612
583
597
617
615
614
618
631
634
612
630
657
605
636
681
649
594
590
595
615
604
617
625
615
635
601
618
632
624
642
693
696
643
624
614
609
617
612
615
626
618
616
621
610
613
655
714
694
619
598
620
614
578
619
613
620
617
616
591
618
623
665
710
707
599
590
604
609
596
623
626
604
620
599
611
644
639
681
705
695
599
575
602
596
590
636
614
604
597
602
602
630
642
662
724
680
591
582
598
645
624
608
599
652
654
642
642
646
648
666
722
691
597
605
640
653
662
613
613
659
655
653
662
658
661
657
733
726
637
634
691
682
684
702
687
680
682
663
659
683
691
735
784
765
759
811
813
803
781
818
829
805
799
769
778
806
801
839
858
SUM-384,5.tif
0
45
227
211
258
265
265
274
262
234
367
374
249
213
224
253
0
0
153
194
237
251
261
263
207
206
350
370
203
200
159
165
257
247
309
276
240
239
260
270
161
162
196
206
260
232
63
98
264
214
299
281
222
210
241
216
121
90
193
160
317
249
81
80
226
200
176
183
218
249
189
168
232
241
201
201
0
0
4
18
215
204
168
131
214
229
159
140
222
262
222
221
0
0
12
3
108
143
3
1
260
243
194
172
105
112
234
205
187
148
28
16
56
66
2
0
251
244
214
205
81
80
208
204
167
161
0
6
149
127
42
86
146
172
313
329
0
0
355
362
139
68
3
0
156
138
48
89
150
148
323
322
0
0
357
338
75
62
1
12
7
0
46
74
147
170
1
0
334
362
59
34
50
36
22
58
5
0
26
48
116
126
7
0
338
341
40
62
57
40
38
27
98
49
28
32
163
158
82
26
107
76
115
105
243
230
25
58
77
44
35
67
137
106
19
14
53
55
80
49
239
242
59
31
23
13
237
250
129
125
0
0
179
135
150
137
0
0
6
0
9
2
207
223
115
96
0
0
138
139
182
153
5
0
0
0
165
60
4
39
374
374
50
29
95
24
237
155
56
33
7
12
92
132
2
17
376
373
49
37
54
62
182
125
24
11
10
0
2
0
11
52
44
90
332
308
59
61
80
63
40
15
8
2
17
1
75
3
44
76
321
314
50
48
144
29
34
17
6
3
61
18
16
23
7
11
31
20
66
70
31
14
28
12
25
13
24
17
3
21
0
30
53
14
85
45
5
13
20
2
6
7
38
22
12
16
24
28
66
83
6
34
380
376
2
5
24
28
32
73
4
1
21
10
67
90
13
37
373
363
9
4
47
77
STANDARD-384,2.tif
199	0.7240
325	0.8575
339	0.9098
337	0.8205
346	0.9194
328	0.8509
393	0.8402
362	0.9299
287	0.8917
294	0.8586
613	0.8970
591	0.8496
740	0.8263
714	0.8914
299	0.9536
325	0.8874
189	0.8497
285	0.9232
312	0.9248
284	0.9302
347	0.8914
311	0.9082
338	0.8918
336	0.8316
264	0.7993
263	0.9021
606	0.8934
545	0.9294
724	0.8849
726	0.9064
251	0.8779
260	0.8847
237	0.8593
271	0.9222
274	0.8513
288	0.8410
273	0.8707
272	0.9256
283	0.9269
273	0.9186
214	0.8344
204	0.7859
288	0.8948
275	0.9180
259	0.8715
268	0.9193
308	0.9226
320	0.8955
193	0.8597
267	0.9338
255	0.9096
266	0.9488
251	0.8880
241	0.8768
260	0.9094
232	0.8862
188	0.7331
118	0.6297
263	0.9021
269	0.9408
246	0.8847
256	0.8574
300	0.9321
296	0.9441
279	0.9210
281	0.8664
250	0.9171
252	0.8743
287	0.8821
262	0.9422
282	0.9236
292	0.9072
284	0.9158
284	0.9058
216	0.8826
235	0.9053
228	0.8066
250	0.8917
228	0.8393
231	0.8824
260	0.9350
243	0.8841
225	0.8352
244	0.8237
283	0.9096
265	0.9268
288	0.9433
270	0.9157
270	0.9261
279	0.9210
220	0.8911
222	0.8241
254	0.8575
184	0.7480
197	0.5570
233	0.8477
182	0.7464
103	0.4209
221	0.9258
241	0.9397
224	0.8809
217	0.8867
113	0.3085
169	0.5116
240	0.9168
246	0.9056
575	0.9140
553	0.9200
221	0.9143
205	0.9015
25	0.6761
61	0.7201
68	0.6891
23	0.4152
213	0.8206
210	0.8506
192	0.5708
205	0.7993
144	0.5979
34	0.5091
232	0.8441
213	0.8137
554	0.8924
560	0.9070
217	0.9337
188	0.8193
99	0.4873
18	0.5575
142	0.2461
30	0.4177
214	0.8416
232	0.8303
209	0.8496
189	0.5765
282	0.8668
218	0.7220
283	0.9096
267	0.9086
122	0.2426
103	0.3545
179	0.7251
143	0.2992
204	0.4179
202	0.8462
58	0.4491
27	0.9674
225	0.7511
218	0.8328
187	0.6097
218	0.9019
218	0.8573
241	0.8841
259	0.8813
268	0.9373
100	0.2899
40	0.4054
123	0.2313
72	0.8948
208	0.5582
193	0.8955
197	0.8079
146	0.3321
151	0.4123
119	0.4680
307	0.9196
309	0.8865
189	0.7988
229	0.8644
135	0.2326
148	0.7285
174	0.3253
139	0.1828
520	0.9319
511	0.8885
143	0.2191
153	0.2937
181	0.7058
133	0.5186
113	0.3360
81	0.3703
320	0.9248
320	0.9180
223	0.8447
170	0.3807
185	0.7990
86	0.6740
227	0.7240
51	0.4934
553	0.8839
501	0.8682
35	0.5367
49	0.4590
219	0.8366
136	0.3267
191	0.5537
232	0.8343
159	0.4373
127	0.3071
92	0.3375
39	0.7040
130	0.4730
176	0.3683
204	0.6065
182	0.5552
16	0.5257
17	0.2937
49	0.5208
91	0.2510
188	0.8958
126	0.2214
210	0.8090
223	0.6928
132	0.2892
36	0.4900
59	0.3461
164	0.7889
45	0.6368
153	0.4934
180	0.3476
175	0.4125
53	0.9567
32	0.4907
115	0.5238
29	0.4038
25	0.9805
8	1
50	0.3762
182	0.3891
161	0.8079
126	0.2045
107	0.1996
65	0.2642
119	0.1804
93	0.6359
0	0
0	0
0	0
0	0
48	0.5468
51	0.3837
24	0.7434
100	0.4658
153	0.4583
139	0.2908
171	0.5933
146	0.5812
47	0.8642
88	0.1958
137	0.3368
113	0.4498
19	0.6807
0	0
0	0
0	0
20	0.8154
67	0.2160
273	0.8328
320	0.8443
91	0.5559
37	0.7314
36	0.5013
46	0.4536
36	0.3417
79	0.4382
134	0.3723
99	0.2594
126	0.2490
51	0.3584
16	1
13	0.6269
0	0
19	0.5138
251	0.7798
264	0.8486
57	0.3430
47	0.5841
42	0.4464
18	0.6064
86	0.3285
50	0.5500
52	0.5838
129	0.2981
54	0.4689
124	0.5308
58	0.6847
37	0.8379
14	0.9106
8	1
0	0
0	0
15	0.6046
34	0.5529
0	0
0	0
121	0.4759
45	0.9510
274	0.9147
285	0.9090
0	0
0	0
13	0.6966
8	1
28	1
22	0.7411
0	0
0	0
25	0.9805
35	0.2860
9	0.6981
0	0
156	0.3215
23	0.4861
293	0.9345
303	0.9414
0	0
0	0
22	0.4233
11	0.9762
8	0.9144
21	1
20	0.8982
10	0.8875
0	0
0	0
0	0
0	0
0	0
0	0
0	0
0	0
0	0
0	0
0	0
0	0
0	0
0	0
14	0.8385
30	0.6794
0	0
0	0
0	0
0	0
0	0
0	0
0	0
0	0
0	0
0	0
0	0
0	0
0	0
0	0
0	0
0	0
0	0
0	0
0	0
0	0
0	0
0	0
0	0
0	0
0	0
0	0
0	0
0	0
0	0
0	0
0	0
0	0
0	0
0	0
0	0
0	0
0	0
0	0
0	0
0	0
0	0
0	0
0	0
0	0
0	0
17	0.6091
STANDARD-384,3.tif
0	0
0	0
994	0.8989
919	0.9036
880	0.9340
848	0.9139
880	0.9281
881	0.9251
897	0.9180
887	0.9174
865	0.9222
885	0.9293
892	0.9467
861	0.9179
905	0.9125
882	0.9361
0	0
0	0
845	0.9248
786	0.9135
745	0.9301
726	0.9390
759	0.9214
765	0.9395
752	0.9129
748	0.9231
733	0.9214
750	0.9211
752	0.9235
709	0.9170
743	0.9232
777	0.9133
835	0.9097
785	0.9166
733	0.9107
708	0.9203
683	0.9297
663	0.9412
711	0.9353
686	0.9453
696	0.9313
674	0.9240
672	0.9101
688	0.9205
686	0.9179
650	0.9295
788	0.7085
715	0.9248
727	0.9292
710	0.9183
664	0.9496
654	0.9285
657	0.9279
647	0.9253
673	0.9227
662	0.9076
673	0.9227
657	0.9232
645	0.9110
652	0.9324
642	0.9229
628	0.8870
638	0.9287
714	0.9126
746	0.9269
672	0.9213
637	0.9461
642	0.9229
684	0.9377
667	0.9098
672	0.9260
640	0.9268
664	0.9149
662	0.9030
648	0.9105
664	0.9378
625	0.9263
609	0.9210
671	0.9246
729	0.9101
732	0.9356
678	0.9295
640	0.9435
636	0.9095
668	0.9205
663	0.9364
651	0.9358
665	0.9071
653	0.9387
651	0.9195
658	0.9067
667	0.9420
631	0.9351
599	0.9107
669	0.9172
704	0.9307
675	0.9096
597	0.9490
594	0.9391
591	0.9152
662	0.9350
643	0.9195
657	0.9279
651	0.9195
676	0.9155
636	0.9307
656	0.9265
650	0.9344
668	0.9271
663	0.9249
660	0.9274
712	0.9255
649	0.9329
598	0.9260
584	0.9162
601	0.9187
659	0.9193
633	0.9099
652	0.9209
664	0.9216
711	0.9088
690	0.9186
650	0.9295
652	0.9324
660	0.9207
647	0.9301
650	0.9344
700	0.9319
706	0.9177
653	0.9109
619	0.9174
651	0.9147
670	0.9185
640	0.8993
662	0.9076
693	0.9116
97	0.9384
0	0
672	0.9213
614	0.9052
637	0.9225
652	0.9049
653	0.9063
697	0.9060
705	0.9274
663	0.9202
600	0.9413
642	0.9161
675	0.9254
625	0.9503
645	0.9438
695	0.9299
0	0
0	0
664	0.9378
625	0.9263
647	0.9418
628	0.9427
641	0.9331
681	0.9131
690	0.9232
641	0.9053
612	0.9070
658	0.9293
646	0.9171
626	0.9277
632	0.9248
638	0.9406
690	0.9186
691	0.9090
641	0.9331
644	0.9494
619	0.9412
600	0.9123
661	0.9221
708	0.9157
675	0.9301
634	0.9067
637	0.9391
625	0.9051
634	0.9067
630	0.9407
627	0.9195
639	0.9302
647	0.9253
646	0.9355
629	0.9156
621	0.9087
624	0.9317
608	0.9078
646	0.9124
695	0.9299
685	0.9391
658	0.9293
603	0.9168
614	0.9386
618	0.9111
625	0.9098
640	0.9316
650	0.9180
642	0.9229
612	0.9138
629	0.9273
618	0.9043
654	0.9353
627	0.9362
646	0.9286
699	0.9195
697	0.9168
656	0.9265
596	0.9229
599	0.9398
640	0.9485
616	0.9366
631	0.9302
639	0.9025
637	0.9157
622	0.9054
612	0.9602
644	0.9096
652	0.9256
627	0.9013
658	0.9132
690	0.9186
651	0.9035
610	0.9225
575	0.9313
597	0.9542
617	0.9144
609	0.9260
613	0.9201
620	0.9306
632	0.9200
636	0.9258
615	0.9351
632	0.9200
655	0.9137
606	0.9384
638	0.9287
683	0.9364
652	0.9095
593	0.9303
591	0.9152
600	0.9291
620	0.9073
607	0.9229
617	0.9096
625	0.9098
612	0.9235
639	0.9072
601	0.9429
619	0.9011
630	0.9579
625	0.9146
638	0.9287
697	0.9123
699	0.9195
646	0.9404
621	0.9371
615	0.9524
611	0.9390
612	0.9090
616	0.9246
619	0.9011
626	0.9277
618	0.9276
610	0.9497
618	0.9111
610	0.9275
618	0.9396
657	0.9279
718	0.9177
694	0.9352
623	0.9472
596	0.9526
621	0.9321
615	0.9183
582	0.9131
617	0.9212
616	0.8967
617	0.9212
615	0.9401
619	0.9125
596	0.9300
621	0.9203
622	0.9218
664	0.9427
716	0.9152
708	0.9360
602	0.9153
591	0.9323
606	0.9507
610	0.9275
600	0.9172
626	0.9229
626	0.9277
599	0.9276
620	0.9257
600	0.9241
614	0.9336
645	0.9110
634	0.9114
684	0.9264
709	0.9216
698	0.9136
602	0.9153
576	0.9156
599	0.9276
599	0.9276
600	0.9123
635	0.9196
619	0.9362
606	0.9334
594	0.9198
603	0.9168
608	0.9126
629	0.9392
641	0.9167
659	0.9100
725	0.9203
683	0.9250
588	0.9225
580	0.9394
599	0.9398
646	0.9124
625	0.9263
607	0.9349
602	0.9036
649	0.9166
649	0.9166
645	0.9389
642	0.9229
648	0.9315
647	0.9301
665	0.9510
724	0.9410
687	0.9304
595	0.9164
600	0.9291
640	0.9316
655	0.9299
663	0.9089
620	0.9140
616	0.9366
658	0.9021
656	0.9218
651	0.9427
659	0.9308
657	0.9396
664	0.9263
651	0.9195
734	0.9227
727	0.9139
636	0.9376
632	0.9200
694	0.9286
684	0.9377
684	0.9152
703	0.9247
687	0.9258
679	0.9356
682	0.9350
663	0.9089
660	0.9438
690	0.9031
685	0.9439
736	0.9189
781	0.9017
767	0.9312
762	0.9295
810	0.9248
809	0.9194
799	0.9182
781	0.9035
820	0.9319
831	0.9095
809	0.9051
797	0.9263
773	0.9129
780	0.9211
816	0.9231
800	0.9237
840	0.9053
857	0.9236
STANDARD-384,4.tif
0	0
0	0
995	0.9126
924	0.9124
879	0.9230
849	0.9250
881	0.9292
876	0.9198
897	0.9180
881	0.9251
866	0.9233
882	0.9261
891	0.9356
862	0.9290
912	0.9195
881	0.9351
0	0
0	0
847	0.9270
786	0.9239
748	0.9231
725	0.9331
761	0.9239
764	0.9383
752	0.9129
756	0.9329
733	0.9369
750	0.9211
749	0.9199
708	0.9267
745	0.9365
779	0.9157
841	0.9163
783	0.9143
729	0.9164
711	0.9242
680	0.9256
658	0.9341
713	0.9113
688	0.9365
694	0.9286
676	0.9268
675	0.9142
689	0.9219
683	0.9364
652	0.9161
661	0.8844
718	0.9177
727	0.9139
711	0.9196
665	0.9277
657	0.9327
657	0.9165
647	0.9418
671	0.9246
657	0.9007
672	0.9213
657	0.9396
643	0.9195
655	0.9367
643	0.9128
626	0.9160
638	0.9287
714	0.9126
750	0.9211
675	0.9254
632	0.9105
644	0.9375
683	0.9479
664	0.9057
669	0.9218
641	0.9167
658	0.9293
661	0.8952
648	0.9105
660	0.9322
628	0.9307
607	0.9180
668	0.9205
731	0.9234
732	0.9202
675	0.9416
642	0.9346
632	0.9366
675	0.9301
667	0.9144
652	0.9373
666	0.8975
655	0.9416
652	0.9209
653	0.9109
668	0.9435
632	0.9366
600	0.9172
671	0.9313
705	0.9320
674	0.9240
594	0.9442
591	0.9172
590	0.9136
657	0.8962
643	0.9195
653	0.9338
651	0.9358
676	0.9155
641	0.9262
660	0.9322
646	0.9286
666	0.9243
660	0.9207
659	0.9260
714	0.9281
649	0.9166
596	0.9062
581	0.9115
599	0.9156
660	0.9207
631	0.9234
646	0.9238
663	0.9316
714	0.9235
691	0.9199
653	0.9387
650	0.9295
656	0.9218
647	0.9301
649	0.9447
704	0.9215
708	0.9313
650	0.9344
618	0.9159
646	0.9077
670	0.9074
639	0.9138
661	0.9062
693	0.9116
98	0.9480
0	0
672	0.9213
615	0.9231
633	0.9167
645	0.9224
651	0.8925
692	0.9103
705	0.9228
659	0.9308
601	0.9429
642	0.9161
675	0.9254
626	0.9518
646	0.9286
690	0.9232
0	0
0	0
665	0.9392
626	0.9160
644	0.9494
629	0.9322
643	0.9195
680	0.9275
692	0.9103
641	0.9380
605	0.9199
654	0.9123
646	0.9286
626	0.9277
631	0.9351
645	0.9389
690	0.9076
690	0.9232
642	0.9346
643	0.9479
621	0.9203
604	0.9018
654	0.9285
707	0.9144
671	0.9246
633	0.9167
635	0.9361
627	0.9080
631	0.9024
632	0.9436
623	0.9253
636	0.9258
648	0.9152
643	0.9195
632	0.9085
623	0.9117
622	0.9287
607	0.9063
647	0.9138
694	0.9129
685	0.9277
656	0.9265
603	0.9168
616	0.9246
615	0.9231
621	0.8927
641	0.9167
652	0.9095
642	0.9002
615	0.9183
627	0.9243
619	0.9291
657	0.9165
627	0.9362
648	0.9433
702	0.9189
695	0.8989
655	0.9251
595	0.9095
602	0.9322
642	0.9395
616	0.9198
629	0.9442
638	0.9171
638	0.9171
621	0.9155
607	0.9523
640	0.9039
651	0.9242
630	0.9056
656	0.9105
690	0.9186
647	0.9138
612	0.9138
583	0.9097
597	0.9417
617	0.9144
615	0.9472
614	0.9216
618	0.9276
631	0.9185
634	0.9229
612	0.9426
630	0.9171
657	0.9165
605	0.9369
636	0.9258
681	0.9336
649	0.9214
594	0.9319
590	0.9186
595	0.9335
615	0.9114
604	0.9183
617	0.9261
625	0.9051
615	0.9401
635	0.8858
601	0.9307
618	0.9276
632	0.9436
624	0.9131
642	0.9346
693	0.9071
696	0.9155
643	0.9195
624	0.9084
614	0.9508
609	0.9239
617	0.9164
612	0.9355
615	0.9066
626	0.9277
618	0.9276
616	0.9246
621	0.8993
610	0.9275
613	0.9320
655	0.9251
714	0.9126
694	0.9084
619	0.9174
598	0.9260
620	0.9356
614	0.9052
578	0.9068
619	0.9125
613	0.9037
620	0.9257
617	0.9029
616	0.9081
591	0.9152
618	0.9159
623	0.9351
665	0.9441
710	0.9075
707	0.9300
599	0.9226
590	0.9430
604	0.9476
609	0.9260
596	0.9110
623	0.9184
626	0.9113
604	0.9183
620	0.9257
599	0.9226
611	0.9290
644	0.9096
639	0.9186
681	0.9112
705	0.9055
695	0.9097
599	0.9107
575	0.9313
602	0.9153
596	0.9401
590	0.8971
636	0.9426
614	0.9336
604	0.9303
597	0.9245
602	0.9202
602	0.9272
630	0.9407
642	0.9395
662	0.9076
724	0.9190
680	0.9209
589	0.9241
582	0.9426
598	0.9382
645	0.9110
624	0.9366
608	0.9126
599	0.9107
652	0.9209
654	0.9077
642	0.9346
642	0.9229
646	0.9286
648	0.9199
666	0.9406
722	0.9385
691	0.9246
597	0.9316
605	0.9369
640	0.9152
653	0.9387
662	0.8966
613	0.9037
613	0.9320
659	0.9035
655	0.9204
653	0.9456
662	0.9350
658	0.9410
661	0.9384
657	0.9165
733	0.9214
726	0.9279
637	0.9273
634	0.8954
691	0.9246
682	0.9190
684	0.9042
702	0.9125
687	0.9146
680	0.9370
682	0.9350
663	0.8979
659	0.9308
683	0.9204
691	0.9358
735	0.9395
784	0.8910
765	0.9287
759	0.9366
811	0.9364
813	0.9137
803	0.9228
781	0.8934
818	0.9296
829	0.9073
805	0.9149
799	0.9182
769	0.9186
778	0.9188
806	0.8976
801	0.9248
839	0.9042
858	0.9147
HTgrid-384,3.jpg
0
0
987
910
871
842
872
874
892
875
858
879
886
856
895
875
0
0
838
778
737
719
754
757
745
748
728
744
742
701
737
772
826
778
723
702
678
659
706
682
686
668
667
684
678
643
712
708
719
703
660
650
652
640
668
655
663
655
638
647
638
621
633
711
741
664
631
634
680
658
664
636
659
652
640
656
619
598
663
719
725
672
636
629
666
657
645
651
648
643
650
661
625
593
665
700
667
590
587
584
654
636
649
646
666
635
649
644
661
654
653
705
645
593
570
594
654
624
638
655
699
684
646
642
651
640
644
696
698
646
616
640
665
634
655
688
93
0
667
606
633
640
644
689
697
659
591
635
668
622
642
689
0
0
660
619
641
625
638
673
682
633
601
652
639
622
624
635
687
682
635
642
613
592
656
697
666
629
630
619
624
626
622
632
643
638
623
617
619
600
641
683
678
653
597
610
609
616
631
649
635
609
621
611
651
621
640
694
690
651
589
596
637
611
625
630
634
618
610
637
647
620
653
681
642
603
571
589
608
606
609
614
628
631
606
624
644
603
635
673
646
590
583
591
615
601
609
619
607
629
597
612
625
621
636
671
693
639
617
610
604
605
607
612
619
611
608
614
602
612
651
685
688
615
592
618
610
572
609
604
612
612
611
590
614
614
658
684
701
594
586
600
601
595
623
618
593
613
593
605
639
630
679
679
691
592
568
594
593
590
626
613
596
591
601
601
628
635
654
688
673
581
572
594
641
618
602
593
644
646
638
635
638
638
662
695
681
585
594
631
645
652
611
611
651
651
650
654
649
651
643
672
722
630
625
684
679
678
696
684
671
677
658
654
676
673
709
707
761
753
806
799
792
771
816
820
802
789
767
775
786
768
793
761
HTgrid-384,2.jpg
1762
1629
1577
1618
1597
1627
1550
1601
1675
1669
1328
1370
1283
1284
1670
1624
1781
1681
1655
1686
1621
1652
1633
1628
1701
1698
1358
1410
1300
1324
1711
1700
1731
1697
1696
1679
1694
1687
1680
1687
1747
1748
1675
1691
1712
1702
1661
1652
1777
1700
1714
1697
1709
1727
1708
1731
1773
1771
1705
1699
1719
1717
1668
1679
1693
1686
1720
1720
1683
1693
1683
1678
1685
1683
1749
1731
1735
1717
1728
1734
1715
1725
1744
1720
1688
1705
1685
1700
1698
1691
1738
1742
1710
1768
1769
1731
1777
1849
1745
1729
1741
1749
1799
1788
1725
1721
1396
1424
1749
1754
1892
1889
1870
1911
1739
1749
1756
1761
1791
1899
1731
1747
1412
1401
1754
1765
1848
1926
1804
1892
1748
1729
1749
1772
1689
1748
1685
1708
1828
1854
1739
1778
1757
1759
1832
1878
1742
1727
1776
1754
1748
1730
1710
1708
1844
1893
1839
1857
1748
1771
1763
1812
1808
1822
1663
1662
1772
1739
1823
1785
1764
1787
1469
1476
1821
1810
1761
1807
1831
1863
1654
1652
1742
1796
1772
1829
1716
1870
1444
1486
1915
1895
1752
1822
1780
1734
1801
1828
1867
1849
1836
1784
1761
1780
1911
1953
1852
1828
1780
1835
1753
1749
1812
1878
1879
1790
1880
1789
1756
1793
1905
1940
1827
1916
1918
1951
1863
1772
1791
1803
1832
1866
1844
1803
1968
1975
1976
1976
1915
1912
1897
1864
1797
1825
1791
1815
1873
1879
1824
1844
1949
1975
1976
1976
1901
1859
1702
1653
1842
1910
1919
1889
1911
1883
1833
1848
1832
1883
1944
1949
1968
1944
1708
1706
1898
1883
1923
1915
1854
1903
1870
1834
1854
1825
1901
1935
1952
1969
1976
1976
1941
1925
1964
1973
1825
1909
1699
1687
1976
1976
1934
1966
1912
1924
1976
1976
1933
1898
1953
1973
1803
1917
1683
1671
1976
1976
1952
1959
1958
1945
1935
1957
1976
1976
1976
1976
1976
1976
1976
1976
1976
1976
1976
1976
1976
1976
1959
1931
1976
1976
1976
1976
1976
1976
1976
1976
1976
1976
1976
1976
1976
1976
1976
1976
1976
1976
1976
1976
1976
1976
1976
1976
1976
1976
1976
1976
1976
1976
1976
1976
1976
1976
1976
1976
1976
1976
1976
1976
1976
1976
1976
1976
1976
1972
HTgrid-384,4.jpg
1976
1976
987
1056
1103
1135
1101
1100
1091
1130
1170
1162
1195
1215
1211
1238
1976
1976
1135
1195
1236
1254
1220
1216
1231
1226
1269
1257
1291
1332
1320
1327
1144
1200
1250
1272
1297
1322
1267
1294
1285
1302
1313
1302
1347
1378
1378
1382
1254
1269
1315
1322
1323
1333
1309
1324
1310
1322
1345
1337
1381
1396
1418
1381
1233
1306
1348
1335
1300
1318
1312
1338
1320
1318
1337
1330
1384
1407
1386
1378
1247
1303
1338
1347
1304
1313
1329
1316
1328
1326
1336
1326
1381
1412
1392
1389
1305
1383
1390
1392
1324
1339
1327
1333
1304
1336
1319
1323
1337
1351
1386
1365
1330
1385
1400
1379
1320
1348
1335
1316
1270
1289
1322
1330
1346
1366
1393
1381
1271
1329
1360
1338
1308
1340
1319
1288
1880
1976
1307
1369
1364
1361
1392
1383
1276
1318
1381
1337
1305
1352
1332
1291
1976
1976
1309
1352
1356
1380
1400
1380
1286
1336
1374
1324
1333
1355
1347
1335
1288
1289
1332
1333
1370
1392
1388
1366
1309
1347
1342
1358
1350
1345
1355
1344
1331
1328
1344
1355
1370
1392
1397
1367
1295
1324
1379
1364
1363
1360
1337
1328
1338
1362
1353
1360
1348
1381
1388
1364
1283
1325
1387
1375
1339
1362
1349
1346
1341
1359
1369
1335
1351
1378
1386
1367
1335
1367
1400
1382
1360
1363
1365
1363
1348
1346
1362
1347
1348
1394
1396
1378
1331
1384
1390
1384
1364
1374
1363
1357
1366
1344
1377
1361
1363
1387
1399
1368
1286
1335
1356
1365
1372
1367
1368
1364
1353
1363
1364
1358
1382
1387
1388
1348
1287
1360
1386
1360
1366
1403
1363
1368
1359
1361
1362
1388
1374
1378
1380
1360
1275
1382
1388
1377
1373
1386
1356
1354
1377
1361
1381
1367
1341
1349
1345
1339
1285
1382
1404
1378
1383
1392
1346
1366
1377
1385
1375
1379
1356
1345
1355
1329
1301
1388
1400
1379
1335
1355
1370
1383
1327
1326
1335
1337
1341
1345
1342
1315
1289
1383
1378
1341
1328
1320
1364
1365
1324
1325
1325
1315
1329
1328
1345
1309
1253
1349
1347
1287
1300
1298
1278
1297
1302
1297
1314
1318
1302
1305
1291
1282
1217
1219
1173
1168
1180
1203
1160
1150
1174
1182
1206
1202
1197
1214
1218
1215
HTgrid-384,5.jpg
0
0
238
224
269
274
266
276
252
244
371
379
256
231
233
262
0
0
174
223
248
258
278
272
218
224
354
375
216
207
168
156
263
253
318
279
248
249
269
270
179
174
212
219
263
242
21
81
270
232
300
277
232
225
248
232
135
104
210
172
308
258
93
44
240
223
198
206
235
255
218
189
248
251
212
213
0
0
0
0
235
223
187
161
232
241
192
124
231
271
230
234
0
0
13
0
77
162
0
0
267
249
204
190
130
128
246
219
198
154
10
11
71
38
0
0
259
255
221
218
95
70
226
220
171
183
0
0
160
108
17
81
169
188
323
335
0
0
360
367
156
66
0
0
178
164
24
68
173
167
329
324
0
0
362
342
46
50
0
0
12
0
34
29
168
182
0
0
338
352
26
19
31
31
14
43
0
0
14
24
141
110
0
0
347
345
38
40
60
21
16
16
121
33
23
21
184
179
54
30
118
28
133
91
245
236
25
48
93
31
26
49
158
104
10
11
43
41
40
18
245
245
38
26
21
15
240
254
133
114
0
0
182
130
162
132
0
0
0
0
0
0
222
229
133
80
0
0
142
143
201
165
0
0
0
0
181
45
0
31
377
379
26
22
116
15
244
177
50
10
0
16
29
116
0
12
381
376
36
28
40
56
192
137
11
0
0
0
0
0
11
33
35
84
338
313
61
30
43
25
36
12
0
0
0
0
67
0
36
89
324
317
31
21
156
15
19
0
0
0
49
12
12
0
0
15
29
16
57
45
30
14
19
12
22
0
12
11
0
16
0
23
32
13
51
20
0
0
11
0
0
0
21
21
11
11
20
22
67
41
0
29
384
377
0
0
19
0
23
36
0
0
0
0
59
86
0
19
378
367
0
0
19
80
HTgrid-384,1.jpg
318
304
316
298
261
254
285
270
276
261
457
442
576
548
205
224
286
300
293
279
249
242
272
274
270
259
464
410
556
537
81
0
278
238
258
276
214
182
189
154
256
233
190
172
197
157
191
184
249
221
241
260
187
113
173
143
257
246
222
169
196
169
162
158
214
201
237
235
267
271
234
249
163
130
266
249
236
208
246
223
141
189
208
202
252
243
246
251
91
97
250
207
194
174
222
208
212
240
251
245
244
196
214
100
139
18
398
386
138
14
0
0
182
196
234
232
201
166
220
188
15
56
391
355
50
19
11
0
79
157
211
207
93
124
171
181
212
205
105
94
84
50
79
110
83
49
188
176
65
61
196
188
217
210
41
23
126
24
152
129
135
78
46
121
364
314
164
110
94
107
144
79
483
454
33
48
37
101
22
34
358
315
168
153
135
15
57
73
470
451
14
0
157
153
121
124
58
53
59
71
28
0
53
102
330
324
19
15
98
84
50
22
46
20
53
58
22
22
134
118
337
323
27
0
27
26
11
10
32
11
30
13
87
44
81
37
0
0
17
32
43
37
10
21
10
38
19
15
37
26
89
91
0
0
10
0
30
58
12
20
52
35
251
206
64
14
25
15
15
0
89
14
30
11
10
0
43
26
224
207
20
21
15
37
83
0
26
0
0
0
24
22
43
25
17
0
123
35
0
0
26
12
43
101
0
0
20
11
19
77
10
11
18
26
0
0
13
0
0
59
148
38
0
0
0
0
0
0
0
0
0
0
0
0
0
0
46
110
0
0
0
0
0
0
0
0
0
0
0
0
0
0
0
0
0
0
0
0
0
0
0
0
0
0
0
0
0
0
0
0
0
0
0
0
0
0
0
0
0
0
0
0
0
0
GDgrowth-384,3.tif
1181
1149
1099
1121
1063
1051
1110
1105
1130
1126
1064
1094
1107
1107
1057
1053
1078
1001
933
926
899
911
916
930
928
955
935
924
946
865
868
994
1014
885
910
900
895
890
897
898
835
826
893
881
871
818
809
935
1005
918
884
885
880
880
886
887
806
822
840
872
811
784
800
924
997
914
881
861
839
825
816
834
847
872
810
814
811
778
802
952
970
930
861
871
844
806
844
831
844
844
818
830
830
819
815
967
985
913
845
834
807
834
847
839
831
832
785
836
838
804
838
947
979
903
835
824
848
828
845
860
838
833
826
821
835
854
883
937
956
877
842
870
852
819
866
846
850
847
825
844
831
812
812
890
942
876
824
880
865
837
863
862
835
826
831
839
803
787
829
880
943
905
865
890
883
835
849
868
866
857
839
877
801
809
883
950
964
891
846
896
842
856
843
893
899
882
860
835
832
820
897
935
960
875
825
852
851
853
878
887
869
855
869
859
854
871
861
924
971
900
820
841
873
873
939
937
879
849
852
880
896
827
879
928
921
886
850
879
860
915
0
0
951
882
856
924
858
813
902
965
957
890
884
866
839
932
0
112
953
909
874
911
879
852
888
963
969
898
889
904
886
898
942
970
901
874
856
898
813
792
800
886
984
904
900
909
895
898
872
933
897
888
878
900
789
801
799
909
975
937
828
867
915
905
893
900
905
899
916
930
878
879
916
1000
1013
919
828
852
909
888
910
904
877
917
906
931
874
864
933
1026
989
882
861
884
899
883
909
908
905
926
871
884
896
906
974
996
990
1035
884
935
932
909
921
956
946
969
904
947
974
1003
1075
1147
1083
1029
967
1042
1025
1011
1039
1025
1041
1034
983
1026
1078
1161
0
0
1224
1258
1201
1240
1232
1193
1222
1247
1222
1216
1176
1211
1272
1373
0
0
GDgrowth-384,1.tif
0
0
0
0
0
0
0
0
0
0
0
0
0
0
0
0
0
0
0
0
0
0
0
0
0
0
0
0
0
0
0
0
0
0
0
0
0
0
0
0
0
0
0
0
0
0
0
0
0
0
0
0
0
0
0
0
0
0
0
0
0
0
0
0
0
0
0
0
0
0
0
0
0
0
0
0
0
0
0
0
0
0
0
0
0
0
0
0
0
0
0
0
0
0
0
0
0
0
0
0
0
0
0
0
0
14
0
0
0
0
0
0
0
0
0
0
0
0
0
0
5
7
0
0
0
0
9
0
0
0
0
0
0
0
0
0
0
0
0
0
0
0
0
0
0
0
0
0
0
0
0
0
0
0
0
0
0
0
0
0
0
0
220
267
0
0
0
0
0
0
0
0
0
0
0
0
0
0
166
276
0
0
0
0
0
0
0
0
0
0
0
0
0
0
512
526
0
0
0
0
0
0
116
153
0
0
0
0
0
0
528
544
0
0
0
0
0
0
181
260
0
0
0
0
0
0
0
0
0
0
0
0
0
0
0
0
0
0
0
0
0
0
0
0
0
0
0
0
0
0
0
0
0
0
0
0
0
0
0
0
357
400
0
0
0
0
0
0
0
0
0
0
0
0
0
0
396
412
0
0
0
0
0
0
0
0
0
0
0
9
0
0
0
0
0
0
13
0
0
0
0
0
0
0
4
6
0
0
0
0
0
0
0
0
0
7
0
0
0
0
0
0
0
0
0
0
3
0
0
0
0
0
0
0
0
0
0
0
0
0
0
0
0
0
0
0
0
0
0
0
0
0
0
0
712
685
404
495
0
0
0
0
0
0
0
0
0
0
0
0
720
716
472
509
0
0
0
0
0
0
0
0
0
0
GDgrowth-384,5.tif
0
0
0
0
365
372
0
0
0
0
0
0
0
0
0
0
0
0
0
0
384
384
0
0
0
0
0
0
0
0
0
0
0
0
0
0
0
0
0
0
0
0
0
0
0
0
0
0
0
0
0
0
0
0
0
0
0
0
0
0
0
0
0
0
0
0
0
0
0
0
0
0
23
0
0
0
0
7
0
0
0
0
0
0
0
0
0
0
69
29
0
0
0
0
0
0
0
0
0
0
0
7
0
0
0
0
321
320
0
0
0
0
0
0
0
0
0
0
0
0
0
0
304
293
0
0
0
0
0
0
0
0
0
0
0
0
0
0
0
0
0
0
0
0
0
0
0
0
0
0
0
0
0
0
0
0
0
0
6
0
0
0
7
0
0
0
0
0
0
0
0
0
0
0
0
0
0
0
0
0
0
0
0
0
0
0
0
0
0
0
0
0
0
0
0
0
0
0
321
106
0
0
0
0
0
0
0
0
0
0
0
0
0
0
241
209
0
0
0
0
0
0
0
0
0
0
0
0
456
354
0
0
0
40
0
0
0
0
0
10
0
0
0
0
356
349
0
0
191
9
0
0
0
0
0
0
0
0
0
0
0
0
0
0
0
0
0
0
0
0
0
0
0
0
0
0
0
0
0
0
0
0
0
0
0
0
0
0
0
0
0
0
0
0
12
0
0
0
0
0
0
0
0
0
0
0
0
0
0
0
4
4
0
0
0
0
0
0
0
0
0
0
8
123
0
0
0
0
0
0
0
0
47
0
0
0
0
0
0
0
0
0
0
0
0
6
0
0
15
15
12
0
0
0
0
0
301
272
0
0
5
13
0
0
0
0
12
0
0
0
0
0
357
337
0
0
5
0
0
0
0
0
0
0
