# Supplementary material for: ScreenMill: A freely available software suite for growth measurement, analysis and visualization of high-throughput screen data
Source: BMC Bioinformatics. 2010 Jun 28;11:353. doi: 10.1186/1471-2105-11-353 (PMC2909220; doi:10.1186/1471-2105-11-353)
Supplement: Additional File 4 — Comparison of Measurement Modes (Dittmar et al, additional file 4.zip). This file contains data comparing CM Engine's three measurement modes to HT Colony Grid Analyzer [16] and Growth Detector [17]. This file contains data in several files: • Additional File 4 - Comparison of Measurement Modes.pdf: A summary of the results and notes on how the analysis was performed. • Cartoons: Cartoon representations of raw measurements generated in DR Engine (.png file formats). • CM Engine: the original images analyzed by CM Engine (.tif). • Growth Detector Data: Original images (.tif files) and results of running Growth Detector (.png files). • HT Colony Grid Data: Original images (.jpg) and results of running HT Colony Grid Analyzer (.dat and .png files). [file 1471-2105-11-353-S4.ZIP › Results/384/CM_BackgroundSubtracted-colonyAreas.txt]

BS-384,1.tif
2.5259
1.9833
2.5284
1.9222
1.3992
1.5305
2.4849
1.8863
2.2433
1.7253
12.3123
11.5941
19.6003
20.0623
1.8332
3.6101
1.9086
1.8601
1.6192
1.4891
1.4581
1.1444
1.9630
2.0147
1.8842
2.0019
11.1357
8.7787
16.9001
18.2085
1.3405
2.3525
2.1489
1.2828
1.6527
1.7952
0.7862
0.6486
0.8842
0.7063
2.0083
1.6806
1.5943
1.6625
1.7873
1.4917
1.8797
2.5428
1.8227
1.3590
1.3213
1.5698
0.8371
0.7602
0.8198
0.7485
2.1757
2.3397
1.9125
1.3865
2.0034
1.7496
1.8722
2.5094
1.5098
1.0034
1.2666
1.4864
2.3944
2.2624
1.7119
2.1610
1.0633
1.0041
3.1256
2.9400
2.4355
2.1776
3.3937
3.5615
1.3191
1.0822
1.3431
1.0860
2.4544
2.0011
1.9597
2.3284
0.9762
0.9253
2.5728
1.9981
2.2968
1.8933
2.9744
3.0684
1.9971
1.6686
1.9947
1.8409
1.9894
1.4710
1.5343
1.4038
1.0109
0.7557
10.1101
9.5479
1.5377
1.1882
0.7594
0.6642
1.8757
1.4766
1.7413
1.8748
1.4491
1.2741
1.8277
1.4819
0.6716
0.7775
9.6523
8.5901
1.4578
1.2119
0.6391
0.8531
1.1631
1.2934
1.5584
1.4913
1.3959
1.0381
1.2692
1.7466
2.2334
1.9299
1.1897
1.3880
1.4253
1.5290
1.8775
2.0175
1.4397
1.0192
1.3062
1.2726
0.9223
1.1086
1.7217
1.6459
2.3552
2.1931
1.0222
1.0445
1.5449
1.2775
2.1625
2.1001
1.6850
0.9725
0.9928
1.0799
7.1124
5.7477
1.6339
1.2896
1.2519
1.3571
1.5381
1.4593
14.2779
14.0743
1.7134
1.6421
1.6487
1.2628
0.8322
0.9072
7.1161
5.7534
1.5720
1.6493
1.2949
0.9231
1.2097
1.6693
13.8650
13.3152
1.1908
1.2745
2.1227
1.5298
1.3714
1.2798
1.0667
1.1663
1.1531
1.3009
1.0641
0.6640
1.5313
1.9491
8.3133
7.5588
1.7425
1.4798
2.1786
1.4174
0.8397
0.6124
1.0339
0.7907
1.0671
1.1482
0.8254
0.9140
1.7628
1.8495
8.4676
8.1735
1.5366
1.4852
2.0559
1.1011
0.5615
0.7345
0.8616
0.5845
1.0173
0.7760
1.3277
1.5290
1.8748
1.4913
0.0486
0.0958
1.6075
1.2299
1.5978
0.9630
1.1406
0.7285
0.5332
0.9106
0.9634
0.8371
0.9793
1.2873
1.6995
2.1565
0.1538
0.0411
1.2251
1.1731
1.8390
1.2489
0.7496
0.7700
1.1267
0.9989
3.8394
3.0977
1.6301
1.0833
1.2628
1.1689
1.5879
1.1425
2.2085
1.3838
1.5974
0.9284
0.5053
0.6904
1.2670
0.8624
3.2919
2.7719
0.9057
1.1719
0.9770
1.1422
2.0260
0.9468
1.4140
1.5945
0.1393
0.0041
0.8733
1.1052
1.1912
0.8416
0.8846
0.7504
1.9416
1.4796
7.541478129713424E-4
0.0121
1.7428
1.4389
1.6388
2.1736
0.1352
0.0679
1.0939
0.7504
0.7903
1.3544
0.8820
0.7470
1.3967
1.2523
0.0343
0.0034
1.4544
1.1927
2.1618
1.6078
2.4276
1.4713
0
0
0
0
0.0181
0.0121
0
0
0.0090
7.541478129713424E-4
3.770739064856712E-4
0.0230
0
0
2.1114
1.6859
0
0
3.770739064856712E-4
0
0
0.0573
3.770739064856712E-4
0
0
0.0185
0
0.0072
0
0
0.0029
0.0162
0
0
0
0.0068
0.0011
0.0328
0.1376
0.1176
0.0535
0
0
0.0113
0.0517
0.0017
0
0
0
0
0
0
0
0
0.0786
0
0.0886
0
0.0013
0
0.0372
0.0597
BS-384,2.tif
1.9756
2.2111
2.3543
2.4599
2.6011
2.2868
4.8355
4.5061
1.2488
1.4513
13.7426
13.8228
19.3543
19.1011
2.5454
2.7596
1.9771
1.3868
1.8824
1.6657
2.9464
2.0766
3.4778
3.4956
1.1246
1.0995
12.5603
11.6823
17.3040
17.9345
1.7607
1.6444
2.4354
1.8251
1.8088
2.1760
1.3421
1.1261
1.4260
1.4556
0.5980
0.7008
2.4889
1.8898
1.9619
2.4808
4.1716
4.6747
2.0900
2.2482
1.6143
1.8177
0.9948
1.0570
1.3920
1.1701
0.7907
0.6875
2.1587
2.1820
2.1413
2.3639
4.0828
3.7295
3.1260
2.2800
1.3177
1.5925
2.4242
1.8251
2.3879
3.1394
2.8735
2.8051
1.4878
1.7685
2.0366
3.2149
2.0333
1.9775
2.4709
1.5991
1.2134
1.5932
2.1095
2.1010
2.7740
2.6405
2.5429
2.8761
1.6572
1.7226
2.8695
1.8898
1.7781
2.0462
1.6718
1.5647
1.6006
1.5684
1.4970
1.2785
0.8051
1.0392
1.8473
2.0518
14.8687
14.2533
2.0499
1.9993
1.3014
1.3453
1.3212
0.7089
1.5551
1.3180
1.2947
1.5592
0.9467
0.7474
1.8569
1.8691
14.4978
15.1354
2.1065
1.8140
1.6128
1.1911
1.6436
0.8783
1.9656
2.5573
1.5695
1.6017
3.8857
2.8099
4.0910
3.5248
1.3961
1.2559
2.0902
1.8687
2.3543
2.6473
1.6956
1.0503
1.8476
2.1720
1.5699
1.8646
2.0499
4.2075
3.4516
3.7182
1.5351
1.2567
1.7692
2.1276
3.4682
2.2856
2.4288
1.6017
1.2981
1.4075
5.4623
5.2175
1.7611
3.5499
1.4586
1.6572
2.8299
1.7984
14.3813
14.8114
2.0865
2.3331
2.3916
1.7282
1.5514
1.0973
5.6106
5.3391
2.4904
1.8861
2.6058
1.7241
3.7045
1.7959
15.8584
14.5991
1.6697
1.7144
3.6015
1.6328
2.0688
2.7422
1.6568
1.5496
1.6553
1.7666
1.8720
3.0377
2.9630
2.6483
1.6457
1.4220
2.1694
2.3527
2.7259
1.8576
2.6098
2.9161
1.5322
1.3502
1.4619
2.1760
1.5166
3.8240
3.1413
2.8288
2.0825
1.6812
2.3680
1.9386
2.0520
1.1686
1.7027
2.3987
1.8672
1.8288
1.6638
1.6106
1.9734
2.6169
1.3561
1.0351
0.2822
0.2419
2.0303
2.2553
2.1694
2.3709
2.1790
2.1694
2.6960
1.9967
1.8070
1.8524
2.7274
2.3898
1.6124
1.3143
0.4667
0.3916
2.2637
2.3981
6.6727
6.7604
2.3454
1.5004
1.4386
1.5984
1.6964
1.7252
2.3051
2.4834
2.3724
2.2825
1.9246
1.8976
1.7567
2.0360
5.8085
5.8051
1.7951
1.7984
1.6305
1.6172
2.3339
1.8310
2.2629
2.8953
2.5518
2.9157
2.2907
2.1775
1.9553
1.6972
0.6604
0.2086
1.4297
1.7001
1.4083
1.5462
2.5288
2.0925
6.1265
6.4334
0.3891
0.4586
2.0533
1.9645
2.4993
2.4824
0.4800
0.2962
1.5503
1.9530
1.5251
1.4678
3.3957
1.9911
6.3635
7.0362
0.4604
0.3277
2.1298
2.0004
2.1864
2.2300
2.3028
1.5203
0
0.0015
0
0
0
3.698224852071006E-4
0.0170
0
0
0
0
0
0
0
2.1252
1.8136
0.0078
0
0
0
0
0
0
0.0107
0
0
0
0.0081
0
0
0.0025
0
0
0
0
0
3.698224852071006E-4
0.0048
0
0.0207
0
0
0.0085
0.0030
0.0033
0
0
0.0323
0.0127
8.183306055646482E-4
0
0
0
0.0020
0.0319
0
0.0094
0
0
0
0.0078
0.5505
BS-384,3.tif
0
0
38.9691
35.7435
34.2742
34.1281
34.5407
34.4316
35.6246
35.7358
33.9715
34.8595
35.8402
35.0048
37.1919
39.0053
0
0
30.1462
27.4956
25.9692
25.2057
26.5073
26.8168
26.3904
26.6763
25.5323
26.2750
27.0399
25.6854
27.1618
31.1266
32.5361
27.5664
25.7137
24.7591
23.6520
22.8171
24.8498
23.9459
24.5606
23.7772
23.7816
24.3589
24.7083
23.7620
27.9046
28.8770
27.7368
24.6607
23.0733
22.7362
22.4002
22.6023
23.3324
22.9510
23.1096
23.0940
22.7431
23.4855
23.2827
23.0849
24.2123
28.8429
29.1142
23.8799
21.7975
22.1861
23.7286
23.2242
23.6183
22.2863
23.0972
23.4485
23.3247
23.6720
22.3614
21.5490
24.7554
29.7456
28.2881
23.4514
22.3128
21.8784
23.2845
23.0700
22.3766
22.9100
22.7729
22.9583
23.3287
23.5976
22.1916
21.6448
24.6720
28.1823
25.4303
20.3679
20.2072
20.2504
22.4851
22.0976
22.4673
22.5541
23.4220
22.4953
23.1255
22.8752
23.6310
23.7972
23.9398
28.7825
25.0441
20.8509
20.0207
20.6549
22.9100
22.0094
22.5308
22.6756
24.8970
24.1854
23.5515
23.0192
23.6252
23.1952
23.5686
28.2668
26.2540
22.9020
21.0867
22.1020
23.1089
22.8850
23.1506
24.3073
3.0998
0.0214
24.1644
22.2565
22.8712
23.9815
23.3215
27.6242
26.9375
23.3400
20.3487
22.1629
23.2881
21.7678
22.7660
24.3494
0.0537
0
23.8737
22.1023
23.2329
22.7402
23.4623
27.0585
26.4980
22.7115
21.3084
22.6375
22.3059
22.1121
21.8295
22.8077
24.6190
24.6967
22.7427
22.9873
22.2721
21.6622
24.5493
28.0505
25.9872
21.6680
22.0011
21.6480
22.0134
22.0581
22.1324
22.7097
22.8483
22.8530
22.4811
22.0925
22.5330
22.2634
23.6147
28.3502
26.3798
22.9891
20.8625
21.1854
21.5802
21.7602
22.1419
22.6259
22.5704
21.8687
22.1564
22.1332
23.4478
22.6745
23.8273
28.3626
26.6394
22.8538
20.6132
20.5229
22.3534
21.2957
21.8538
22.0806
22.5501
21.9677
21.9361
23.1237
23.0559
22.8218
24.1840
27.7476
24.8522
21.6887
20.1941
20.7039
21.5559
21.1916
21.4470
21.5581
22.1252
22.2569
21.8066
22.4742
23.4967
22.0922
23.4623
27.6238
25.3806
21.1789
20.6709
21.0218
21.3585
21.2674
21.5377
21.6586
21.3396
22.6905
21.4710
22.0533
22.8099
22.3001
23.4753
27.8850
27.0521
23.2689
21.9699
21.4053
21.1284
21.2195
21.4067
21.4028
22.1433
21.7950
21.8073
22.3509
21.7656
22.2213
23.8175
29.0112
27.5889
22.0809
21.1401
21.5497
21.4463
20.1985
21.3857
22.0076
21.9267
21.9126
22.0421
21.3832
22.3019
22.6499
24.6041
28.7200
28.0629
21.6959
21.3868
21.2478
21.3530
20.7032
22.1041
22.0544
21.2721
22.0312
21.4833
22.1952
23.5352
23.4409
25.1727
28.5813
27.3073
21.5871
20.2623
21.4819
20.9775
20.8284
22.3843
22.2253
21.2598
21.1194
21.5697
22.1444
23.1154
23.7228
24.2787
29.0272
26.6755
21.5163
20.7094
20.7739
22.6096
21.7964
21.3128
20.9960
23.3937
23.4369
23.4285
23.2344
23.5795
23.5635
24.6506
30.03125
27.4050
21.6132
21.4329
22.2678
23.2885
23.4282
21.7964
21.9144
23.4434
23.5283
23.7402
23.9042
24.5595
24.8458
24.0439
29.7147
29.5032
23.1368
23.0112
24.3131
24.2003
24.3723
25.1669
24.4688
24.5236
24.5914
24.0588
23.7152
24.9837
25.3342
27.4380
31.8926
34.1210
30.8330
32.5580
32.1883
31.7949
30.6359
32.6748
33.2537
32.5548
32.1939
31.4263
31.8350
33.0703
33.1497
34.7724
38.7473
BS-384,4.tif
0.0186
0.0040
40.1277
36.4267
34.8173
33.5801
35.1714
34.9149
35.7591
35.7820
33.9667
34.8426
36.3260
35.4817
37.3027
39.6667
0
7.25689404934688E-4
30.2413
27.5464
26.0399
25.2297
26.4851
26.8164
26.4046
26.3335
25.5174
26.3411
27.0305
25.8335
27.2398
31.1414
32.1587
27.6136
25.7369
24.4184
23.6161
22.9046
24.8835
24.0475
24.1919
23.3541
23.8639
24.3403
25.1749
23.7783
26.8411
28.9010
28.2913
25.0392
23.1488
22.7935
22.4205
22.2612
23.6607
22.9601
23.1702
22.7540
22.6880
23.5809
23.3632
23.0098
25.2616
28.9431
29.6779
23.9427
21.8335
22.2300
23.7355
22.8614
23.5958
22.3135
23.6009
23.4869
23.4216
23.6684
22.3919
21.9746
24.7783
29.7985
28.2171
23.9474
22.3037
21.8131
23.4187
23.1219
22.4735
22.9416
23.1332
23.0501
23.3846
23.5980
22.2068
21.7007
24.7235
28.7360
25.8321
20.4485
20.1567
20.2841
22.5450
22.1531
22.8922
22.6361
23.8433
22.8973
23.1346
22.9227
23.5838
23.8371
24.0167
28.7692
24.9976
20.8465
20.0018
20.6814
22.9960
21.9931
22.5080
23.0054
24.9960
24.6346
23.6020
22.6676
23.6401
23.2816
23.9891
28.7175
27.1879
22.9478
21.0508
22.1339
23.0983
22.4035
23.1938
24.7692
3.1270
0.0218
24.2678
21.8469
23.2126
23.5628
23.6419
28.2031
26.9227
23.3752
20.7253
21.7587
23.3636
21.8494
22.7311
24.7830
0.0595
0
23.9938
22.0972
23.2743
22.8153
23.4822
27.1182
26.5252
22.7210
21.4042
22.6063
22.3581
21.7442
21.8120
22.8374
24.5864
24.3077
22.7148
22.9383
22.7290
21.7961
24.0490
28.6146
26.4559
21.7391
21.9790
21.6350
21.6861
21.9946
21.7990
22.3055
22.9615
22.7856
22.1230
22.2413
22.4503
21.8933
23.3549
28.0088
26.4103
23.0152
20.8893
21.2413
21.5566
21.6843
22.1905
22.5940
22.6593
22.0279
22.1208
21.8541
23.4753
22.6161
23.8788
28.4820
26.6158
22.8697
20.5700
20.5718
22.4093
21.2769
21.8153
22.5403
22.5388
22.0131
21.5809
22.8255
23.0392
22.8843
24.1557
27.7280
24.9271
21.7943
20.2079
20.7544
21.5874
21.6096
21.4292
21.6397
22.5152
22.2627
21.7536
22.4790
23.5080
22.1916
23.5127
27.1919
25.3197
21.6934
20.7823
20.9586
21.7547
21.2315
21.5047
21.6393
21.7050
22.6615
21.4615
22.0559
22.8745
22.6517
23.5504
27.4663
27.0569
23.2159
21.7134
21.3632
21.1513
21.2304
21.4844
21.5214
22.2152
21.8476
21.9176
21.9898
22.1245
22.2427
23.8676
28.9627
27.1538
22.1234
21.5570
21.9793
21.5134
20.2656
21.7961
21.7017
21.8763
21.9263
22.1411
21.3527
22.2848
22.7308
24.5464
28.7780
27.6442
21.2819
21.4652
21.2322
21.3676
20.6578
22.1397
22.1154
21.6738
22.0922
21.5156
22.2533
23.1872
23.0943
25.1753
28.2260
27.4195
21.5726
20.6988
21.1194
20.9496
20.7700
22.4194
22.2065
21.6150
21.1894
21.5747
22.1745
22.7939
23.3705
24.3095
29.4872
26.6859
21.5704
20.4496
20.7874
22.6796
22.2776
21.3861
21.0007
23.3882
23.5406
23.1118
23.2522
23.1988
23.5835
24.2594
29.6647
26.9647
21.3026
21.5247
22.6731
22.8730
23.4057
21.5127
21.6335
23.4956
23.5791
23.4209
23.9822
24.2525
24.1803
24.0432
29.2560
26.9327
22.7685
23.0025
24.25
23.7478
24.4877
24.8843
24.4927
24.1255
24.2413
24.0610
23.6212
24.9256
24.9949
26.9837
31.4647
33.0816
30.9033
33.0466
32.6463
32.3625
31.6604
33.8049
33.8523
32.5058
32.2164
30.9731
31.3131
32.5781
32.6949
34.3982
38.1246
BS-384,5.tif
0
0.2807
1.2508
1.4255
2.3727
2.1318
2.6432
3.0274
2.2758
1.9280
8.4116
8.9546
3.1931
2.6223
2.8695
3.6378
0
0.0059
0.8095
1.0477
1.4553
1.9294
2.4797
2.6579
1.5303
1.6420
7.0263
7.6568
2.0481
2.2382
2.0803
2.3903
2.5724
1.9257
4.6102
3.2918
1.5828
1.9161
2.6956
2.8491
1.3983
1.2552
1.6442
1.8868
2.8177
2.8584
1.4024
1.7594
2.6661
1.7622
3.6912
3.4767
1.6339
1.6017
2.2641
2.0518
0.9726
1.1135
1.5643
1.7367
5.6686
3.3118
1.4553
1.5385
1.9660
1.3040
1.0496
1.1305
1.3842
2.0473
1.2907
1.2966
2.4952
2.8336
2.0396
2.0067
0.0055
3.698224852071006E-4
0.6627
0.7917
1.8752
1.6993
1.0244
0.8735
1.5447
1.7378
1.2341
1.1956
2.0973
2.7984
2.1209
1.9996
0.0159
0.0037
0.4578
0.6133
1.0761
1.1653
0.1468
0.1139
2.5351
2.3243
1.5259
1.3310
1.0155
1.1280
2.8536
2.3243
2.1268
1.9604
1.1882
1.1056
0.9574
0.9301
0.0995
0.1302
2.1990
2.0699
1.7518
1.8561
0.9700
1.0425
2.0166
2.1180
2.1535
2.1416
0.9490
1.0266
1.4313
1.1916
0.6842
0.8532
1.1183
1.2615
5.1479
6.0129
0
0
8.0266
8.4848
1.8428
1.3987
0.7833
0.6886
1.6403
1.6272
0.6431
0.9116
1.2138
1.1916
5.5680
5.0736
0
0
8.0181
7.0621
1.4408
1.3765
0.6224
0.7635
0.5622
0.2607
0.6036
0.9423
1.3957
1.4216
0.2615
0.3332
6.3695
6.9238
0.9038
0.7973
1.2330
1.2533
1.1476
1.5921
0.5110
0.3635
0.5662
0.6439
1.2496
1.1587
0.2437
0.2859
6.2541
6.1054
0.8114
1.1690
1.2385
1.2788
1.3454
1.2132
1.3122
0.7119
0.5954
0.6542
1.3365
1.3413
1.0148
0.7474
1.3617
1.1638
1.4238
1.5052
3.0717
2.9294
1.2297
1.6735
1.2905
0.8724
0.5965
0.9253
1.1827
1.1553
0.6479
0.5015
0.9131
0.9294
1.1498
1.0314
2.8935
3.4689
1.5910
1.2930
0.6723
0.5348
2.4800
2.9675
1.3240
1.1908
0.0422
0.0429
2.2537
1.8014
1.6339
1.7260
0.5473
0.3817
0.6165
0.5679
0.6379
0.3990
2.2526
2.2844
1.3480
1.1379
0.0566
0.0643
1.6446
1.5762
1.9327
2.1501
0.5104
0.4786
0.4848
0.4947
2.3515
1.0514
0.5214
0.7452
7.4109
7.5503
0.8891
0.8447
1.3480
0.9700
2.8646
2.1124
1.3913
1.2089
0.9893
1.2283
1.5491
1.7008
0.4649
0.4819
7.7600
7.5950
1.0144
0.9541
1.0030
1.1524
2.5536
1.8325
0.9900
1.0333
1.0673
1.0409
0.6473
0.4401
0.5843
0.8894
0.9005
1.0825
5.9290
5.3990
1.0936
1.2530
1.4090
1.3247
1.2300
0.8229
0.9723
0.9460
0.7647
0.4094
1.3417
0.4793
1.0207
1.0181
5.6579
5.2792
0.9767
0.9882
1.8014
1.1701
1.2215
1.0229
0.9397
0.8073
1.2836
0.8277
0.5917
0.6664
0.6564
0.5237
0.8121
0.8325
1.2670
1.2563
0.9412
0.7722
0.9930
0.9930
1.3121
1.3122
1.1007
0.9157
0.3306
0.5207
0.3824
0.8480
1.0307
0.5248
1.5181
1.1838
0.8058
0.8902
0.8732
0.7855
0.9996
1.4337
1.4247
0.8591
0.6036
0.4848
0.6387
0.7918
1.0965
1.2278
0.7581
0.9427
8.9456
8.9186
0.7918
0.7526
1.3391
1.4771
1.0792
1.3597
0.4075
0.5213
0.9063
0.6395
1.2361
1.4468
0.8588
1.0356
9.7655
9.1907
0.6890
0.5417
1.1751
1.5844
