# Supplementary material for: ScreenMill: A freely available software suite for growth measurement, analysis and visualization of high-throughput screen data
Source: BMC Bioinformatics. 2010 Jun 28;11:353. doi: 10.1186/1471-2105-11-353 (PMC2909220; doi:10.1186/1471-2105-11-353)
Supplement: Additional File 4 — Comparison of Measurement Modes (Dittmar et al, additional file 4.zip). This file contains data comparing CM Engine's three measurement modes to HT Colony Grid Analyzer [16] and Growth Detector [17]. This file contains data in several files: • Additional File 4 - Comparison of Measurement Modes.pdf: A summary of the results and notes on how the analysis was performed. • Cartoons: Cartoon representations of raw measurements generated in DR Engine (.png file formats). • CM Engine: the original images analyzed by CM Engine (.tif). • Growth Detector Data: Original images (.tif files) and results of running Growth Detector (.png files). • HT Colony Grid Data: Original images (.jpg) and results of running HT Colony Grid Analyzer (.dat and .png files). [file 1471-2105-11-353-S4.ZIP › Results/384/GrowthDetector - colonyAreas.txt]

GDgrowth-384,3.tif
1181
1149
1099
1121
1063
1051
1110
1105
1130
1126
1064
1094
1107
1107
1057
1053
1078
1001
933
926
899
911
916
930
928
955
935
924
946
865
868
994
1014
885
910
900
895
890
897
898
835
826
893
881
871
818
809
935
1005
918
884
885
880
880
886
887
806
822
840
872
811
784
800
924
997
914
881
861
839
825
816
834
847
872
810
814
811
778
802
952
970
930
861
871
844
806
844
831
844
844
818
830
830
819
815
967
985
913
845
834
807
834
847
839
831
832
785
836
838
804
838
947
979
903
835
824
848
828
845
860
838
833
826
821
835
854
883
937
956
877
842
870
852
819
866
846
850
847
825
844
831
812
812
890
942
876
824
880
865
837
863
862
835
826
831
839
803
787
829
880
943
905
865
890
883
835
849
868
866
857
839
877
801
809
883
950
964
891
846
896
842
856
843
893
899
882
860
835
832
820
897
935
960
875
825
852
851
853
878
887
869
855
869
859
854
871
861
924
971
900
820
841
873
873
939
937
879
849
852
880
896
827
879
928
921
886
850
879
860
915
0
0
951
882
856
924
858
813
902
965
957
890
884
866
839
932
0
112
953
909
874
911
879
852
888
963
969
898
889
904
886
898
942
970
901
874
856
898
813
792
800
886
984
904
900
909
895
898
872
933
897
888
878
900
789
801
799
909
975
937
828
867
915
905
893
900
905
899
916
930
878
879
916
1000
1013
919
828
852
909
888
910
904
877
917
906
931
874
864
933
1026
989
882
861
884
899
883
909
908
905
926
871
884
896
906
974
996
990
1035
884
935
932
909
921
956
946
969
904
947
974
1003
1075
1147
1083
1029
967
1042
1025
1011
1039
1025
1041
1034
983
1026
1078
1161
0
0
1224
1258
1201
1240
1232
1193
1222
1247
1222
1216
1176
1211
1272
1373
0
0
GDgrowth-384,1.tif
0
0
0
0
0
0
0
0
0
0
0
0
0
0
0
0
0
0
0
0
0
0
0
0
0
0
0
0
0
0
0
0
0
0
0
0
0
0
0
0
0
0
0
0
0
0
0
0
0
0
0
0
0
0
0
0
0
0
0
0
0
0
0
0
0
0
0
0
0
0
0
0
0
0
0
0
0
0
0
0
0
0
0
0
0
0
0
0
0
0
0
0
0
0
0
0
0
0
0
0
0
0
0
0
0
14
0
0
0
0
0
0
0
0
0
0
0
0
0
0
5
7
0
0
0
0
9
0
0
0
0
0
0
0
0
0
0
0
0
0
0
0
0
0
0
0
0
0
0
0
0
0
0
0
0
0
0
0
0
0
0
0
220
267
0
0
0
0
0
0
0
0
0
0
0
0
0
0
166
276
0
0
0
0
0
0
0
0
0
0
0
0
0
0
512
526
0
0
0
0
0
0
116
153
0
0
0
0
0
0
528
544
0
0
0
0
0
0
181
260
0
0
0
0
0
0
0
0
0
0
0
0
0
0
0
0
0
0
0
0
0
0
0
0
0
0
0
0
0
0
0
0
0
0
0
0
0
0
0
0
357
400
0
0
0
0
0
0
0
0
0
0
0
0
0
0
396
412
0
0
0
0
0
0
0
0
0
0
0
9
0
0
0
0
0
0
13
0
0
0
0
0
0
0
4
6
0
0
0
0
0
0
0
0
0
7
0
0
0
0
0
0
0
0
0
0
3
0
0
0
0
0
0
0
0
0
0
0
0
0
0
0
0
0
0
0
0
0
0
0
0
0
0
0
712
685
404
495
0
0
0
0
0
0
0
0
0
0
0
0
720
716
472
509
0
0
0
0
0
0
0
0
0
0
GDgrowth-384,5.tif
0
0
0
0
365
372
0
0
0
0
0
0
0
0
0
0
0
0
0
0
384
384
0
0
0
0
0
0
0
0
0
0
0
0
0
0
0
0
0
0
0
0
0
0
0
0
0
0
0
0
0
0
0
0
0
0
0
0
0
0
0
0
0
0
0
0
0
0
0
0
0
0
23
0
0
0
0
7
0
0
0
0
0
0
0
0
0
0
69
29
0
0
0
0
0
0
0
0
0
0
0
7
0
0
0
0
321
320
0
0
0
0
0
0
0
0
0
0
0
0
0
0
304
293
0
0
0
0
0
0
0
0
0
0
0
0
0
0
0
0
0
0
0
0
0
0
0
0
0
0
0
0
0
0
0
0
0
0
6
0
0
0
7
0
0
0
0
0
0
0
0
0
0
0
0
0
0
0
0
0
0
0
0
0
0
0
0
0
0
0
0
0
0
0
0
0
0
0
321
106
0
0
0
0
0
0
0
0
0
0
0
0
0
0
241
209
0
0
0
0
0
0
0
0
0
0
0
0
456
354
0
0
0
40
0
0
0
0
0
10
0
0
0
0
356
349
0
0
191
9
0
0
0
0
0
0
0
0
0
0
0
0
0
0
0
0
0
0
0
0
0
0
0
0
0
0
0
0
0
0
0
0
0
0
0
0
0
0
0
0
0
0
0
0
12
0
0
0
0
0
0
0
0
0
0
0
0
0
0
0
4
4
0
0
0
0
0
0
0
0
0
0
8
123
0
0
0
0
0
0
0
0
47
0
0
0
0
0
0
0
0
0
0
0
0
6
0
0
15
15
12
0
0
0
0
0
301
272
0
0
5
13
0
0
0
0
12
0
0
0
0
0
357
337
0
0
5
0
0
0
0
0
0
0
