# Supplementary material for: ScreenMill: A freely available software suite for growth measurement, analysis and visualization of high-throughput screen data
Source: BMC Bioinformatics. 2010 Jun 28;11:353. doi: 10.1186/1471-2105-11-353 (PMC2909220; doi:10.1186/1471-2105-11-353)
Supplement: Additional File 4 — Comparison of Measurement Modes (Dittmar et al, additional file 4.zip). This file contains data comparing CM Engine's three measurement modes to HT Colony Grid Analyzer [16] and Growth Detector [17]. This file contains data in several files: • Additional File 4 - Comparison of Measurement Modes.pdf: A summary of the results and notes on how the analysis was performed. • Cartoons: Cartoon representations of raw measurements generated in DR Engine (.png file formats). • CM Engine: the original images analyzed by CM Engine (.tif). • Growth Detector Data: Original images (.tif files) and results of running Growth Detector (.png files). • HT Colony Grid Data: Original images (.jpg) and results of running HT Colony Grid Analyzer (.dat and .png files). [file 1471-2105-11-353-S4.ZIP › Results/384/HTgrid - colonyAreas.txt]

HTgrid-384,3.jpg
0
0
987
910
871
842
872
874
892
875
858
879
886
856
895
875
0
0
838
778
737
719
754
757
745
748
728
744
742
701
737
772
826
778
723
702
678
659
706
682
686
668
667
684
678
643
712
708
719
703
660
650
652
640
668
655
663
655
638
647
638
621
633
711
741
664
631
634
680
658
664
636
659
652
640
656
619
598
663
719
725
672
636
629
666
657
645
651
648
643
650
661
625
593
665
700
667
590
587
584
654
636
649
646
666
635
649
644
661
654
653
705
645
593
570
594
654
624
638
655
699
684
646
642
651
640
644
696
698
646
616
640
665
634
655
688
93
0
667
606
633
640
644
689
697
659
591
635
668
622
642
689
0
0
660
619
641
625
638
673
682
633
601
652
639
622
624
635
687
682
635
642
613
592
656
697
666
629
630
619
624
626
622
632
643
638
623
617
619
600
641
683
678
653
597
610
609
616
631
649
635
609
621
611
651
621
640
694
690
651
589
596
637
611
625
630
634
618
610
637
647
620
653
681
642
603
571
589
608
606
609
614
628
631
606
624
644
603
635
673
646
590
583
591
615
601
609
619
607
629
597
612
625
621
636
671
693
639
617
610
604
605
607
612
619
611
608
614
602
612
651
685
688
615
592
618
610
572
609
604
612
612
611
590
614
614
658
684
701
594
586
600
601
595
623
618
593
613
593
605
639
630
679
679
691
592
568
594
593
590
626
613
596
591
601
601
628
635
654
688
673
581
572
594
641
618
602
593
644
646
638
635
638
638
662
695
681
585
594
631
645
652
611
611
651
651
650
654
649
651
643
672
722
630
625
684
679
678
696
684
671
677
658
654
676
673
709
707
761
753
806
799
792
771
816
820
802
789
767
775
786
768
793
761
HTgrid-384,2.jpg
1762
1629
1577
1618
1597
1627
1550
1601
1675
1669
1328
1370
1283
1284
1670
1624
1781
1681
1655
1686
1621
1652
1633
1628
1701
1698
1358
1410
1300
1324
1711
1700
1731
1697
1696
1679
1694
1687
1680
1687
1747
1748
1675
1691
1712
1702
1661
1652
1777
1700
1714
1697
1709
1727
1708
1731
1773
1771
1705
1699
1719
1717
1668
1679
1693
1686
1720
1720
1683
1693
1683
1678
1685
1683
1749
1731
1735
1717
1728
1734
1715
1725
1744
1720
1688
1705
1685
1700
1698
1691
1738
1742
1710
1768
1769
1731
1777
1849
1745
1729
1741
1749
1799
1788
1725
1721
1396
1424
1749
1754
1892
1889
1870
1911
1739
1749
1756
1761
1791
1899
1731
1747
1412
1401
1754
1765
1848
1926
1804
1892
1748
1729
1749
1772
1689
1748
1685
1708
1828
1854
1739
1778
1757
1759
1832
1878
1742
1727
1776
1754
1748
1730
1710
1708
1844
1893
1839
1857
1748
1771
1763
1812
1808
1822
1663
1662
1772
1739
1823
1785
1764
1787
1469
1476
1821
1810
1761
1807
1831
1863
1654
1652
1742
1796
1772
1829
1716
1870
1444
1486
1915
1895
1752
1822
1780
1734
1801
1828
1867
1849
1836
1784
1761
1780
1911
1953
1852
1828
1780
1835
1753
1749
1812
1878
1879
1790
1880
1789
1756
1793
1905
1940
1827
1916
1918
1951
1863
1772
1791
1803
1832
1866
1844
1803
1968
1975
1976
1976
1915
1912
1897
1864
1797
1825
1791
1815
1873
1879
1824
1844
1949
1975
1976
1976
1901
1859
1702
1653
1842
1910
1919
1889
1911
1883
1833
1848
1832
1883
1944
1949
1968
1944
1708
1706
1898
1883
1923
1915
1854
1903
1870
1834
1854
1825
1901
1935
1952
1969
1976
1976
1941
1925
1964
1973
1825
1909
1699
1687
1976
1976
1934
1966
1912
1924
1976
1976
1933
1898
1953
1973
1803
1917
1683
1671
1976
1976
1952
1959
1958
1945
1935
1957
1976
1976
1976
1976
1976
1976
1976
1976
1976
1976
1976
1976
1976
1976
1959
1931
1976
1976
1976
1976
1976
1976
1976
1976
1976
1976
1976
1976
1976
1976
1976
1976
1976
1976
1976
1976
1976
1976
1976
1976
1976
1976
1976
1976
1976
1976
1976
1976
1976
1976
1976
1976
1976
1976
1976
1976
1976
1976
1976
1976
1976
1972
HTgrid-384,4.jpg
1976
1976
987
1056
1103
1135
1101
1100
1091
1130
1170
1162
1195
1215
1211
1238
1976
1976
1135
1195
1236
1254
1220
1216
1231
1226
1269
1257
1291
1332
1320
1327
1144
1200
1250
1272
1297
1322
1267
1294
1285
1302
1313
1302
1347
1378
1378
1382
1254
1269
1315
1322
1323
1333
1309
1324
1310
1322
1345
1337
1381
1396
1418
1381
1233
1306
1348
1335
1300
1318
1312
1338
1320
1318
1337
1330
1384
1407
1386
1378
1247
1303
1338
1347
1304
1313
1329
1316
1328
1326
1336
1326
1381
1412
1392
1389
1305
1383
1390
1392
1324
1339
1327
1333
1304
1336
1319
1323
1337
1351
1386
1365
1330
1385
1400
1379
1320
1348
1335
1316
1270
1289
1322
1330
1346
1366
1393
1381
1271
1329
1360
1338
1308
1340
1319
1288
1880
1976
1307
1369
1364
1361
1392
1383
1276
1318
1381
1337
1305
1352
1332
1291
1976
1976
1309
1352
1356
1380
1400
1380
1286
1336
1374
1324
1333
1355
1347
1335
1288
1289
1332
1333
1370
1392
1388
1366
1309
1347
1342
1358
1350
1345
1355
1344
1331
1328
1344
1355
1370
1392
1397
1367
1295
1324
1379
1364
1363
1360
1337
1328
1338
1362
1353
1360
1348
1381
1388
1364
1283
1325
1387
1375
1339
1362
1349
1346
1341
1359
1369
1335
1351
1378
1386
1367
1335
1367
1400
1382
1360
1363
1365
1363
1348
1346
1362
1347
1348
1394
1396
1378
1331
1384
1390
1384
1364
1374
1363
1357
1366
1344
1377
1361
1363
1387
1399
1368
1286
1335
1356
1365
1372
1367
1368
1364
1353
1363
1364
1358
1382
1387
1388
1348
1287
1360
1386
1360
1366
1403
1363
1368
1359
1361
1362
1388
1374
1378
1380
1360
1275
1382
1388
1377
1373
1386
1356
1354
1377
1361
1381
1367
1341
1349
1345
1339
1285
1382
1404
1378
1383
1392
1346
1366
1377
1385
1375
1379
1356
1345
1355
1329
1301
1388
1400
1379
1335
1355
1370
1383
1327
1326
1335
1337
1341
1345
1342
1315
1289
1383
1378
1341
1328
1320
1364
1365
1324
1325
1325
1315
1329
1328
1345
1309
1253
1349
1347
1287
1300
1298
1278
1297
1302
1297
1314
1318
1302
1305
1291
1282
1217
1219
1173
1168
1180
1203
1160
1150
1174
1182
1206
1202
1197
1214
1218
1215
HTgrid-384,5.jpg
0
0
238
224
269
274
266
276
252
244
371
379
256
231
233
262
0
0
174
223
248
258
278
272
218
224
354
375
216
207
168
156
263
253
318
279
248
249
269
270
179
174
212
219
263
242
21
81
270
232
300
277
232
225
248
232
135
104
210
172
308
258
93
44
240
223
198
206
235
255
218
189
248
251
212
213
0
0
0
0
235
223
187
161
232
241
192
124
231
271
230
234
0
0
13
0
77
162
0
0
267
249
204
190
130
128
246
219
198
154
10
11
71
38
0
0
259
255
221
218
95
70
226
220
171
183
0
0
160
108
17
81
169
188
323
335
0
0
360
367
156
66
0
0
178
164
24
68
173
167
329
324
0
0
362
342
46
50
0
0
12
0
34
29
168
182
0
0
338
352
26
19
31
31
14
43
0
0
14
24
141
110
0
0
347
345
38
40
60
21
16
16
121
33
23
21
184
179
54
30
118
28
133
91
245
236
25
48
93
31
26
49
158
104
10
11
43
41
40
18
245
245
38
26
21
15
240
254
133
114
0
0
182
130
162
132
0
0
0
0
0
0
222
229
133
80
0
0
142
143
201
165
0
0
0
0
181
45
0
31
377
379
26
22
116
15
244
177
50
10
0
16
29
116
0
12
381
376
36
28
40
56
192
137
11
0
0
0
0
0
11
33
35
84
338
313
61
30
43
25
36
12
0
0
0
0
67
0
36
89
324
317
31
21
156
15
19
0
0
0
49
12
12
0
0
15
29
16
57
45
30
14
19
12
22
0
12
11
0
16
0
23
32
13
51
20
0
0
11
0
0
0
21
21
11
11
20
22
67
41
0
29
384
377
0
0
19
0
23
36
0
0
0
0
59
86
0
19
378
367
0
0
19
80
HTgrid-384,1.jpg
318
304
316
298
261
254
285
270
276
261
457
442
576
548
205
224
286
300
293
279
249
242
272
274
270
259
464
410
556
537
81
0
278
238
258
276
214
182
189
154
256
233
190
172
197
157
191
184
249
221
241
260
187
113
173
143
257
246
222
169
196
169
162
158
214
201
237
235
267
271
234
249
163
130
266
249
236
208
246
223
141
189
208
202
252
243
246
251
91
97
250
207
194
174
222
208
212
240
251
245
244
196
214
100
139
18
398
386
138
14
0
0
182
196
234
232
201
166
220
188
15
56
391
355
50
19
11
0
79
157
211
207
93
124
171
181
212
205
105
94
84
50
79
110
83
49
188
176
65
61
196
188
217
210
41
23
126
24
152
129
135
78
46
121
364
314
164
110
94
107
144
79
483
454
33
48
37
101
22
34
358
315
168
153
135
15
57
73
470
451
14
0
157
153
121
124
58
53
59
71
28
0
53
102
330
324
19
15
98
84
50
22
46
20
53
58
22
22
134
118
337
323
27
0
27
26
11
10
32
11
30
13
87
44
81
37
0
0
17
32
43
37
10
21
10
38
19
15
37
26
89
91
0
0
10
0
30
58
12
20
52
35
251
206
64
14
25
15
15
0
89
14
30
11
10
0
43
26
224
207
20
21
15
37
83
0
26
0
0
0
24
22
43
25
17
0
123
35
0
0
26
12
43
101
0
0
20
11
19
77
10
11
18
26
0
0
13
0
0
59
148
38
0
0
0
0
0
0
0
0
0
0
0
0
0
0
46
110
0
0
0
0
0
0
0
0
0
0
0
0
0
0
0
0
0
0
0
0
0
0
0
0
0
0
0
0
0
0
0
0
0
0
0
0
0
0
0
0
0
0
0
0
0
0
