# Supplementary material for: ScreenMill: A freely available software suite for growth measurement, analysis and visualization of high-throughput screen data
Source: BMC Bioinformatics. 2010 Jun 28;11:353. doi: 10.1186/1471-2105-11-353 (PMC2909220; doi:10.1186/1471-2105-11-353)
Supplement: Additional File 4 — Comparison of Measurement Modes (Dittmar et al, additional file 4.zip). This file contains data comparing CM Engine's three measurement modes to HT Colony Grid Analyzer [16] and Growth Detector [17]. This file contains data in several files: • Additional File 4 - Comparison of Measurement Modes.pdf: A summary of the results and notes on how the analysis was performed. • Cartoons: Cartoon representations of raw measurements generated in DR Engine (.png file formats). • CM Engine: the original images analyzed by CM Engine (.tif). • Growth Detector Data: Original images (.tif files) and results of running Growth Detector (.png files). • HT Colony Grid Data: Original images (.jpg) and results of running HT Colony Grid Analyzer (.dat and .png files). [file 1471-2105-11-353-S4.ZIP › Results/384/STANDARD-colonyAreas.txt]

STANDARD-384,2.tif
199	0.7240
325	0.8575
339	0.9098
337	0.8205
346	0.9194
328	0.8509
393	0.8402
362	0.9299
287	0.8917
294	0.8586
613	0.8970
591	0.8496
740	0.8263
714	0.8914
299	0.9536
325	0.8874
189	0.8497
285	0.9232
312	0.9248
284	0.9302
347	0.8914
311	0.9082
338	0.8918
336	0.8316
264	0.7993
263	0.9021
606	0.8934
545	0.9294
724	0.8849
726	0.9064
251	0.8779
260	0.8847
237	0.8593
271	0.9222
274	0.8513
288	0.8410
273	0.8707
272	0.9256
283	0.9269
273	0.9186
214	0.8344
204	0.7859
288	0.8948
275	0.9180
259	0.8715
268	0.9193
308	0.9226
320	0.8955
193	0.8597
267	0.9338
255	0.9096
266	0.9488
251	0.8880
241	0.8768
260	0.9094
232	0.8862
188	0.7331
118	0.6297
263	0.9021
269	0.9408
246	0.8847
256	0.8574
300	0.9321
296	0.9441
279	0.9210
281	0.8664
250	0.9171
252	0.8743
287	0.8821
262	0.9422
282	0.9236
292	0.9072
284	0.9158
284	0.9058
216	0.8826
235	0.9053
228	0.8066
250	0.8917
228	0.8393
231	0.8824
260	0.9350
243	0.8841
225	0.8352
244	0.8237
283	0.9096
265	0.9268
288	0.9433
270	0.9157
270	0.9261
279	0.9210
220	0.8911
222	0.8241
254	0.8575
184	0.7480
197	0.5570
233	0.8477
182	0.7464
103	0.4209
221	0.9258
241	0.9397
224	0.8809
217	0.8867
113	0.3085
169	0.5116
240	0.9168
246	0.9056
575	0.9140
553	0.9200
221	0.9143
205	0.9015
25	0.6761
61	0.7201
68	0.6891
23	0.4152
213	0.8206
210	0.8506
192	0.5708
205	0.7993
144	0.5979
34	0.5091
232	0.8441
213	0.8137
554	0.8924
560	0.9070
217	0.9337
188	0.8193
99	0.4873
18	0.5575
142	0.2461
30	0.4177
214	0.8416
232	0.8303
209	0.8496
189	0.5765
282	0.8668
218	0.7220
283	0.9096
267	0.9086
122	0.2426
103	0.3545
179	0.7251
143	0.2992
204	0.4179
202	0.8462
58	0.4491
27	0.9674
225	0.7511
218	0.8328
187	0.6097
218	0.9019
218	0.8573
241	0.8841
259	0.8813
268	0.9373
100	0.2899
40	0.4054
123	0.2313
72	0.8948
208	0.5582
193	0.8955
197	0.8079
146	0.3321
151	0.4123
119	0.4680
307	0.9196
309	0.8865
189	0.7988
229	0.8644
135	0.2326
148	0.7285
174	0.3253
139	0.1828
520	0.9319
511	0.8885
143	0.2191
153	0.2937
181	0.7058
133	0.5186
113	0.3360
81	0.3703
320	0.9248
320	0.9180
223	0.8447
170	0.3807
185	0.7990
86	0.6740
227	0.7240
51	0.4934
553	0.8839
501	0.8682
35	0.5367
49	0.4590
219	0.8366
136	0.3267
191	0.5537
232	0.8343
159	0.4373
127	0.3071
92	0.3375
39	0.7040
130	0.4730
176	0.3683
204	0.6065
182	0.5552
16	0.5257
17	0.2937
49	0.5208
91	0.2510
188	0.8958
126	0.2214
210	0.8090
223	0.6928
132	0.2892
36	0.4900
59	0.3461
164	0.7889
45	0.6368
153	0.4934
180	0.3476
175	0.4125
53	0.9567
32	0.4907
115	0.5238
29	0.4038
25	0.9805
8	1
50	0.3762
182	0.3891
161	0.8079
126	0.2045
107	0.1996
65	0.2642
119	0.1804
93	0.6359
0	0
0	0
0	0
0	0
48	0.5468
51	0.3837
24	0.7434
100	0.4658
153	0.4583
139	0.2908
171	0.5933
146	0.5812
47	0.8642
88	0.1958
137	0.3368
113	0.4498
19	0.6807
0	0
0	0
0	0
20	0.8154
67	0.2160
273	0.8328
320	0.8443
91	0.5559
37	0.7314
36	0.5013
46	0.4536
36	0.3417
79	0.4382
134	0.3723
99	0.2594
126	0.2490
51	0.3584
16	1
13	0.6269
0	0
19	0.5138
251	0.7798
264	0.8486
57	0.3430
47	0.5841
42	0.4464
18	0.6064
86	0.3285
50	0.5500
52	0.5838
129	0.2981
54	0.4689
124	0.5308
58	0.6847
37	0.8379
14	0.9106
8	1
0	0
0	0
15	0.6046
34	0.5529
0	0
0	0
121	0.4759
45	0.9510
274	0.9147
285	0.9090
0	0
0	0
13	0.6966
8	1
28	1
22	0.7411
0	0
0	0
25	0.9805
35	0.2860
9	0.6981
0	0
156	0.3215
23	0.4861
293	0.9345
303	0.9414
0	0
0	0
22	0.4233
11	0.9762
8	0.9144
21	1
20	0.8982
10	0.8875
0	0
0	0
0	0
0	0
0	0
0	0
0	0
0	0
0	0
0	0
0	0
0	0
0	0
0	0
14	0.8385
30	0.6794
0	0
0	0
0	0
0	0
0	0
0	0
0	0
0	0
0	0
0	0
0	0
0	0
0	0
0	0
0	0
0	0
0	0
0	0
0	0
0	0
0	0
0	0
0	0
0	0
0	0
0	0
0	0
0	0
0	0
0	0
0	0
0	0
0	0
0	0
0	0
0	0
0	0
0	0
0	0
0	0
0	0
0	0
0	0
0	0
0	0
17	0.6091
STANDARD-384,3.tif
0	0
0	0
994	0.8989
919	0.9036
880	0.9340
848	0.9139
880	0.9281
881	0.9251
897	0.9180
887	0.9174
865	0.9222
885	0.9293
892	0.9467
861	0.9179
905	0.9125
882	0.9361
0	0
0	0
845	0.9248
786	0.9135
745	0.9301
726	0.9390
759	0.9214
765	0.9395
752	0.9129
748	0.9231
733	0.9214
750	0.9211
752	0.9235
709	0.9170
743	0.9232
777	0.9133
835	0.9097
785	0.9166
733	0.9107
708	0.9203
683	0.9297
663	0.9412
711	0.9353
686	0.9453
696	0.9313
674	0.9240
672	0.9101
688	0.9205
686	0.9179
650	0.9295
788	0.7085
715	0.9248
727	0.9292
710	0.9183
664	0.9496
654	0.9285
657	0.9279
647	0.9253
673	0.9227
662	0.9076
673	0.9227
657	0.9232
645	0.9110
652	0.9324
642	0.9229
628	0.8870
638	0.9287
714	0.9126
746	0.9269
672	0.9213
637	0.9461
642	0.9229
684	0.9377
667	0.9098
672	0.9260
640	0.9268
664	0.9149
662	0.9030
648	0.9105
664	0.9378
625	0.9263
609	0.9210
671	0.9246
729	0.9101
732	0.9356
678	0.9295
640	0.9435
636	0.9095
668	0.9205
663	0.9364
651	0.9358
665	0.9071
653	0.9387
651	0.9195
658	0.9067
667	0.9420
631	0.9351
599	0.9107
669	0.9172
704	0.9307
675	0.9096
597	0.9490
594	0.9391
591	0.9152
662	0.9350
643	0.9195
657	0.9279
651	0.9195
676	0.9155
636	0.9307
656	0.9265
650	0.9344
668	0.9271
663	0.9249
660	0.9274
712	0.9255
649	0.9329
598	0.9260
584	0.9162
601	0.9187
659	0.9193
633	0.9099
652	0.9209
664	0.9216
711	0.9088
690	0.9186
650	0.9295
652	0.9324
660	0.9207
647	0.9301
650	0.9344
700	0.9319
706	0.9177
653	0.9109
619	0.9174
651	0.9147
670	0.9185
640	0.8993
662	0.9076
693	0.9116
97	0.9384
0	0
672	0.9213
614	0.9052
637	0.9225
652	0.9049
653	0.9063
697	0.9060
705	0.9274
663	0.9202
600	0.9413
642	0.9161
675	0.9254
625	0.9503
645	0.9438
695	0.9299
0	0
0	0
664	0.9378
625	0.9263
647	0.9418
628	0.9427
641	0.9331
681	0.9131
690	0.9232
641	0.9053
612	0.9070
658	0.9293
646	0.9171
626	0.9277
632	0.9248
638	0.9406
690	0.9186
691	0.9090
641	0.9331
644	0.9494
619	0.9412
600	0.9123
661	0.9221
708	0.9157
675	0.9301
634	0.9067
637	0.9391
625	0.9051
634	0.9067
630	0.9407
627	0.9195
639	0.9302
647	0.9253
646	0.9355
629	0.9156
621	0.9087
624	0.9317
608	0.9078
646	0.9124
695	0.9299
685	0.9391
658	0.9293
603	0.9168
614	0.9386
618	0.9111
625	0.9098
640	0.9316
650	0.9180
642	0.9229
612	0.9138
629	0.9273
618	0.9043
654	0.9353
627	0.9362
646	0.9286
699	0.9195
697	0.9168
656	0.9265
596	0.9229
599	0.9398
640	0.9485
616	0.9366
631	0.9302
639	0.9025
637	0.9157
622	0.9054
612	0.9602
644	0.9096
652	0.9256
627	0.9013
658	0.9132
690	0.9186
651	0.9035
610	0.9225
575	0.9313
597	0.9542
617	0.9144
609	0.9260
613	0.9201
620	0.9306
632	0.9200
636	0.9258
615	0.9351
632	0.9200
655	0.9137
606	0.9384
638	0.9287
683	0.9364
652	0.9095
593	0.9303
591	0.9152
600	0.9291
620	0.9073
607	0.9229
617	0.9096
625	0.9098
612	0.9235
639	0.9072
601	0.9429
619	0.9011
630	0.9579
625	0.9146
638	0.9287
697	0.9123
699	0.9195
646	0.9404
621	0.9371
615	0.9524
611	0.9390
612	0.9090
616	0.9246
619	0.9011
626	0.9277
618	0.9276
610	0.9497
618	0.9111
610	0.9275
618	0.9396
657	0.9279
718	0.9177
694	0.9352
623	0.9472
596	0.9526
621	0.9321
615	0.9183
582	0.9131
617	0.9212
616	0.8967
617	0.9212
615	0.9401
619	0.9125
596	0.9300
621	0.9203
622	0.9218
664	0.9427
716	0.9152
708	0.9360
602	0.9153
591	0.9323
606	0.9507
610	0.9275
600	0.9172
626	0.9229
626	0.9277
599	0.9276
620	0.9257
600	0.9241
614	0.9336
645	0.9110
634	0.9114
684	0.9264
709	0.9216
698	0.9136
602	0.9153
576	0.9156
599	0.9276
599	0.9276
600	0.9123
635	0.9196
619	0.9362
606	0.9334
594	0.9198
603	0.9168
608	0.9126
629	0.9392
641	0.9167
659	0.9100
725	0.9203
683	0.9250
588	0.9225
580	0.9394
599	0.9398
646	0.9124
625	0.9263
607	0.9349
602	0.9036
649	0.9166
649	0.9166
645	0.9389
642	0.9229
648	0.9315
647	0.9301
665	0.9510
724	0.9410
687	0.9304
595	0.9164
600	0.9291
640	0.9316
655	0.9299
663	0.9089
620	0.9140
616	0.9366
658	0.9021
656	0.9218
651	0.9427
659	0.9308
657	0.9396
664	0.9263
651	0.9195
734	0.9227
727	0.9139
636	0.9376
632	0.9200
694	0.9286
684	0.9377
684	0.9152
703	0.9247
687	0.9258
679	0.9356
682	0.9350
663	0.9089
660	0.9438
690	0.9031
685	0.9439
736	0.9189
781	0.9017
767	0.9312
762	0.9295
810	0.9248
809	0.9194
799	0.9182
781	0.9035
820	0.9319
831	0.9095
809	0.9051
797	0.9263
773	0.9129
780	0.9211
816	0.9231
800	0.9237
840	0.9053
857	0.9236
STANDARD-384,4.tif
0	0
0	0
995	0.9126
924	0.9124
879	0.9230
849	0.9250
881	0.9292
876	0.9198
897	0.9180
881	0.9251
866	0.9233
882	0.9261
891	0.9356
862	0.9290
912	0.9195
881	0.9351
0	0
0	0
847	0.9270
786	0.9239
748	0.9231
725	0.9331
761	0.9239
764	0.9383
752	0.9129
756	0.9329
733	0.9369
750	0.9211
749	0.9199
708	0.9267
745	0.9365
779	0.9157
841	0.9163
783	0.9143
729	0.9164
711	0.9242
680	0.9256
658	0.9341
713	0.9113
688	0.9365
694	0.9286
676	0.9268
675	0.9142
689	0.9219
683	0.9364
652	0.9161
661	0.8844
718	0.9177
727	0.9139
711	0.9196
665	0.9277
657	0.9327
657	0.9165
647	0.9418
671	0.9246
657	0.9007
672	0.9213
657	0.9396
643	0.9195
655	0.9367
643	0.9128
626	0.9160
638	0.9287
714	0.9126
750	0.9211
675	0.9254
632	0.9105
644	0.9375
683	0.9479
664	0.9057
669	0.9218
641	0.9167
658	0.9293
661	0.8952
648	0.9105
660	0.9322
628	0.9307
607	0.9180
668	0.9205
731	0.9234
732	0.9202
675	0.9416
642	0.9346
632	0.9366
675	0.9301
667	0.9144
652	0.9373
666	0.8975
655	0.9416
652	0.9209
653	0.9109
668	0.9435
632	0.9366
600	0.9172
671	0.9313
705	0.9320
674	0.9240
594	0.9442
591	0.9172
590	0.9136
657	0.8962
643	0.9195
653	0.9338
651	0.9358
676	0.9155
641	0.9262
660	0.9322
646	0.9286
666	0.9243
660	0.9207
659	0.9260
714	0.9281
649	0.9166
596	0.9062
581	0.9115
599	0.9156
660	0.9207
631	0.9234
646	0.9238
663	0.9316
714	0.9235
691	0.9199
653	0.9387
650	0.9295
656	0.9218
647	0.9301
649	0.9447
704	0.9215
708	0.9313
650	0.9344
618	0.9159
646	0.9077
670	0.9074
639	0.9138
661	0.9062
693	0.9116
98	0.9480
0	0
672	0.9213
615	0.9231
633	0.9167
645	0.9224
651	0.8925
692	0.9103
705	0.9228
659	0.9308
601	0.9429
642	0.9161
675	0.9254
626	0.9518
646	0.9286
690	0.9232
0	0
0	0
665	0.9392
626	0.9160
644	0.9494
629	0.9322
643	0.9195
680	0.9275
692	0.9103
641	0.9380
605	0.9199
654	0.9123
646	0.9286
626	0.9277
631	0.9351
645	0.9389
690	0.9076
690	0.9232
642	0.9346
643	0.9479
621	0.9203
604	0.9018
654	0.9285
707	0.9144
671	0.9246
633	0.9167
635	0.9361
627	0.9080
631	0.9024
632	0.9436
623	0.9253
636	0.9258
648	0.9152
643	0.9195
632	0.9085
623	0.9117
622	0.9287
607	0.9063
647	0.9138
694	0.9129
685	0.9277
656	0.9265
603	0.9168
616	0.9246
615	0.9231
621	0.8927
641	0.9167
652	0.9095
642	0.9002
615	0.9183
627	0.9243
619	0.9291
657	0.9165
627	0.9362
648	0.9433
702	0.9189
695	0.8989
655	0.9251
595	0.9095
602	0.9322
642	0.9395
616	0.9198
629	0.9442
638	0.9171
638	0.9171
621	0.9155
607	0.9523
640	0.9039
651	0.9242
630	0.9056
656	0.9105
690	0.9186
647	0.9138
612	0.9138
583	0.9097
597	0.9417
617	0.9144
615	0.9472
614	0.9216
618	0.9276
631	0.9185
634	0.9229
612	0.9426
630	0.9171
657	0.9165
605	0.9369
636	0.9258
681	0.9336
649	0.9214
594	0.9319
590	0.9186
595	0.9335
615	0.9114
604	0.9183
617	0.9261
625	0.9051
615	0.9401
635	0.8858
601	0.9307
618	0.9276
632	0.9436
624	0.9131
642	0.9346
693	0.9071
696	0.9155
643	0.9195
624	0.9084
614	0.9508
609	0.9239
617	0.9164
612	0.9355
615	0.9066
626	0.9277
618	0.9276
616	0.9246
621	0.8993
610	0.9275
613	0.9320
655	0.9251
714	0.9126
694	0.9084
619	0.9174
598	0.9260
620	0.9356
614	0.9052
578	0.9068
619	0.9125
613	0.9037
620	0.9257
617	0.9029
616	0.9081
591	0.9152
618	0.9159
623	0.9351
665	0.9441
710	0.9075
707	0.9300
599	0.9226
590	0.9430
604	0.9476
609	0.9260
596	0.9110
623	0.9184
626	0.9113
604	0.9183
620	0.9257
599	0.9226
611	0.9290
644	0.9096
639	0.9186
681	0.9112
705	0.9055
695	0.9097
599	0.9107
575	0.9313
602	0.9153
596	0.9401
590	0.8971
636	0.9426
614	0.9336
604	0.9303
597	0.9245
602	0.9202
602	0.9272
630	0.9407
642	0.9395
662	0.9076
724	0.9190
680	0.9209
589	0.9241
582	0.9426
598	0.9382
645	0.9110
624	0.9366
608	0.9126
599	0.9107
652	0.9209
654	0.9077
642	0.9346
642	0.9229
646	0.9286
648	0.9199
666	0.9406
722	0.9385
691	0.9246
597	0.9316
605	0.9369
640	0.9152
653	0.9387
662	0.8966
613	0.9037
613	0.9320
659	0.9035
655	0.9204
653	0.9456
662	0.9350
658	0.9410
661	0.9384
657	0.9165
733	0.9214
726	0.9279
637	0.9273
634	0.8954
691	0.9246
682	0.9190
684	0.9042
702	0.9125
687	0.9146
680	0.9370
682	0.9350
663	0.8979
659	0.9308
683	0.9204
691	0.9358
735	0.9395
784	0.8910
765	0.9287
759	0.9366
811	0.9364
813	0.9137
803	0.9228
781	0.8934
818	0.9296
829	0.9073
805	0.9149
799	0.9182
769	0.9186
778	0.9188
806	0.8976
801	0.9248
839	0.9042
858	0.9147
