# Supplementary material for: ScreenMill: A freely available software suite for growth measurement, analysis and visualization of high-throughput screen data
Source: BMC Bioinformatics. 2010 Jun 28;11:353. doi: 10.1186/1471-2105-11-353 (PMC2909220; doi:10.1186/1471-2105-11-353)
Supplement: Additional File 4 — Comparison of Measurement Modes (Dittmar et al, additional file 4.zip). This file contains data comparing CM Engine's three measurement modes to HT Colony Grid Analyzer [16] and Growth Detector [17]. This file contains data in several files: • Additional File 4 - Comparison of Measurement Modes.pdf: A summary of the results and notes on how the analysis was performed. • Cartoons: Cartoon representations of raw measurements generated in DR Engine (.png file formats). • CM Engine: the original images analyzed by CM Engine (.tif). • Growth Detector Data: Original images (.tif files) and results of running Growth Detector (.png files). • HT Colony Grid Data: Original images (.jpg) and results of running HT Colony Grid Analyzer (.dat and .png files). [file 1471-2105-11-353-S4.ZIP › Results/384/SUM-colonyAreas.txt]

SUM-384,1.tif
0
0
0
0
0
0
0
0
0
0
0
0
0
2
58
24
0
0
0
0
0
0
0
0
0
0
0
0
0
18
379
28
0
0
0
0
0
0
0
0
0
0
0
0
10
436
324
464
0
0
0
0
0
0
0
0
0
0
0
51
80
364
331
380
0
0
0
0
0
0
0
0
0
0
18
49
637
342
344
339
0
0
0
0
0
0
0
0
0
19
13
545
373
374
333
331
0
0
0
0
0
0
0
0
0
611
32
792
343
298
218
215
0
0
0
0
0
0
0
0
4
465
750
523
331
278
181
230
0
0
0
0
0
0
0
67
927
411
337
298
265
279
279
272
0
0
0
0
0
0
3
47
450
350
289
289
278
255
266
269
0
0
0
0
0
0
653
502
430
336
319
318
595
558
270
257
0
0
494
40
22
3
426
436
341
300
270
279
578
546
219
248
0
0
432
621
512
429
421
357
286
267
284
282
401
378
254
263
0
0
417
425
389
335
386
311
265
257
279
255
398
390
225
255
0
0
320
370
357
296
304
284
276
262
264
242
0
19
231
197
0
0
388
317
282
295
321
266
264
254
264
260
29
0
195
211
0
0
338
310
318
294
346
323
253
233
230
211
226
182
233
190
0
0
255
264
308
256
339
326
209
232
194
202
240
160
181
201
0
0
270
282
313
289
239
201
256
227
0
1
201
190
218
211
0
0
284
244
251
258
257
192
234
204
5
0
183
126
233
224
0
0
0
0
0
0
7
4
0
0
0
0
0
0
0
0
0
0
0
0
0
0
0
9
0
0
0
2
0
0
0
0
0
0
0
0
0
0
0
0
15
16
8
0
0
0
6
0
0
0
0
0
0
2
0
0
20
0
10
0
0
0
5
0
SUM-384,2.tif
199
325
339
337
363
330
393
373
287
294
613
591
741
714
299
337
189
285
312
284
347
311
338
336
264
263
606
545
724
741
252
260
237
280
274
288
273
272
283
273
214
204
288
275
259
268
311
320
193
268
255
266
251
241
268
232
188
153
263
269
246
256
300
296
279
281
250
252
287
270
282
292
284
284
216
235
228
250
228
231
260
243
225
244
283
265
288
270
270
287
220
222
254
184
197
233
182
109
221
241
224
217
124
169
240
246
575
553
221
205
76
81
84
49
213
210
192
205
144
57
232
213
554
564
217
188
110
42
142
65
214
232
209
189
282
218
283
267
122
108
179
143
204
202
112
89
229
230
187
218
218
241
259
268
107
63
123
105
215
193
197
146
151
134
307
309
189
229
135
148
180
139
520
511
143
153
181
133
127
95
320
320
223
170
185
135
227
88
553
501
54
71
219
136
191
232
159
132
92
113
130
176
204
182
53
18
106
129
188
126
210
223
132
78
81
164
80
178
180
175
67
32
135
52
53
14
105
182
161
126
107
85
119
149
5
0
0
0
55
56
66
102
153
139
171
146
88
89
137
117
22
0
0
0
68
85
273
341
121
57
48
73
60
80
134
121
126
82
31
24
4
25
251
264
70
85
47
42
111
61
96
129
104
137
73
37
19
8
0
0
24
44
5
1
122
60
274
285
0
0
34
11
57
44
0
0
38
65
14
2
161
51
293
303
0
0
22
17
17
29
36
17
0
0
0
0
0
0
0
0
0
0
0
0
0
0
17
40
0
0
0
0
0
0
0
0
0
0
0
0
0
0
0
0
0
0
0
0
0
0
0
0
0
0
0
0
0
0
0
0
0
0
0
0
0
0
0
0
0
0
0
0
0
21
SUM-384,3.tif
0
0
994
919
880
848
880
881
897
887
865
885
892
861
905
882
0
0
845
786
745
726
759
765
752
748
733
750
752
709
743
777
835
785
733
708
683
663
711
686
696
674
672
688
686
650
788
715
727
710
664
654
657
647
673
662
673
657
645
652
642
628
638
714
746
672
637
642
684
667
672
640
664
662
648
664
625
609
671
729
732
678
640
636
668
663
651
665
653
651
658
667
631
599
669
704
675
597
594
591
662
643
657
651
676
636
656
650
668
663
660
712
649
598
584
601
659
633
652
664
711
690
650
652
663
647
650
700
706
653
619
651
670
640
662
693
97
0
672
614
637
652
653
697
705
663
600
642
675
625
645
695
0
0
664
625
647
628
641
681
690
641
612
658
646
626
632
638
690
691
641
644
619
600
661
708
675
634
637
625
634
630
627
639
647
653
629
621
624
608
646
695
685
658
603
614
618
625
640
650
642
612
629
618
654
627
646
699
697
656
596
599
640
616
631
639
637
622
612
644
652
627
658
690
651
610
575
597
617
609
613
620
632
636
615
632
655
606
638
683
652
593
591
600
620
607
617
625
612
639
601
619
630
625
638
697
699
646
621
615
611
612
616
619
626
618
610
618
610
618
657
718
694
623
596
621
615
582
617
616
617
615
619
596
621
622
664
716
708
602
591
606
610
600
626
626
599
620
600
614
645
634
684
709
698
602
576
599
599
600
635
619
606
594
603
608
629
641
659
725
683
591
580
599
646
625
607
602
649
649
645
642
648
647
665
724
687
595
600
640
655
663
620
616
658
657
651
659
657
664
651
734
727
636
632
694
684
684
703
687
679
682
663
660
690
685
736
781
767
762
810
809
799
781
820
831
809
797
773
780
816
800
840
857
SUM-384,4.tif
0
0
995
924
879
849
881
876
897
881
866
882
891
862
912
881
0
0
847
786
748
725
761
764
752
756
733
750
749
708
745
779
841
783
729
711
680
658
713
688
694
676
675
689
683
652
785
718
727
711
665
657
657
647
671
657
672
657
643
655
643
626
638
714
750
675
632
644
683
664
669
641
658
661
648
660
628
607
668
731
732
675
642
632
675
667
652
666
655
652
653
668
632
600
671
705
674
594
591
590
657
643
653
651
676
641
660
646
666
660
659
714
649
596
581
599
660
631
646
663
714
691
653
650
659
647
649
704
708
650
618
646
670
639
661
693
98
0
672
615
633
645
651
692
705
659
601
642
675
626
646
690
0
0
665
626
644
629
643
680
692
641
605
654
646
626
631
645
690
690
642
643
621
604
654
707
671
633
635
627
631
632
623
636
648
652
632
623
622
607
647
694
685
656
603
616
615
621
641
652
642
615
627
619
657
627
648
702
695
655
595
602
642
616
629
638
638
621
607
640
651
630
656
690
647
612
583
597
617
615
614
618
631
634
612
630
657
605
636
681
649
594
590
595
615
604
617
625
615
635
601
618
632
624
642
693
696
643
624
614
609
617
612
615
626
618
616
621
610
613
655
714
694
619
598
620
614
578
619
613
620
617
616
591
618
623
665
710
707
599
590
604
609
596
623
626
604
620
599
611
644
639
681
705
695
599
575
602
596
590
636
614
604
597
602
602
630
642
662
724
680
591
582
598
645
624
608
599
652
654
642
642
646
648
666
722
691
597
605
640
653
662
613
613
659
655
653
662
658
661
657
733
726
637
634
691
682
684
702
687
680
682
663
659
683
691
735
784
765
759
811
813
803
781
818
829
805
799
769
778
806
801
839
858
SUM-384,5.tif
0
45
227
211
258
265
265
274
262
234
367
374
249
213
224
253
0
0
153
194
237
251
261
263
207
206
350
370
203
200
159
165
257
247
309
276
240
239
260
270
161
162
196
206
260
232
63
98
264
214
299
281
222
210
241
216
121
90
193
160
317
249
81
80
226
200
176
183
218
249
189
168
232
241
201
201
0
0
4
18
215
204
168
131
214
229
159
140
222
262
222
221
0
0
12
3
108
143
3
1
260
243
194
172
105
112
234
205
187
148
28
16
56
66
2
0
251
244
214
205
81
80
208
204
167
161
0
6
149
127
42
86
146
172
313
329
0
0
355
362
139
68
3
0
156
138
48
89
150
148
323
322
0
0
357
338
75
62
1
12
7
0
46
74
147
170
1
0
334
362
59
34
50
36
22
58
5
0
26
48
116
126
7
0
338
341
40
62
57
40
38
27
98
49
28
32
163
158
82
26
107
76
115
105
243
230
25
58
77
44
35
67
137
106
19
14
53
55
80
49
239
242
59
31
23
13
237
250
129
125
0
0
179
135
150
137
0
0
6
0
9
2
207
223
115
96
0
0
138
139
182
153
5
0
0
0
165
60
4
39
374
374
50
29
95
24
237
155
56
33
7
12
92
132
2
17
376
373
49
37
54
62
182
125
24
11
10
0
2
0
11
52
44
90
332
308
59
61
80
63
40
15
8
2
17
1
75
3
44
76
321
314
50
48
144
29
34
17
6
3
61
18
16
23
7
11
31
20
66
70
31
14
28
12
25
13
24
17
3
21
0
30
53
14
85
45
5
13
20
2
6
7
38
22
12
16
24
28
66
83
6
34
380
376
2
5
24
28
32
73
4
1
21
10
67
90
13
37
373
363
9
4
47
77
